# Supplementary material for: Transcriptomic stratification of late-onset Alzheimer's cases reveals novel genetic modifiers of disease pathology
Source: PLoS Genet. 2020 Jun 3;16(6):e1008775. doi: 10.1371/journal.pgen.1008775 (PMC7295244; doi:10.1371/journal.pgen.1008775)
Supplement: S1 Table — RNA-Seq and whole genome sequencing data from the Mayo Clinic, the Mount Sinai Brain Bank, and the Rush University's Religious Orders Study and Memory and Aging Project. Six brain regions from these studies were used. The number of RNA-Seq samples and whole genome sequencing data for each tissue are reported. (XLSX) [file pgen.1008775.s011.xlsx]

## Sheet: S1 Table
S1 Table: Summary of Cohorts
RNA-Seq and whole genome sequencing data from the Mayo Clinic, the Mount Sinai Brain Bank, and the Rush University's Religious Orders Study and Memory and Aging Project. 6 brain regions from these studies were used. The number of RNA-Seq samples and whole genome sequencing data for each tissue are reported.
Cohort	Tissue	Decedents
Mayo	Temporal Cortex	262
MSBB	Frontopolar Prefrontal Cortex	214
MSBB	Inferior Temporal Gyrus	187
MSBB	Parahippocampal Gyrus	160
MSBB	Superior Temporal Gyrus	187
ROSMAP	Dorsolateral Prefrontal Cortex	623
