# Supplementary material for: Transcriptomic stratification of late-onset Alzheimer's cases reveals novel genetic modifiers of disease pathology
Source: PLoS Genet. 2020 Jun 3;16(6):e1008775. doi: 10.1371/journal.pgen.1008775 (PMC7295244; doi:10.1371/journal.pgen.1008775)
Supplement: S2 Table — For each of the six brain regions, possible diagnoses include Late-Onset Alzheimer's Disease (AD), unaffected elderly controls (CONTROL), and other decedents (OTHER). In MSBB and ROSMAP, other decedents were diagnosed with mild cognitive impairment while other decedents in Mayo were diagnosed with either progressive supranuclear palsy (PSP) or pathological aging (PA). (XLSX) [file pgen.1008775.s012.xlsx]

## Sheet: S2 Table
S2 Table: Summary of Cohorts by Diagnosis and Sex
For each of the six brain regions, possible diagnoses include Late-Onset Alzheimer's Disease (AD), unaffected elderly controls (CONTROL), and other decedents (OTHER). In MSBB and ROSMAP, other decedents were diagnosed with mild cognitive impairment while other decedents in Mayo were diagnosed with either progressive supranuclear palsy (PSP) or pathological aging (PA).
Cohort	Brain Region	Diagnosis	Sex	Decedents
Mayo	TCX	TCX.AD	F	49
Mayo	TCX	TCX.AD	M	31
Mayo	TCX	TCX.OTHER	F	50
Mayo	TCX	TCX.OTHER	M	61
Mayo	TCX	TCX.CONTROL	F	35
Mayo	TCX	TCX.CONTROL	M	36
MSBB	FP	FP.AD	F	63
MSBB	FP	FP.AD	M	27
MSBB	FP	FP.OTHER	F	54
MSBB	FP	FP.OTHER	M	25
MSBB	FP	FP.CONTROL	F	23
MSBB	FP	FP.CONTROL	M	22
MSBB	IFG	IFG.AD	F	55
MSBB	IFG	IFG.AD	M	24
MSBB	IFG	IFG.OTHER	F	50
MSBB	IFG	IFG.OTHER	M	21
MSBB	IFG	IFG.CONTROL	F	17
MSBB	IFG	IFG.CONTROL	M	20
MSBB	PHG	PHG.AD	F	46
MSBB	PHG	PHG.AD	M	18
MSBB	PHG	PHG.OTHER	F	39
MSBB	PHG	PHG.OTHER	M	19
MSBB	PHG	PHG.CONTROL	F	18
MSBB	PHG	PHG.CONTROL	M	20
MSBB	STG	STG.AD	F	54
MSBB	STG	STG.AD	M	27
MSBB	STG	STG.OTHER	F	49
MSBB	STG	STG.OTHER	M	20
MSBB	STG	STG.CONTROL	F	20
MSBB	STG	STG.CONTROL	M	17
ROSMAP	DLPFC	DLPFC.AD	F	106
ROSMAP	DLPFC	DLPFC.AD	M	46
ROSMAP	DLPFC	DLPFC.OTHER	F	245
ROSMAP	DLPFC	DLPFC.OTHER	M	140
ROSMAP	DLPFC	DLPFC.CONTROL	F	47
ROSMAP	DLPFC	DLPFC.CONTROL	M	39
