# Supplementary material for: Transcriptomic stratification of late-onset Alzheimer's cases reveals novel genetic modifiers of disease pathology
Source: PLoS Genet. 2020 Jun 3;16(6):e1008775. doi: 10.1371/journal.pgen.1008775 (PMC7295244; doi:10.1371/journal.pgen.1008775)
Supplement: S3 Table — Modules were generated independently for each tissue region. The number of genes in each module are reported. Twenty-six modules were used in this study. (XLSX) [file pgen.1008775.s013.xlsx]

## Sheet: S3 Table
S3 Table: Summary of Modules
Modules were generated independently for each tissue region. The number of genes in each module are reported. 26 modules were used in this study, taken from Logsdon et al doi:10.7303/syn17114455.
Cohort	Brain Region	Module	Genes
Mayo	TCX	TCXgreen	2766
Mayo	TCX	TCXyellow	2013
Mayo	TCX	TCXbrown	1851
Mayo	TCX	TCXblue	1713
Mayo	TCX	TCXturquoise	1131
MSBB	FP	FPyellow	4426
MSBB	FP	FPblue	1991
MSBB	FP	FPbrown	1289
MSBB	FP	FPturquoise	1001
MSBB	IFG	IFGbrown	4673
MSBB	IFG	IFGblue	2885
MSBB	IFG	IFGturquoise	1456
MSBB	IFG	IFGyellow	743
MSBB	PHG	PHGblue	3733
MSBB	PHG	PHGbrown	2123
MSBB	PHG	PHGturquoise	1195
MSBB	PHG	PHGgreen	1151
MSBB	PHG	PHGyellow	910
MSBB	STG	STGbrown	3414
MSBB	STG	STGturquoise	2404
MSBB	STG	STGyellow	1799
MSBB	STG	STGblue	1171
ROSMAP	DLPFC	DLPFCyellow	3019
ROSMAP	DLPFC	DLPFCturquoise	2489
ROSMAP	DLPFC	DLPFCblue	1751
ROSMAP	DLPFC	DLPFCbrown	882
