# Supplementary material for: Transcriptomic stratification of late-onset Alzheimer's cases reveals novel genetic modifiers of disease pathology
Source: PLoS Genet. 2020 Jun 3;16(6):e1008775. doi: 10.1371/journal.pgen.1008775 (PMC7295244; doi:10.1371/journal.pgen.1008775)
Supplement: S4 Table — Submodules were generated from existing modules generated for each tissue region. The number of genes in each submodule is reported. Sixty-eight submodules were generated for this study. (XLSX) [file pgen.1008775.s014.xlsx]

## Sheet: S4 Table
S4 Table: Summary of Submodules
Submodules were generated from existing modules generated for each tissue region. The number of genes in each submodule is reported. 68 submodules were generated for this study.
Cohort	Brain Region	Module	Submodule	Genes
Mayo	TCX	TCXblue	TCXblue_1	715
Mayo	TCX	TCXbrown	TCXbrown_1	391
Mayo	TCX	TCXbrown	TCXbrown_2	251
Mayo	TCX	TCXbrown	TCXbrown_3	245
Mayo	TCX	TCXbrown	TCXbrown_4	120
Mayo	TCX	TCXgreen	TCXgreen_1	2090
Mayo	TCX	TCXgreen	TCXgreen_2	118
Mayo	TCX	TCXturquoise	TCXturquoise_1	251
Mayo	TCX	TCXturquoise	TCXturquoise_2	220
Mayo	TCX	TCXturquoise	TCXturquoise_3	171
Mayo	TCX	TCXyellow	TCXyellow_1	975
Mayo	TCX	TCXyellow	TCXyellow_2	189
MSBB	FP	FPblue	FPblue_1	558
MSBB	FP	FPblue	FPblue_2	229
MSBB	FP	FPblue	FPblue_3	105
MSBB	FP	FPblue	FPblue_4	101
MSBB	FP	FPbrown	FPbrown_1	258
MSBB	FP	FPbrown	FPbrown_2	99
MSBB	FP	FPturquoise	FPturquoise_1	393
MSBB	FP	FPturquoise	FPturquoise_2	100
MSBB	FP	FPyellow	FPyellow_1	1328
MSBB	FP	FPyellow	FPyellow_2	226
MSBB	FP	FPyellow	FPyellow_3	145
MSBB	FP	FPyellow	FPyellow_4	101
MSBB	FP	FPyellow	FPyellow_5	101
MSBB	IFG	IFGblue	IFGblue_1	541
MSBB	IFG	IFGblue	IFGblue_2	121
MSBB	IFG	IFGblue	IFGblue_3	100
MSBB	IFG	IFGbrown	IFGbrown_1	1415
MSBB	IFG	IFGbrown	IFGbrown_2	187
MSBB	IFG	IFGbrown	IFGbrown_3	163
MSBB	IFG	IFGbrown	IFGbrown_4	140
MSBB	IFG	IFGturquoise	IFGturquoise_1	346
MSBB	IFG	IFGturquoise	IFGturquoise_2	139
MSBB	IFG	IFGturquoise	IFGturquoise_3	127
MSBB	IFG	IFGyellow	IFGyellow_1	277
MSBB	PHG	PHGblue	PHGblue_1	152
MSBB	PHG	PHGblue	PHGblue_2	126
MSBB	PHG	PHGblue	PHGblue_3	124
MSBB	PHG	PHGblue	PHGblue_4	113
MSBB	PHG	PHGbrown	PHGbrown_1	1144
MSBB	PHG	PHGbrown	PHGbrown_2	194
MSBB	PHG	PHGbrown	PHGbrown_3	117
MSBB	PHG	PHGbrown	PHGbrown_4	101
MSBB	PHG	PHGgreen	PHGgreen_1	578
MSBB	PHG	PHGturquoise	PHGturquoise_1	399
MSBB	PHG	PHGturquoise	PHGturquoise_2	77
MSBB	PHG	PHGyellow	PHGyellow_1	335
MSBB	STG	STGblue	STGblue_1	287
MSBB	STG	STGblue	STGblue_2	234
MSBB	STG	STGblue	STGblue_3	148
MSBB	STG	STGbrown	STGbrown_1	1088
MSBB	STG	STGbrown	STGbrown_2	158
MSBB	STG	STGbrown	STGbrown_3	157
MSBB	STG	STGbrown	STGbrown_4	122
MSBB	STG	STGturquoise	STGturquoise_1	103
MSBB	STG	STGyellow	STGyellow_1	645
ROSMAP	DLPFC	DLPFCblue	DLPFCblue_1	452
ROSMAP	DLPFC	DLPFCblue	DLPFCblue_2	242
ROSMAP	DLPFC	DLPFCblue	DLPFCblue_3	183
ROSMAP	DLPFC	DLPFCblue	DLPFCblue_4	175
ROSMAP	DLPFC	DLPFCbrown	DLPFCbrown_1	182
ROSMAP	DLPFC	DLPFCbrown	DLPFCbrown_2	117
ROSMAP	DLPFC	DLPFCturquoise	DLPFCturquoise_1	460
ROSMAP	DLPFC	DLPFCturquoise	DLPFCturquoise_2	301
ROSMAP	DLPFC	DLPFCyellow	DLPFCyellow_1	1296
ROSMAP	DLPFC	DLPFCyellow	DLPFCyellow_2	163
ROSMAP	DLPFC	DLPFCyellow	DLPFCyellow_3	105
