# Supplementary material for: Transcriptomic stratification of late-onset Alzheimer's cases reveals novel genetic modifiers of disease pathology
Source: PLoS Genet. 2020 Jun 3;16(6):e1008775. doi: 10.1371/journal.pgen.1008775 (PMC7295244; doi:10.1371/journal.pgen.1008775)
Supplement: S5 Table — GO and KEGG term enrichment in genes for each submodule was assessed using the clusterProfiler R package for GO and KEGG terms. Reactome term enrichment was similarly assessed using the ReactomePA R package. Enriched terms for each submodule are reported (attached Excel workbook). (XLSX) [file pgen.1008775.s015.xlsx]

## Sheet: S5 Table
S5 Table: GO, KEGG, and Reactome Enrichment of Submodules
GO and KEGG term enrichment in genes for each submodule was assessed using the clusterProfiler R package for GO and KEGG terms. Reactome term enrichment was similarly assessed using the ReactomePA R package. Enriched terms for each submodule are reported.
Submodule	Accession	Description	P-Value	Adjusted P-Value	Q-Value	Database
TCXturquoise_1	GO:0019865	immunoglobulin binding	9.02e-09	5.12e-06	3.79e-06	GO
TCXturquoise_1	GO:0023026	MHC class II protein complex binding	3.5e-08	9.93e-06	7.35e-06	GO
TCXturquoise_1	GO:0035325	Toll-like receptor binding	9.04e-08	1.71e-05	1.27e-05	GO
TCXturquoise_1	GO:0023023	MHC protein complex binding	1.62e-07	1.86e-05	1.38e-05	GO
TCXturquoise_1	GO:0019864	IgG binding	1.64e-07	1.86e-05	1.38e-05	GO
TCXturquoise_1	GO:0004896	cytokine receptor activity	4e-07	3.79e-05	2.8e-05	GO
TCXturquoise_1	GO:0030695	GTPase regulator activity	1.04e-06	8.41e-05	6.22e-05	GO
TCXturquoise_1	GO:0008329	signaling pattern recognition receptor activity	2.06e-06	0.000129937	9.61e-05	GO
TCXturquoise_1	GO:0038187	pattern recognition receptor activity	2.06e-06	0.000129937	9.61e-05	GO
TCXturquoise_1	GO:0001784	phosphotyrosine residue binding	5.75e-06	0.000250741	0.000185407	GO
TCXturquoise_1	GO:0032395	MHC class II receptor activity	5.77e-06	0.000250741	0.000185407	GO
TCXturquoise_1	GO:0071723	lipopeptide binding	5.77e-06	0.000250741	0.000185407	GO
TCXturquoise_1	GO:0060589	nucleoside-triphosphatase regulator activity	5.8e-06	0.000250741	0.000185407	GO
TCXturquoise_1	GO:0005096	GTPase activator activity	6.18e-06	0.000250741	0.000185407	GO
TCXturquoise_1	GO:0051219	phosphoprotein binding	6.97e-06	0.000264069	0.000195262	GO
TCXturquoise_1	GO:0001875	lipopolysaccharide receptor activity	2.21e-05	0.000756996	0.000559751	GO
TCXturquoise_1	GO:0045309	protein phosphorylated amino acid binding	2.27e-05	0.000756996	0.000559751	GO
TCXturquoise_1	GO:0048365	Rac GTPase binding	2.78e-05	0.000868578	0.000642258	GO
TCXturquoise_1	GO:0042605	peptide antigen binding	2.91e-05	0.000868578	0.000642258	GO
TCXturquoise_1	GO:0033218	amide binding	6.11e-05	0.00173658	0.00128409	GO
TCXturquoise_2	GO:0005031	tumor necrosis factor-activated receptor activity	2.59e-07	6.74e-05	5.58e-05	GO
TCXturquoise_2	GO:0005035	death receptor activity	2.59e-07	6.74e-05	5.58e-05	GO
TCXturquoise_2	GO:0045569	TRAIL binding	6.14e-06	0.0010643	0.00088117	GO
TCXturquoise_2	GO:0019955	cytokine binding	2.69e-05	0.00304278	0.00251922	GO
TCXturquoise_2	GO:0000982	transcription factor activity, RNA polymerase II proximal promoter sequence-specific DNA binding	2.93e-05	0.00304278	0.00251922	GO
TCXturquoise_2	GO:0000979	RNA polymerase II core promoter sequence-specific DNA binding	5.68e-05	0.00492683	0.0040791	GO
TCXturquoise_2	GO:0002060	purine nucleobase binding	0.000400379	0.0260246	0.0215467	GO
TCXturquoise_2	GO:0035662	Toll-like receptor 4 binding	0.000400379	0.0260246	0.0215467	GO
TCXturquoise_2	GO:0000978	RNA polymerase II proximal promoter sequence-specific DNA binding	0.000600403	0.03469	0.028721	GO
TCXturquoise_2	GO:0004896	cytokine receptor activity	0.000755033	0.0347953	0.0288082	GO
TCXturquoise_2	GO:0002054	nucleobase binding	0.000794617	0.0347953	0.0288082	GO
TCXturquoise_2	GO:0000987	proximal promoter sequence-specific DNA binding	0.000834087	0.0347953	0.0288082	GO
TCXturquoise_2	GO:0016722	oxidoreductase activity, oxidizing metal ions	0.000933458	0.0347953	0.0288082	GO
TCXturquoise_2	GO:0019838	growth factor binding	0.000936795	0.0347953	0.0288082	GO
TCXturquoise_2	GO:0008823	cupric reductase activity	0.00131422	0.0401995	0.0332826	GO
TCXturquoise_2	GO:0050544	arachidonic acid binding	0.00131422	0.0401995	0.0332826	GO
TCXturquoise_2	GO:0052851	ferric-chelate reductase (NADPH) activity	0.00131422	0.0401995	0.0332826	GO
TCXturquoise_2	GO:0001077	transcriptional activator activity, RNA polymerase II proximal promoter sequence-specific DNA binding	0.00162137	0.0462383	0.0382823	GO
TCXturquoise_2	GO:0050839	cell adhesion molecule binding	0.00179072	0.0462383	0.0382823	GO
TCXturquoise_2	GO:0050542	icosanoid binding	0.00195624	0.0462383	0.0382823	GO
TCXturquoise_2	GO:0050543	icosatetraenoic acid binding	0.00195624	0.0462383	0.0382823	GO
TCXturquoise_2	GO:0097677	STAT family protein binding	0.00195624	0.0462383	0.0382823	GO
TCXturquoise_3	GO:0019838	growth factor binding	3.24e-07	0.000119929	8.8e-05	GO
TCXturquoise_3	GO:0050431	transforming growth factor beta binding	5.65e-07	0.000119929	8.8e-05	GO
TCXturquoise_3	GO:0019199	transmembrane receptor protein kinase activity	7.67e-07	0.000119929	8.8e-05	GO
TCXturquoise_3	GO:0005518	collagen binding	1.46e-06	0.000171029	0.000125522	GO
TCXturquoise_3	GO:0005057	signal transducer activity, downstream of receptor	2.91e-06	0.000273337	0.000200609	GO
TCXturquoise_3	GO:0004702	signal transducer, downstream of receptor, with serine/threonine kinase activity	1.48e-05	0.00115789	0.000849802	GO
TCXturquoise_3	GO:0046332	SMAD binding	5.23e-05	0.00266076	0.0019528	GO
TCXturquoise_3	GO:0005024	transforming growth factor beta-activated receptor activity	5.67e-05	0.00266076	0.0019528	GO
TCXturquoise_3	GO:0034713	type I transforming growth factor beta receptor binding	5.67e-05	0.00266076	0.0019528	GO
TCXturquoise_3	GO:0042910	xenobiotic transmembrane transporter activity	5.67e-05	0.00266076	0.0019528	GO
TCXturquoise_3	GO:0000982	transcription factor activity, RNA polymerase II proximal promoter sequence-specific DNA binding	9.36e-05	0.00383965	0.00281802	GO
TCXturquoise_3	GO:0001228	transcriptional activator activity, RNA polymerase II transcription regulatory region sequence-specific DNA binding	9.82e-05	0.00383965	0.00281802	GO
TCXturquoise_3	GO:0042605	peptide antigen binding	0.000106801	0.00385304	0.00282784	GO
TCXturquoise_3	GO:0048185	activin binding	0.000145678	0.00477857	0.00350711	GO
TCXturquoise_3	GO:0000978	RNA polymerase II proximal promoter sequence-specific DNA binding	0.000152833	0.00477857	0.00350711	GO
TCXturquoise_3	GO:0001077	transcriptional activator activity, RNA polymerase II proximal promoter sequence-specific DNA binding	0.000211335	0.00586975	0.00430795	GO
TCXturquoise_3	GO:0000987	proximal promoter sequence-specific DNA binding	0.000212763	0.00586975	0.00430795	GO
TCXturquoise_3	GO:0070742	C2H2 zinc finger domain binding	0.000295402	0.0076431	0.00560946	GO
TCXturquoise_3	GO:0004714	transmembrane receptor protein tyrosine kinase activity	0.000309635	0.0076431	0.00560946	GO
TCXturquoise_3	GO:0019955	cytokine binding	0.000326164	0.00764854	0.00561345	GO
TCXblue_1	GO:1901681	sulfur compound binding	9.39e-09	1.19e-05	9.81e-06	GO
TCXblue_1	GO:0050662	coenzyme binding	1.3e-06	0.000687616	0.000565491	GO
TCXblue_1	GO:0019199	transmembrane receptor protein kinase activity	1.62e-06	0.000687616	0.000565491	GO
TCXblue_1	GO:0004029	aldehyde dehydrogenase (NAD) activity	8.6e-06	0.00273391	0.00224836	GO
TCXblue_1	GO:0030165	PDZ domain binding	1.5e-05	0.00382457	0.00314531	GO
TCXblue_1	GO:0004714	transmembrane receptor protein tyrosine kinase activity	2.38e-05	0.0050359	0.0041415	GO
TCXblue_1	GO:0016903	oxidoreductase activity, acting on the aldehyde or oxo group of donors	2.91e-05	0.00528875	0.00434944	GO
TCXblue_1	GO:0004702	signal transducer, downstream of receptor, with serine/threonine kinase activity	4.1e-05	0.006515	0.0053579	GO
TCXblue_1	GO:0031752	D5 dopamine receptor binding	4.81e-05	0.00678821	0.00558259	GO
TCXblue_1	GO:0016801	hydrolase activity, acting on ether bonds	9.6e-05	0.0121983	0.0100318	GO
TCXblue_1	GO:0004300	enoyl-CoA hydratase activity	0.000108468	0.012533	0.0103071	GO
TCXblue_1	GO:0005089	Rho guanyl-nucleotide exchange factor activity	0.000130385	0.0132029	0.010858	GO
TCXblue_1	GO:0005088	Ras guanyl-nucleotide exchange factor activity	0.000135041	0.0132029	0.010858	GO
TCXblue_1	GO:0004709	MAP kinase kinase kinase activity	0.000163804	0.014871	0.0122299	GO
TCXblue_1	GO:0003857	3-hydroxyacyl-CoA dehydrogenase activity	0.000189617	0.0158323	0.0130204	GO
TCXblue_1	GO:0017048	Rho GTPase binding	0.000199305	0.0158323	0.0130204	GO
TCXblue_1	GO:0016620	oxidoreductase activity, acting on the aldehyde or oxo group of donors, NAD or NADP as acceptor	0.000226918	0.0169655	0.0139523	GO
TCXblue_1	GO:0050839	cell adhesion molecule binding	0.000249894	0.0173587	0.0142757	GO
TCXblue_1	GO:0048037	cofactor binding	0.000259493	0.0173587	0.0142757	GO
TCXblue_1	GO:0005085	guanyl-nucleotide exchange factor activity	0.000340759	0.0213966	0.0175965	GO
TCXblue_1	GO:0019838	growth factor binding	0.000353524	0.0213966	0.0175965	GO
TCXbrown_2	GO:0031072	heat shock protein binding	1.05e-14	4.81e-12	3.77e-12	GO
TCXbrown_2	GO:0051082	unfolded protein binding	1.73e-13	3.98e-11	3.12e-11	GO
TCXbrown_2	GO:0044183	protein binding involved in protein folding	1.09e-08	1.53e-06	1.2e-06	GO
TCXbrown_2	GO:0060590	ATPase regulator activity	1.33e-08	1.53e-06	1.2e-06	GO
TCXbrown_2	GO:0001671	ATPase activator activity	3.02e-07	2.78e-05	2.18e-05	GO
TCXbrown_2	GO:0051087	chaperone binding	7.46e-07	5.72e-05	4.49e-05	GO
TCXbrown_2	GO:0051879	Hsp90 protein binding	1.54e-06	0.000101476	7.96e-05	GO
TCXbrown_2	GO:0030544	Hsp70 protein binding	3e-06	0.000172371	0.000135293	GO
TCXbrown_2	GO:0051787	misfolded protein binding	8.04e-06	0.000410709	0.000322364	GO
TCXbrown_2	GO:0055131	C3HC4-type RING finger domain binding	2.22e-05	0.00101954	0.000800234	GO
TCXbrown_2	GO:0060589	nucleoside-triphosphatase regulator activity	0.000109919	0.00459663	0.00360788	GO
TCXbrown_2	GO:0043262	adenosine-diphosphatase activity	0.000325796	0.0124889	0.00980246	GO
TCXbrown_2	GO:0070815	peptidyl-lysine 5-dioxygenase activity	0.00064709	0.022897	0.0179718	GO
TCXbrown_2	GO:0016706	oxidoreductase activity, acting on paired donors, with incorporation or reduction of molecular oxygen, 2-oxoglutarate as one donor, and incorporation of one atom each of oxygen into both donors	0.00124617	0.0409456	0.0321381	GO
TCXbrown_3	GO:0016627	oxidoreductase activity, acting on the CH-CH group of donors	1.76e-05	0.00751382	0.00623831	GO
TCXyellow_1	GO:0003779	actin binding	1.13e-06	0.00136604	0.00123472	GO
TCXyellow_1	GO:0035091	phosphatidylinositol binding	3.72e-06	0.00225181	0.00203535	GO
TCXyellow_1	GO:0017081	chloride channel regulator activity	5.01e-05	0.0201914	0.0182504	GO
TCXyellow_1	GO:0051015	actin filament binding	0.000174675	0.0457725	0.0413724	GO
TCXyellow_1	GO:0005543	phospholipid binding	0.000190881	0.0457725	0.0413724	GO
TCXyellow_1	GO:0042578	phosphoric ester hydrolase activity	0.000226971	0.0457725	0.0413724	GO
TCXyellow_2	GO:0051019	mitogen-activated protein kinase binding	0.000117049	0.0401025	0.0341992	GO
TCXyellow_2	GO:0017048	Rho GTPase binding	0.000254258	0.0401025	0.0341992	GO
TCXyellow_2	GO:0045296	cadherin binding	0.000280732	0.0401025	0.0341992	GO
TCXyellow_2	GO:0042809	vitamin D receptor binding	0.000354106	0.0401025	0.0341992	GO
TCXgreen_1	GO:0022839	ion gated channel activity	1.44e-31	2.49e-28	2.13e-28	GO
TCXgreen_1	GO:0022836	gated channel activity	3.5e-31	3.02e-28	2.59e-28	GO
TCXgreen_1	GO:0005216	ion channel activity	1.47e-26	8.46e-24	7.26e-24	GO
TCXgreen_1	GO:0022838	substrate-specific channel activity	7.16e-26	3.09e-23	2.65e-23	GO
TCXgreen_1	GO:0022843	voltage-gated cation channel activity	2.87e-25	9.91e-23	8.51e-23	GO
TCXgreen_1	GO:0015267	channel activity	3.92e-25	1.13e-22	9.68e-23	GO
TCXgreen_1	GO:0022803	passive transmembrane transporter activity	4.82e-25	1.19e-22	1.02e-22	GO
TCXgreen_1	GO:0005244	voltage-gated ion channel activity	9.28e-24	1.78e-21	1.53e-21	GO
TCXgreen_1	GO:0022832	voltage-gated channel activity	9.28e-24	1.78e-21	1.53e-21	GO
TCXgreen_1	GO:0005261	cation channel activity	6.91e-23	1.19e-20	1.02e-20	GO
TCXgreen_1	GO:0046873	metal ion transmembrane transporter activity	1.86e-22	2.92e-20	2.5e-20	GO
TCXgreen_1	GO:0005516	calmodulin binding	2.9e-16	4.17e-14	3.58e-14	GO
TCXgreen_1	GO:0005249	voltage-gated potassium channel activity	9.89e-14	1.31e-11	1.13e-11	GO
TCXgreen_1	GO:0015077	monovalent inorganic cation transmembrane transporter activity	2.74e-13	3.37e-11	2.89e-11	GO
TCXgreen_1	GO:0030594	neurotransmitter receptor activity	6.55e-13	7.53e-11	6.46e-11	GO
TCXgreen_1	GO:0015085	calcium ion transmembrane transporter activity	8.67e-13	9.34e-11	8.02e-11	GO
TCXgreen_1	GO:0015276	ligand-gated ion channel activity	3.31e-12	3.17e-10	2.72e-10	GO
TCXgreen_1	GO:0022834	ligand-gated channel activity	3.31e-12	3.17e-10	2.72e-10	GO
TCXgreen_1	GO:0015079	potassium ion transmembrane transporter activity	7.27e-12	6.6e-10	5.67e-10	GO
TCXgreen_1	GO:0005267	potassium channel activity	1.17e-11	1.01e-09	8.69e-10	GO
TCXgreen_2	GO:0003755	peptidyl-prolyl cis-trans isomerase activity	2.38e-05	0.00173344	0.00138	GO
TCXgreen_2	GO:0005527	macrolide binding	2.75e-05	0.00173344	0.00138	GO
TCXgreen_2	GO:0005528	FK506 binding	2.75e-05	0.00173344	0.00138	GO
TCXgreen_2	GO:0016859	cis-trans isomerase activity	2.91e-05	0.00173344	0.00138	GO
TCXgreen_2	GO:0044325	ion channel binding	0.000165838	0.00789387	0.00628438	GO
IFGturquoise_1	GO:0005031	tumor necrosis factor-activated receptor activity	1.77e-07	6.78e-05	5.5e-05	GO
IFGturquoise_1	GO:0005035	death receptor activity	1.77e-07	6.78e-05	5.5e-05	GO
IFGturquoise_1	GO:0050839	cell adhesion molecule binding	4.13e-07	0.000105299	8.55e-05	GO
IFGturquoise_1	GO:0019864	IgG binding	8.64e-07	0.000165069	0.000133957	GO
IFGturquoise_1	GO:0001047	core promoter binding	1.27e-05	0.00193533	0.00157056	GO
IFGturquoise_1	GO:0045569	TRAIL binding	2.44e-05	0.00310438	0.00251926	GO
IFGturquoise_1	GO:0001784	phosphotyrosine residue binding	3.84e-05	0.00385299	0.00312678	GO
IFGturquoise_1	GO:0019865	immunoglobulin binding	4.17e-05	0.00385299	0.00312678	GO
IFGturquoise_1	GO:0000979	RNA polymerase II core promoter sequence-specific DNA binding	4.54e-05	0.00385299	0.00312678	GO
IFGturquoise_1	GO:0050544	arachidonic acid binding	6.01e-05	0.00459293	0.00372725	GO
IFGturquoise_1	GO:0051219	phosphoprotein binding	7.68e-05	0.00511872	0.00415394	GO
IFGturquoise_1	GO:1901567	fatty acid derivative binding	8.04e-05	0.00511872	0.00415394	GO
IFGturquoise_1	GO:0050542	icosanoid binding	0.000118592	0.00608566	0.00493863	GO
IFGturquoise_1	GO:0050543	icosatetraenoic acid binding	0.000118592	0.00608566	0.00493863	GO
IFGturquoise_1	GO:0019955	cytokine binding	0.000119483	0.00608566	0.00493863	GO
IFGturquoise_1	GO:0045309	protein phosphorylated amino acid binding	0.000145364	0.00694111	0.00563284	GO
IFGturquoise_1	GO:0004896	cytokine receptor activity	0.000316712	0.0142334	0.0115507	GO
IFGturquoise_1	GO:0140031	phosphorylation-dependent protein binding	0.000337775	0.0143367	0.0116345	GO
IFGturquoise_1	GO:0035325	Toll-like receptor binding	0.000673559	0.0270842	0.0219793	GO
IFGturquoise_1	GO:0019838	growth factor binding	0.000801781	0.030628	0.0248552	GO
IFGturquoise_2	GO:0050839	cell adhesion molecule binding	6.02e-06	0.00261113	0.00208991	GO
IFGturquoise_2	GO:0098631	cell adhesion mediator activity	1.37e-05	0.00298219	0.0023869	GO
IFGturquoise_2	GO:0005178	integrin binding	3.71e-05	0.0053664	0.0042952	GO
IFGturquoise_2	GO:0004859	phospholipase inhibitor activity	9.52e-05	0.0103268	0.00826545	GO
IFGturquoise_2	GO:0045296	cadherin binding	0.00021857	0.0189718	0.0151848	GO
IFGturquoise_2	GO:0055102	lipase inhibitor activity	0.000285948	0.0206836	0.0165549	GO
IFGturquoise_2	GO:0019834	phospholipase A2 inhibitor activity	0.000354129	0.0218562	0.0174934	GO
IFGturquoise_2	GO:0098641	cadherin binding involved in cell-cell adhesion	0.000402879	0.0218562	0.0174934	GO
IFGturquoise_2	GO:0038132	neuregulin binding	0.000587213	0.0283167	0.0226644	GO
IFGturquoise_2	GO:0050840	extracellular matrix binding	0.000700432	0.0303987	0.0243308	GO
IFGturquoise_2	GO:0005114	type II transforming growth factor beta receptor binding	0.00122065	0.0366499	0.0293341	GO
IFGturquoise_2	GO:0042608	T cell receptor binding	0.00122065	0.0366499	0.0293341	GO
IFGturquoise_2	GO:0042609	CD4 receptor binding	0.00122065	0.0366499	0.0293341	GO
IFGturquoise_2	GO:0098634	cell-matrix adhesion mediator activity	0.00122065	0.0366499	0.0293341	GO
IFGturquoise_2	GO:0043236	laminin binding	0.00129438	0.0366499	0.0293341	GO
IFGturquoise_2	GO:0003779	actin binding	0.00135351	0.0366499	0.0293341	GO
IFGturquoise_2	GO:0005520	insulin-like growth factor binding	0.00143559	0.0366499	0.0293341	GO
IFGturquoise_2	GO:0098632	cell-cell adhesion mediator activity	0.00174617	0.042102	0.0336979	GO
IFGturquoise_2	GO:0005024	transforming growth factor beta-activated receptor activity	0.00207136	0.0473142	0.0378697	GO
IFGturquoise_2	GO:0003924	GTPase activity	0.0022252	0.0482867	0.0386481	GO
IFGturquoise_3	GO:0023026	MHC class II protein complex binding	8.33e-10	2.94e-07	2.11e-07	GO
IFGturquoise_3	GO:0023023	MHC protein complex binding	3.94e-09	6.95e-07	5e-07	GO
IFGturquoise_3	GO:0032395	MHC class II receptor activity	4.83e-07	4.26e-05	3.06e-05	GO
IFGturquoise_3	GO:0035325	Toll-like receptor binding	4.83e-07	4.26e-05	3.06e-05	GO
IFGturquoise_3	GO:0042605	peptide antigen binding	1.4e-06	9.9e-05	7.11e-05	GO
IFGturquoise_3	GO:0019955	cytokine binding	8.38e-06	0.000493274	0.000354492	GO
IFGturquoise_3	GO:0004896	cytokine receptor activity	5.09e-05	0.00256571	0.00184385	GO
IFGturquoise_3	GO:0042277	peptide binding	0.000139664	0.00580139	0.00416918	GO
IFGturquoise_3	GO:0035663	Toll-like receptor 2 binding	0.000147911	0.00580139	0.00416918	GO
IFGturquoise_3	GO:0005096	GTPase activator activity	0.000197843	0.00698384	0.00501895	GO
IFGturquoise_3	GO:0001851	complement component C3b binding	0.000294451	0.0094492	0.00679069	GO
IFGturquoise_3	GO:0033218	amide binding	0.000341758	0.0100534	0.00722487	GO
IFGturquoise_3	GO:0030695	GTPase regulator activity	0.000411918	0.0111852	0.00803825	GO
IFGturquoise_3	GO:0035586	purinergic receptor activity	0.000706995	0.0171635	0.0123346	GO
IFGturquoise_3	GO:0042289	MHC class II protein binding	0.000729328	0.0171635	0.0123346	GO
IFGturquoise_3	GO:0060589	nucleoside-triphosphatase regulator activity	0.00102263	0.0225618	0.0162141	GO
IFGturquoise_3	GO:0005057	signal transducer activity, downstream of receptor	0.00127802	0.0253201	0.0181964	GO
IFGturquoise_3	GO:0048365	Rac GTPase binding	0.00129111	0.0253201	0.0181964	GO
IFGturquoise_3	GO:0046934	phosphatidylinositol-4,5-bisphosphate 3-kinase activity	0.00136439	0.0253489	0.0182171	GO
IFGturquoise_3	GO:0052813	phosphatidylinositol bisphosphate kinase activity	0.00160159	0.028179	0.0202509	GO
IFGturquoise_3	GO:0005024	transforming growth factor beta-activated receptor activity	0.00172622	0.028179	0.0202509	GO
IFGturquoise_3	GO:0042287	MHC protein binding	0.0017562	0.028179	0.0202509	GO
IFGblue_1	GO:0003779	actin binding	5.61e-07	0.000502326	0.000443098	GO
IFGblue_1	GO:0019911	structural constituent of myelin sheath	2.2e-06	0.000984856	0.000868735	GO
IFGblue_1	GO:0051015	actin filament binding	8.22e-06	0.00245333	0.00216407	GO
IFGblue_1	GO:0035091	phosphatidylinositol binding	3.16e-05	0.00707406	0.00623998	GO
IFGblue_1	GO:0017081	chloride channel regulator activity	4.67e-05	0.00836365	0.00737752	GO
IFGblue_1	GO:0005543	phospholipid binding	0.000114248	0.0154766	0.0136518	GO
IFGblue_1	GO:0017048	Rho GTPase binding	0.000121046	0.0154766	0.0136518	GO
IFGblue_1	GO:0005246	calcium channel regulator activity	0.000247088	0.0275851	0.0243327	GO
IFGblue_1	GO:0050839	cell adhesion molecule binding	0.000277392	0.0275851	0.0243327	GO
IFGblue_1	GO:0098631	cell adhesion mediator activity	0.000447439	0.0400458	0.0353241	GO
IFGblue_1	GO:0045296	cadherin binding	0.000565621	0.046021	0.0405948	GO
IFGblue_3	GO:0051082	unfolded protein binding	1.58e-05	0.00423816	0.00312951	GO
IFGblue_3	GO:0070815	peptidyl-lysine 5-dioxygenase activity	0.000113383	0.0151933	0.0112189	GO
IFGblue_3	GO:0031072	heat shock protein binding	0.000198176	0.0177037	0.0130727	GO
IFGblue_3	GO:0055131	C3HC4-type RING finger domain binding	0.000281845	0.0188836	0.0139439	GO
IFGblue_3	GO:0044183	protein binding involved in protein folding	0.000824532	0.0338288	0.0249796	GO
IFGblue_3	GO:0016887	ATPase activity	0.000869239	0.0338288	0.0249796	GO
IFGblue_3	GO:0060590	ATPase regulator activity	0.000883587	0.0338288	0.0249796	GO
IFGblue_3	GO:0016888	endodeoxyribonuclease activity, producing 5'-phosphomonoesters	0.00101882	0.0341304	0.0252023	GO
IFGblue_3	GO:0042623	ATPase activity, coupled	0.00138313	0.0411864	0.0304126	GO
IFGbrown_1	GO:0022839	ion gated channel activity	3.7e-20	4.92e-17	4.19e-17	GO
IFGbrown_1	GO:0022836	gated channel activity	6.44e-20	4.92e-17	4.19e-17	GO
IFGbrown_1	GO:0005216	ion channel activity	9.97e-17	5.08e-14	4.33e-14	GO
IFGbrown_1	GO:0022838	substrate-specific channel activity	6e-16	2.3e-13	1.96e-13	GO
IFGbrown_1	GO:0015267	channel activity	1.84e-15	4.01e-13	3.41e-13	GO
IFGbrown_1	GO:0005244	voltage-gated ion channel activity	2.03e-15	4.01e-13	3.41e-13	GO
IFGbrown_1	GO:0022832	voltage-gated channel activity	2.03e-15	4.01e-13	3.41e-13	GO
IFGbrown_1	GO:0022803	passive transmembrane transporter activity	2.1e-15	4.01e-13	3.41e-13	GO
IFGbrown_1	GO:0022843	voltage-gated cation channel activity	5.07e-14	8.61e-12	7.34e-12	GO
IFGbrown_1	GO:0005261	cation channel activity	1.68e-13	2.57e-11	2.19e-11	GO
IFGbrown_1	GO:0046873	metal ion transmembrane transporter activity	2.07e-13	2.88e-11	2.46e-11	GO
IFGbrown_1	GO:0015077	monovalent inorganic cation transmembrane transporter activity	5.18e-13	6.6e-11	5.62e-11	GO
IFGbrown_1	GO:0005249	voltage-gated potassium channel activity	1.84e-11	2.17e-09	1.85e-09	GO
IFGbrown_1	GO:0015079	potassium ion transmembrane transporter activity	1.49e-10	1.63e-08	1.39e-08	GO
IFGbrown_1	GO:0005516	calmodulin binding	1.74e-10	1.77e-08	1.51e-08	GO
IFGbrown_1	GO:0005267	potassium channel activity	2.78e-09	2.66e-07	2.27e-07	GO
IFGbrown_1	GO:0015276	ligand-gated ion channel activity	4e-09	3.4e-07	2.9e-07	GO
IFGbrown_1	GO:0022834	ligand-gated channel activity	4e-09	3.4e-07	2.9e-07	GO
IFGbrown_1	GO:0016247	channel regulator activity	7.21e-09	5.81e-07	4.95e-07	GO
IFGbrown_1	GO:0019905	syntaxin binding	1.21e-08	8.87e-07	7.56e-07	GO
IFGbrown_1	GO:0030276	clathrin binding	1.22e-08	8.87e-07	7.56e-07	GO
IFGbrown_2	GO:0044769	ATPase activity, coupled to transmembrane movement of ions, rotational mechanism	1.99e-05	0.00979387	0.00757978	GO
IFGbrown_2	GO:0015078	proton transmembrane transporter activity	4.62e-05	0.0113529	0.00878636	GO
IFGbrown_2	GO:0031386	protein tag	0.000487971	0.0399358	0.0309075	GO
IFGbrown_2	GO:0019829	cation-transporting ATPase activity	0.000531847	0.0399358	0.0309075	GO
IFGbrown_2	GO:0022853	active ion transmembrane transporter activity	0.000569505	0.0399358	0.0309075	GO
IFGbrown_2	GO:0042625	ATPase coupled ion transmembrane transporter activity	0.000569505	0.0399358	0.0309075	GO
IFGbrown_2	GO:0046933	proton-transporting ATP synthase activity, rotational mechanism	0.00058823	0.0399358	0.0309075	GO
IFGbrown_2	GO:0016887	ATPase activity	0.000650685	0.0399358	0.0309075	GO
IFGbrown_3	GO:0030594	neurotransmitter receptor activity	1.93e-09	8.15e-07	5.98e-07	GO
IFGbrown_3	GO:0022839	ion gated channel activity	1.21e-08	1.93e-06	1.42e-06	GO
IFGbrown_3	GO:0022836	gated channel activity	1.38e-08	1.93e-06	1.42e-06	GO
IFGbrown_3	GO:0005216	ion channel activity	3.1e-07	3.27e-05	2.4e-05	GO
IFGbrown_3	GO:0022838	substrate-specific channel activity	4.65e-07	3.57e-05	2.62e-05	GO
IFGbrown_3	GO:0099583	neurotransmitter receptor activity involved in regulation of postsynaptic cytosolic calcium ion concentration	5.08e-07	3.57e-05	2.62e-05	GO
IFGbrown_3	GO:0015267	channel activity	9.97e-07	5.41e-05	3.97e-05	GO
IFGbrown_3	GO:0022803	passive transmembrane transporter activity	1.03e-06	5.41e-05	3.97e-05	GO
IFGbrown_3	GO:0008066	glutamate receptor activity	2.18e-06	9.89e-05	7.25e-05	GO
IFGbrown_3	GO:0005230	extracellular ligand-gated ion channel activity	2.34e-06	9.89e-05	7.25e-05	GO
IFGbrown_3	GO:0005244	voltage-gated ion channel activity	4.57e-06	0.000160717	0.000117862	GO
IFGbrown_3	GO:0022832	voltage-gated channel activity	4.57e-06	0.000160717	0.000117862	GO
IFGbrown_3	GO:0022824	transmitter-gated ion channel activity	6.27e-06	0.000188889	0.000138522	GO
IFGbrown_3	GO:0022835	transmitter-gated channel activity	6.27e-06	0.000188889	0.000138522	GO
IFGbrown_3	GO:0005234	extracellularly glutamate-gated ion channel activity	1.41e-05	0.000371786	0.000272649	GO
IFGbrown_3	GO:0099095	ligand-gated anion channel activity	1.41e-05	0.000371786	0.000272649	GO
IFGbrown_3	GO:0098960	postsynaptic neurotransmitter receptor activity	1.64e-05	0.000406335	0.000297985	GO
IFGbrown_3	GO:0022843	voltage-gated cation channel activity	2.03e-05	0.000476404	0.000349371	GO
IFGbrown_3	GO:0015276	ligand-gated ion channel activity	2.36e-05	0.000498197	0.000365353	GO
IFGbrown_3	GO:0022834	ligand-gated channel activity	2.36e-05	0.000498197	0.000365353	GO
IFGbrown_4	GO:0022843	voltage-gated cation channel activity	2.72e-05	0.00280484	0.00238636	GO
IFGbrown_4	GO:0005244	voltage-gated ion channel activity	2.86e-05	0.00280484	0.00238636	GO
IFGbrown_4	GO:0022832	voltage-gated channel activity	2.86e-05	0.00280484	0.00238636	GO
IFGbrown_4	GO:0022839	ion gated channel activity	3.84e-05	0.00280484	0.00238636	GO
IFGbrown_4	GO:0022836	gated channel activity	4.14e-05	0.00280484	0.00238636	GO
IFGbrown_4	GO:0050321	tau-protein kinase activity	6.03e-05	0.00340688	0.00289857	GO
IFGbrown_4	GO:0015267	channel activity	0.000121647	0.00511558	0.00435234	GO
IFGbrown_4	GO:0022803	passive transmembrane transporter activity	0.000123973	0.00511558	0.00435234	GO
IFGbrown_4	GO:0005261	cation channel activity	0.000135812	0.00511558	0.00435234	GO
IFGbrown_4	GO:0008017	microtubule binding	0.00023586	0.00799567	0.00680271	GO
IFGbrown_4	GO:0005216	ion channel activity	0.00026587	0.00819364	0.00697114	GO
IFGbrown_4	GO:0015631	tubulin binding	0.000296554	0.00837766	0.00712771	GO
IFGbrown_4	GO:0022838	substrate-specific channel activity	0.000337866	0.00881051	0.00749598	GO
IFGbrown_4	GO:0005251	delayed rectifier potassium channel activity	0.00071761	0.0173764	0.0147838	GO
IFGbrown_4	GO:0017124	SH3 domain binding	0.00100786	0.0227776	0.0193792	GO
IFGbrown_4	GO:0005267	potassium channel activity	0.00116029	0.0245837	0.0209158	GO
IFGbrown_4	GO:0005522	profilin binding	0.00160548	0.0320152	0.0272385	GO
IFGbrown_4	GO:0046873	metal ion transmembrane transporter activity	0.00191834	0.0361288	0.0307383	GO
IFGbrown_4	GO:0005249	voltage-gated potassium channel activity	0.00261608	0.0466763	0.0397122	GO
IFGyellow_1	GO:0004702	signal transducer, downstream of receptor, with serine/threonine kinase activity	1.61e-06	0.000977686	0.000747668	GO
IFGyellow_1	GO:0004709	MAP kinase kinase kinase activity	2.39e-06	0.000977686	0.000747668	GO
IFGyellow_1	GO:0005057	signal transducer activity, downstream of receptor	6.14e-06	0.00167608	0.00128175	GO
IFGyellow_1	GO:0019199	transmembrane receptor protein kinase activity	2.52e-05	0.00516389	0.003949	GO
IFGyellow_1	GO:0016903	oxidoreductase activity, acting on the aldehyde or oxo group of donors	4.21e-05	0.00580359	0.00443819	GO
IFGyellow_1	GO:0004714	transmembrane receptor protein tyrosine kinase activity	4.39e-05	0.00580359	0.00443819	GO
IFGyellow_1	GO:0050662	coenzyme binding	5.4e-05	0.00580359	0.00443819	GO
IFGyellow_1	GO:0003988	acetyl-CoA C-acyltransferase activity	5.67e-05	0.00580359	0.00443819	GO
IFGyellow_1	GO:0031434	mitogen-activated protein kinase kinase binding	6.43e-05	0.00585049	0.00447406	GO
IFGyellow_1	GO:0004923	leukemia inhibitory factor receptor activity	0.00020542	0.0168239	0.0128658	GO
IFGyellow_1	GO:0003857	3-hydroxyacyl-CoA dehydrogenase activity	0.000230594	0.0171688	0.0131295	GO
IFGyellow_1	GO:0008307	structural constituent of muscle	0.000497573	0.0333283	0.0254872	GO
IFGyellow_1	GO:0004924	oncostatin-M receptor activity	0.000610408	0.0333283	0.0254872	GO
IFGyellow_1	GO:0016509	long-chain-3-hydroxyacyl-CoA dehydrogenase activity	0.000610408	0.0333283	0.0254872	GO
IFGyellow_1	GO:0031752	D5 dopamine receptor binding	0.000610408	0.0333283	0.0254872	GO
IFGyellow_1	GO:0005085	guanyl-nucleotide exchange factor activity	0.000831274	0.0340852	0.0260661	GO
IFGyellow_1	GO:0003779	actin binding	0.000900587	0.0340852	0.0260661	GO
IFGyellow_1	GO:0005543	phospholipid binding	0.000900587	0.0340852	0.0260661	GO
IFGyellow_1	GO:0005096	GTPase activator activity	0.000915366	0.0340852	0.0260661	GO
IFGyellow_1	GO:0051015	actin filament binding	0.000942304	0.0340852	0.0260661	GO
IFGyellow_1	GO:0005313	L-glutamate transmembrane transporter activity	0.000947457	0.0340852	0.0260661	GO
IFGyellow_1	GO:0015172	acidic amino acid transmembrane transporter activity	0.000947457	0.0340852	0.0260661	GO
IFGyellow_1	GO:0005089	Rho guanyl-nucleotide exchange factor activity	0.000957216	0.0340852	0.0260661	GO
STGblue_1	GO:0005031	tumor necrosis factor-activated receptor activity	5.23e-08	1.87e-05	1.53e-05	GO
STGblue_1	GO:0005035	death receptor activity	5.23e-08	1.87e-05	1.53e-05	GO
STGblue_1	GO:0050839	cell adhesion molecule binding	1.63e-07	3.89e-05	3.17e-05	GO
STGblue_1	GO:0045569	TRAIL binding	1.42e-05	0.00255374	0.00208078	GO
STGblue_1	GO:0019955	cytokine binding	3.01e-05	0.00371047	0.00302329	GO
STGblue_1	GO:0098631	cell adhesion mediator activity	3.1e-05	0.00371047	0.00302329	GO
STGblue_1	GO:0098632	cell-cell adhesion mediator activity	0.000101745	0.0104216	0.00849152	GO
STGblue_1	GO:0005539	glycosaminoglycan binding	0.000129488	0.0116054	0.00945607	GO
STGblue_1	GO:0045296	cadherin binding	0.000157513	0.0120576	0.00982447	GO
STGblue_1	GO:0098641	cadherin binding involved in cell-cell adhesion	0.000177071	0.0120576	0.00982447	GO
STGblue_1	GO:0000979	RNA polymerase II core promoter sequence-specific DNA binding	0.000212018	0.0120576	0.00982447	GO
STGblue_1	GO:0019838	growth factor binding	0.000218617	0.0120576	0.00982447	GO
STGblue_1	GO:0070851	growth factor receptor binding	0.000218617	0.0120576	0.00982447	GO
STGblue_1	GO:0001047	core promoter binding	0.00035597	0.0182307	0.0148544	GO
STGblue_1	GO:0035325	Toll-like receptor binding	0.000399027	0.0190735	0.0155411	GO
STGblue_1	GO:0005178	integrin binding	0.000481548	0.0215794	0.0175828	GO
STGblue_1	GO:0050786	RAGE receptor binding	0.000542433	0.0228779	0.0186409	GO
STGblue_1	GO:0002060	purine nucleobase binding	0.000700425	0.0264318	0.0215366	GO
STGblue_1	GO:0035662	Toll-like receptor 4 binding	0.000700425	0.0264318	0.0215366	GO
STGblue_1	GO:0008201	heparin binding	0.00077283	0.027706	0.0225748	GO
STGblue_2	GO:0023026	MHC class II protein complex binding	2.76e-08	1.51e-05	1.15e-05	GO
STGblue_2	GO:0023023	MHC protein complex binding	1.28e-07	2.45e-05	1.86e-05	GO
STGblue_2	GO:0019864	IgG binding	1.35e-07	2.45e-05	1.86e-05	GO
STGblue_2	GO:0019865	immunoglobulin binding	2.41e-07	3.3e-05	2.51e-05	GO
STGblue_2	GO:0042605	peptide antigen binding	1.14e-06	0.000125142	9.51e-05	GO
STGblue_2	GO:0030695	GTPase regulator activity	2.83e-06	0.00023742	0.00018047	GO
STGblue_2	GO:0060589	nucleoside-triphosphatase regulator activity	3.4e-06	0.00023742	0.00018047	GO
STGblue_2	GO:0005096	GTPase activator activity	3.81e-06	0.00023742	0.00018047	GO
STGblue_2	GO:0001784	phosphotyrosine residue binding	4.58e-06	0.00023742	0.00018047	GO
STGblue_2	GO:0032395	MHC class II receptor activity	4.93e-06	0.00023742	0.00018047	GO
STGblue_2	GO:0035325	Toll-like receptor binding	4.93e-06	0.00023742	0.00018047	GO
STGblue_2	GO:0051219	phosphoprotein binding	5.21e-06	0.00023742	0.00018047	GO
STGblue_2	GO:0045309	protein phosphorylated amino acid binding	1.81e-05	0.000761729	0.000579011	GO
STGblue_2	GO:0004896	cytokine receptor activity	2.34e-05	0.000914401	0.000695061	GO
STGblue_2	GO:0019955	cytokine binding	4.9e-05	0.00178836	0.00135938	GO
STGblue_2	GO:0042169	SH2 domain binding	5.51e-05	0.00188298	0.00143131	GO
STGblue_2	GO:0140031	phosphorylation-dependent protein binding	0.000159336	0.00512688	0.00389708	GO
STGblue_2	GO:0042277	peptide binding	0.000193564	0.00578544	0.00439767	GO
STGblue_2	GO:0048365	Rac GTPase binding	0.000200957	0.00578544	0.00439767	GO
STGblue_2	GO:0071723	lipopeptide binding	0.00022449	0.0061398	0.00466703	GO
STGblue_3	GO:0045296	cadherin binding	3.87e-07	0.000189271	0.000148304	GO
STGblue_3	GO:0050839	cell adhesion molecule binding	2.23e-06	0.000545214	0.000427205	GO
STGblue_3	GO:0003779	actin binding	2.91e-05	0.00474875	0.0037209	GO
STGbrown_1	GO:0022839	ion gated channel activity	3.3e-15	3.36e-12	2.89e-12	GO
STGbrown_1	GO:0022836	gated channel activity	4.94e-15	3.36e-12	2.89e-12	GO
STGbrown_1	GO:0015077	monovalent inorganic cation transmembrane transporter activity	3.17e-13	1.44e-10	1.23e-10	GO
STGbrown_1	GO:0005216	ion channel activity	8.38e-13	2.85e-10	2.45e-10	GO
STGbrown_1	GO:0022838	substrate-specific channel activity	3.15e-12	8.58e-10	7.37e-10	GO
STGbrown_1	GO:0015267	channel activity	4.28e-12	9.15e-10	7.86e-10	GO
STGbrown_1	GO:0022803	passive transmembrane transporter activity	4.71e-12	9.15e-10	7.86e-10	GO
STGbrown_1	GO:0005244	voltage-gated ion channel activity	6.32e-11	9.55e-09	8.2e-09	GO
STGbrown_1	GO:0022832	voltage-gated channel activity	6.32e-11	9.55e-09	8.2e-09	GO
STGbrown_1	GO:0005249	voltage-gated potassium channel activity	4.42e-10	6.02e-08	5.17e-08	GO
STGbrown_1	GO:0046873	metal ion transmembrane transporter activity	1.36e-09	1.68e-07	1.44e-07	GO
STGbrown_1	GO:0015079	potassium ion transmembrane transporter activity	2.87e-09	3.25e-07	2.79e-07	GO
STGbrown_1	GO:0022843	voltage-gated cation channel activity	6.64e-09	6.8e-07	5.84e-07	GO
STGbrown_1	GO:0019829	cation-transporting ATPase activity	7e-09	6.8e-07	5.84e-07	GO
STGbrown_1	GO:0022853	active ion transmembrane transporter activity	9.06e-09	7.7e-07	6.61e-07	GO
STGbrown_1	GO:0042625	ATPase coupled ion transmembrane transporter activity	9.06e-09	7.7e-07	6.61e-07	GO
STGbrown_1	GO:0005261	cation channel activity	1.15e-08	9.21e-07	7.91e-07	GO
STGbrown_1	GO:0005267	potassium channel activity	1.39e-08	1.05e-06	8.99e-07	GO
STGbrown_1	GO:0036442	proton-exporting ATPase activity	1.21e-07	8.67e-06	7.45e-06	GO
STGbrown_1	GO:0015276	ligand-gated ion channel activity	1.76e-07	1.14e-05	9.82e-06	GO
STGbrown_1	GO:0022834	ligand-gated channel activity	1.76e-07	1.14e-05	9.82e-06	GO
STGbrown_2	GO:0009055	electron transfer activity	4.34e-07	0.000192866	0.000135802	GO
STGbrown_2	GO:0051082	unfolded protein binding	7.8e-06	0.000919847	0.000647687	GO
STGbrown_2	GO:0044769	ATPase activity, coupled to transmembrane movement of ions, rotational mechanism	8.25e-06	0.000919847	0.000647687	GO
STGbrown_2	GO:0046933	proton-transporting ATP synthase activity, rotational mechanism	9.79e-06	0.000919847	0.000647687	GO
STGbrown_2	GO:0015078	proton transmembrane transporter activity	1.24e-05	0.000919847	0.000647687	GO
STGbrown_2	GO:0051536	iron-sulfur cluster binding	1.45e-05	0.000919847	0.000647687	GO
STGbrown_2	GO:0051540	metal cluster binding	1.45e-05	0.000919847	0.000647687	GO
STGbrown_2	GO:0015405	P-P-bond-hydrolysis-driven transmembrane transporter activity	7.65e-05	0.00397038	0.00279565	GO
STGbrown_2	GO:0015399	primary active transmembrane transporter activity	8.05e-05	0.00397038	0.00279565	GO
STGbrown_2	GO:0048037	cofactor binding	0.000216691	0.00842254	0.00593052	GO
STGbrown_2	GO:0019829	cation-transporting ATPase activity	0.000229988	0.00842254	0.00593052	GO
STGbrown_2	GO:0022853	active ion transmembrane transporter activity	0.000246606	0.00842254	0.00593052	GO
STGbrown_2	GO:0042625	ATPase coupled ion transmembrane transporter activity	0.000246606	0.00842254	0.00593052	GO
STGbrown_2	GO:0003735	structural constituent of ribosome	0.000399203	0.0126604	0.00891453	GO
STGbrown_2	GO:0008137	NADH dehydrogenase (ubiquinone) activity	0.000557403	0.0154679	0.0108914	GO
STGbrown_2	GO:0050136	NADH dehydrogenase (quinone) activity	0.000557403	0.0154679	0.0108914	GO
STGbrown_2	GO:0003954	NADH dehydrogenase activity	0.000656205	0.0171385	0.0120677	GO
STGbrown_2	GO:0051537	2 iron, 2 sulfur cluster binding	0.000758409	0.0187074	0.0131724	GO
STGbrown_2	GO:0016769	transferase activity, transferring nitrogenous groups	0.000866913	0.0202584	0.0142644	GO
STGbrown_2	GO:0017025	TBP-class protein binding	0.00111234	0.0246724	0.0173725	GO
STGbrown_2	GO:0042623	ATPase activity, coupled	0.00124701	0.0246724	0.0173725	GO
STGbrown_2	GO:0001016	RNA polymerase III regulatory region DNA binding	0.00138581	0.0246724	0.0173725	GO
STGbrown_2	GO:0019843	rRNA binding	0.00143091	0.0246724	0.0173725	GO
STGbrown_2	GO:0016887	ATPase activity	0.00146798	0.0246724	0.0173725	GO
STGbrown_2	GO:0016655	oxidoreductase activity, acting on NAD(P)H, quinone or similar compound as acceptor	0.00152338	0.0246724	0.0173725	GO
STGbrown_2	GO:0004129	cytochrome-c oxidase activity	0.00155592	0.0246724	0.0173725	GO
STGbrown_2	GO:0015002	heme-copper terminal oxidase activity	0.00155592	0.0246724	0.0173725	GO
STGbrown_2	GO:0016676	oxidoreductase activity, acting on a heme group of donors, oxygen as acceptor	0.00155592	0.0246724	0.0173725	GO
STGbrown_3	GO:0005216	ion channel activity	3.14e-08	5.9e-06	4.29e-06	GO
STGbrown_3	GO:0022838	substrate-specific channel activity	4.87e-08	5.9e-06	4.29e-06	GO
STGbrown_3	GO:0022839	ion gated channel activity	5.12e-08	5.9e-06	4.29e-06	GO
STGbrown_3	GO:0022836	gated channel activity	5.76e-08	5.9e-06	4.29e-06	GO
STGbrown_3	GO:0015267	channel activity	1.12e-07	7.88e-06	5.73e-06	GO
STGbrown_3	GO:0022803	passive transmembrane transporter activity	1.15e-07	7.88e-06	5.73e-06	GO
STGbrown_3	GO:0030594	neurotransmitter receptor activity	2.52e-07	1.47e-05	1.07e-05	GO
STGbrown_3	GO:0005244	voltage-gated ion channel activity	3.3e-06	0.000150483	0.000109337	GO
STGbrown_3	GO:0022832	voltage-gated channel activity	3.3e-06	0.000150483	0.000109337	GO
STGbrown_3	GO:0005261	cation channel activity	6.53e-06	0.000267557	0.0001944	GO
STGbrown_3	GO:0005234	extracellularly glutamate-gated ion channel activity	1.22e-05	0.000455585	0.000331015	GO
STGbrown_3	GO:0022843	voltage-gated cation channel activity	1.56e-05	0.00053411	0.00038807	GO
STGbrown_3	GO:0005230	extracellular ligand-gated ion channel activity	2.52e-05	0.000794524	0.00057728	GO
STGbrown_3	GO:0005231	excitatory extracellular ligand-gated ion channel activity	3.4e-05	0.000996565	0.000724077	GO
STGbrown_3	GO:0008066	glutamate receptor activity	5.27e-05	0.00144168	0.00104749	GO
STGbrown_3	GO:0046873	metal ion transmembrane transporter activity	5.64e-05	0.00144628	0.00105083	GO
STGbrown_3	GO:0022824	transmitter-gated ion channel activity	7.87e-05	0.00179247	0.00130236	GO
STGbrown_3	GO:0022835	transmitter-gated channel activity	7.87e-05	0.00179247	0.00130236	GO
STGbrown_3	GO:0015276	ligand-gated ion channel activity	0.000142574	0.00292277	0.00212361	GO
STGbrown_3	GO:0022834	ligand-gated channel activity	0.000142574	0.00292277	0.00212361	GO
STGbrown_4	GO:0001104	RNA polymerase II transcription cofactor activity	0.000159421	0.0481453	0.0397715	GO
STGyellow_1	GO:0003779	actin binding	3.63e-08	3.48e-05	3.13e-05	GO
STGyellow_1	GO:0051015	actin filament binding	3.28e-07	0.000157098	0.000141347	GO
STGyellow_1	GO:0019911	structural constituent of myelin sheath	5.53e-06	0.00149486	0.00134499	GO
STGyellow_1	GO:0050839	cell adhesion molecule binding	6.25e-06	0.00149486	0.00134499	GO
STGyellow_1	GO:0045296	cadherin binding	1.92e-05	0.00367328	0.003305	GO
STGyellow_1	GO:0035091	phosphatidylinositol binding	3.71e-05	0.00591376	0.00532086	GO
STGyellow_1	GO:0017081	chloride channel regulator activity	0.000113912	0.0155735	0.0140121	GO
STGyellow_1	GO:0035615	clathrin adaptor activity	0.000230933	0.0220633	0.0198513	GO
STGyellow_1	GO:0098748	endocytic adaptor activity	0.000230933	0.0220633	0.0198513	GO
STGyellow_1	GO:0038024	cargo receptor activity	0.000241698	0.0220633	0.0198513	GO
STGyellow_1	GO:0017048	Rho GTPase binding	0.000253601	0.0220633	0.0198513	GO
STGyellow_1	GO:0005543	phospholipid binding	0.00033138	0.0264275	0.0237779	GO
STGyellow_1	GO:0015631	tubulin binding	0.000457653	0.0336903	0.0303126	GO
PHGturquoise_1	GO:0050839	cell adhesion molecule binding	4.55e-10	3.66e-07	2.92e-07	GO
PHGturquoise_1	GO:0019955	cytokine binding	4.13e-08	1.66e-05	1.33e-05	GO
PHGturquoise_1	GO:0005031	tumor necrosis factor-activated receptor activity	4.96e-07	9.95e-05	7.96e-05	GO
PHGturquoise_1	GO:0005035	death receptor activity	4.96e-07	9.95e-05	7.96e-05	GO
PHGturquoise_1	GO:0019864	IgG binding	1.83e-06	0.000293469	0.000234667	GO
PHGturquoise_1	GO:0004896	cytokine receptor activity	4.78e-06	0.00063984	0.000511637	GO
PHGturquoise_1	GO:0019838	growth factor binding	5.73e-06	0.000657087	0.000525428	GO
PHGturquoise_1	GO:0045296	cadherin binding	7.29e-06	0.000701213	0.000560713	GO
PHGturquoise_1	GO:0001784	phosphotyrosine residue binding	7.86e-06	0.000701213	0.000560713	GO
PHGturquoise_1	GO:0098631	cell adhesion mediator activity	1.99e-05	0.00159565	0.00127594	GO
PHGturquoise_1	GO:0051219	phosphoprotein binding	3.48e-05	0.00228966	0.00183089	GO
PHGturquoise_1	GO:0045309	protein phosphorylated amino acid binding	3.79e-05	0.00228966	0.00183089	GO
PHGturquoise_1	GO:0045569	TRAIL binding	3.84e-05	0.00228966	0.00183089	GO
PHGturquoise_1	GO:0098641	cadherin binding involved in cell-cell adhesion	3.99e-05	0.00228966	0.00183089	GO
PHGturquoise_1	GO:0098632	cell-cell adhesion mediator activity	4.35e-05	0.00232879	0.00186218	GO
PHGturquoise_1	GO:0019865	immunoglobulin binding	8.57e-05	0.00404308	0.00323298	GO
PHGturquoise_1	GO:0004859	phospholipase inhibitor activity	8.96e-05	0.00404308	0.00323298	GO
PHGturquoise_1	GO:0050544	arachidonic acid binding	9.45e-05	0.00404308	0.00323298	GO
PHGturquoise_1	GO:0000982	transcription factor activity, RNA polymerase II proximal promoter sequence-specific DNA binding	9.57e-05	0.00404308	0.00323298	GO
PHGturquoise_1	GO:1901567	fatty acid derivative binding	0.00016408	0.00658782	0.00526784	GO
PHGturquoise_2	GO:0023026	MHC class II protein complex binding	3.26e-11	9.73e-09	6.82e-09	GO
PHGturquoise_2	GO:0023023	MHC protein complex binding	1.56e-10	2.33e-08	1.63e-08	GO
PHGturquoise_2	GO:0032395	MHC class II receptor activity	5.68e-08	4.24e-06	2.97e-06	GO
PHGturquoise_2	GO:0035325	Toll-like receptor binding	5.68e-08	4.24e-06	2.97e-06	GO
PHGturquoise_2	GO:0042605	peptide antigen binding	9.89e-08	5.91e-06	4.14e-06	GO
PHGturquoise_2	GO:0033218	amide binding	5.1e-06	0.00025411	0.000178025	GO
PHGturquoise_2	GO:0042277	peptide binding	1.74e-05	0.000741575	0.000519533	GO
PHGturquoise_2	GO:0035663	Toll-like receptor 2 binding	5.11e-05	0.00190877	0.00133725	GO
PHGturquoise_2	GO:0042289	MHC class II protein binding	0.000253294	0.008415	0.00589539	GO
PHGturquoise_2	GO:0042287	MHC protein binding	0.000376743	0.0112646	0.00789177	GO
PHGturquoise_2	GO:0004896	cytokine receptor activity	0.000608495	0.01654	0.0115876	GO
PHGturquoise_2	GO:0005057	signal transducer activity, downstream of receptor	0.000691451	0.0172287	0.0120701	GO
PHGturquoise_2	GO:0071723	lipopeptide binding	0.00075173	0.0172898	0.0121129	GO
PHGturquoise_2	GO:0019955	cytokine binding	0.000893078	0.0182651	0.0127962	GO
PHGturquoise_2	GO:0016175	superoxide-generating NADPH oxidase activity	0.000916308	0.0182651	0.0127962	GO
PHGturquoise_2	GO:0003823	antigen binding	0.00131154	0.0245094	0.0171708	GO
PHGturquoise_2	GO:0050664	oxidoreductase activity, acting on NAD(P)H, oxygen as acceptor	0.00197248	0.0346925	0.0243049	GO
PHGturquoise_2	GO:0008329	signaling pattern recognition receptor activity	0.00222948	0.0350849	0.0245798	GO
PHGturquoise_2	GO:0038187	pattern recognition receptor activity	0.00222948	0.0350849	0.0245798	GO
PHGturquoise_2	GO:0048365	Rac GTPase binding	0.00273405	0.040874	0.0286356	GO
PHGblue_1	GO:0044769	ATPase activity, coupled to transmembrane movement of ions, rotational mechanism	2.59e-07	8.16e-05	6.14e-05	GO
PHGblue_1	GO:0003735	structural constituent of ribosome	6.08e-06	0.000536811	0.000403617	GO
PHGblue_1	GO:0015405	P-P-bond-hydrolysis-driven transmembrane transporter activity	6.79e-06	0.000536811	0.000403617	GO
PHGblue_1	GO:0015399	primary active transmembrane transporter activity	7.2e-06	0.000536811	0.000403617	GO
PHGblue_1	GO:0046933	proton-transporting ATP synthase activity, rotational mechanism	8.52e-06	0.000536811	0.000403617	GO
PHGblue_1	GO:0019829	cation-transporting ATPase activity	1.55e-05	0.000658424	0.000495056	GO
PHGblue_1	GO:0022853	active ion transmembrane transporter activity	1.69e-05	0.000658424	0.000495056	GO
PHGblue_1	GO:0042625	ATPase coupled ion transmembrane transporter activity	1.69e-05	0.000658424	0.000495056	GO
PHGblue_1	GO:0004298	threonine-type endopeptidase activity	2.09e-05	0.000658424	0.000495056	GO
PHGblue_1	GO:0070003	threonine-type peptidase activity	2.09e-05	0.000658424	0.000495056	GO
PHGblue_1	GO:0003743	translation initiation factor activity	5.26e-05	0.0015069	0.00113301	GO
PHGblue_1	GO:0015078	proton transmembrane transporter activity	8.26e-05	0.00216946	0.00163117	GO
PHGblue_1	GO:0008320	protein transmembrane transporter activity	0.000311381	0.00753284	0.00566379	GO
PHGblue_1	GO:0042626	ATPase activity, coupled to transmembrane movement of substances	0.000334793	0.00753284	0.00566379	GO
PHGblue_1	GO:0097602	cullin family protein binding	0.000371479	0.00780106	0.00586546	GO
PHGblue_1	GO:0022884	macromolecule transmembrane transporter activity	0.000438562	0.00863418	0.00649187	GO
PHGblue_1	GO:0043492	ATPase activity, coupled to movement of substances	0.000589853	0.0109296	0.00821777	GO
PHGblue_1	GO:0008135	translation factor activity, RNA binding	0.000729833	0.0127721	0.00960306	GO
PHGblue_1	GO:0016435	rRNA (guanine) methyltransferase activity	0.000928281	0.0146204	0.0109928	GO
PHGblue_1	GO:0036402	proteasome-activating ATPase activity	0.000928281	0.0146204	0.0109928	GO
PHGblue_4	GO:0031072	heat shock protein binding	4.12e-10	1.26e-07	9.32e-08	GO
PHGblue_4	GO:0051082	unfolded protein binding	1.46e-07	2.24e-05	1.65e-05	GO
PHGblue_4	GO:0044183	protein binding involved in protein folding	1.85e-06	0.000137638	0.000101797	GO
PHGblue_4	GO:0060590	ATPase regulator activity	2.09e-06	0.000137638	0.000101797	GO
PHGblue_4	GO:0055131	C3HC4-type RING finger domain binding	2.25e-06	0.000137638	0.000101797	GO
PHGblue_4	GO:0001671	ATPase activator activity	8.66e-06	0.000378477	0.000279919	GO
PHGblue_4	GO:0051787	misfolded protein binding	8.66e-06	0.000378477	0.000279919	GO
PHGblue_4	GO:0030544	Hsp70 protein binding	3.88e-05	0.00148405	0.0010976	GO
PHGblue_4	GO:0051087	chaperone binding	0.000108268	0.0036811	0.00272252	GO
PHGblue_4	GO:0070815	peptidyl-lysine 5-dioxygenase activity	0.000141534	0.00433095	0.00320315	GO
PHGblue_4	GO:0004518	nuclease activity	0.000640609	0.0169352	0.0125252	GO
PHGblue_4	GO:0051879	Hsp90 protein binding	0.000664126	0.0169352	0.0125252	GO
PHGblue_4	GO:0016888	endodeoxyribonuclease activity, producing 5'-phosphomonoesters	0.00126874	0.0298642	0.0220874	GO
PHGblue_4	GO:0016706	oxidoreductase activity, acting on paired donors, with incorporation or reduction of molecular oxygen, 2-oxoglutarate as one donor, and incorporation of one atom each of oxygen into both donors	0.00138995	0.0303802	0.022469	GO
PHGblue_4	GO:0016887	ATPase activity	0.00178959	0.0360763	0.0266818	GO
PHGblue_4	GO:0004520	endodeoxyribonuclease activity	0.00188634	0.0360763	0.0266818	GO
PHGblue_4	GO:0042623	ATPase activity, coupled	0.00261943	0.0454442	0.0336103	GO
PHGblue_4	GO:0048037	cofactor binding	0.00275603	0.0454442	0.0336103	GO
PHGblue_4	GO:0140097	catalytic activity, acting on DNA	0.00283002	0.0454442	0.0336103	GO
PHGblue_4	GO:0031418	L-ascorbic acid binding	0.00425919	0.0454442	0.0336103	GO
PHGblue_4	GO:0004536	deoxyribonuclease activity	0.00452754	0.0454442	0.0336103	GO
PHGblue_4	GO:0048029	monosaccharide binding	0.00471676	0.0454442	0.0336103	GO
PHGblue_4	GO:0004757	sepiapterin reductase activity	0.00490084	0.0454442	0.0336103	GO
PHGblue_4	GO:0005367	myo-inositol:sodium symporter activity	0.00490084	0.0454442	0.0336103	GO
PHGblue_4	GO:0008387	steroid 7-alpha-hydroxylase activity	0.00490084	0.0454442	0.0336103	GO
PHGblue_4	GO:0009007	site-specific DNA-methyltransferase (adenine-specific) activity	0.00490084	0.0454442	0.0336103	GO
PHGblue_4	GO:0015439	heme-transporting ATPase activity	0.00490084	0.0454442	0.0336103	GO
PHGblue_4	GO:0031249	denatured protein binding	0.00490084	0.0454442	0.0336103	GO
PHGblue_4	GO:0033746	histone demethylase activity (H3-R2 specific)	0.00490084	0.0454442	0.0336103	GO
PHGblue_4	GO:0033749	histone demethylase activity (H4-R3 specific)	0.00490084	0.0454442	0.0336103	GO
PHGblue_4	GO:0097372	NAD-dependent histone deacetylase activity (H3-K18 specific)	0.00490084	0.0454442	0.0336103	GO
PHGblue_4	GO:0099130	estrogen binding	0.00490084	0.0454442	0.0336103	GO
PHGblue_4	GO:1903924	estradiol binding	0.00490084	0.0454442	0.0336103	GO
PHGbrown_1	GO:0022839	ion gated channel activity	3.24e-23	3.89e-20	3.28e-20	GO
PHGbrown_1	GO:0022836	gated channel activity	5.63e-23	3.89e-20	3.28e-20	GO
PHGbrown_1	GO:0005216	ion channel activity	3.9e-20	1.8e-17	1.52e-17	GO
PHGbrown_1	GO:0022838	substrate-specific channel activity	2.45e-19	8.47e-17	7.14e-17	GO
PHGbrown_1	GO:0015267	channel activity	2.1e-18	5.5e-16	4.63e-16	GO
PHGbrown_1	GO:0022803	passive transmembrane transporter activity	2.39e-18	5.5e-16	4.63e-16	GO
PHGbrown_1	GO:0046873	metal ion transmembrane transporter activity	4.57e-17	9.02e-15	7.59e-15	GO
PHGbrown_1	GO:0005261	cation channel activity	1e-16	1.73e-14	1.45e-14	GO
PHGbrown_1	GO:0005244	voltage-gated ion channel activity	2.35e-16	3.25e-14	2.74e-14	GO
PHGbrown_1	GO:0022832	voltage-gated channel activity	2.35e-16	3.25e-14	2.74e-14	GO
PHGbrown_1	GO:0015077	monovalent inorganic cation transmembrane transporter activity	3.81e-16	4.79e-14	4.03e-14	GO
PHGbrown_1	GO:0022843	voltage-gated cation channel activity	1.33e-15	1.53e-13	1.29e-13	GO
PHGbrown_1	GO:0005249	voltage-gated potassium channel activity	8.3e-14	8.82e-12	7.43e-12	GO
PHGbrown_1	GO:0015079	potassium ion transmembrane transporter activity	1.06e-12	1.04e-10	8.79e-11	GO
PHGbrown_1	GO:0005267	potassium channel activity	1.26e-11	1.16e-09	9.81e-10	GO
PHGbrown_1	GO:0015276	ligand-gated ion channel activity	7.02e-11	5.71e-09	4.81e-09	GO
PHGbrown_1	GO:0022834	ligand-gated channel activity	7.02e-11	5.71e-09	4.81e-09	GO
PHGbrown_1	GO:0005516	calmodulin binding	2.22e-10	1.71e-08	1.44e-08	GO
PHGbrown_1	GO:0044325	ion channel binding	2.43e-10	1.77e-08	1.49e-08	GO
PHGbrown_1	GO:0016247	channel regulator activity	8.6e-10	5.94e-08	5e-08	GO
PHGbrown_2	GO:0015085	calcium ion transmembrane transporter activity	4.4e-07	8.3e-05	6.8e-05	GO
PHGbrown_2	GO:0022843	voltage-gated cation channel activity	5.01e-07	8.3e-05	6.8e-05	GO
PHGbrown_2	GO:0046873	metal ion transmembrane transporter activity	5.17e-07	8.3e-05	6.8e-05	GO
PHGbrown_2	GO:0005516	calmodulin binding	1.32e-06	0.000110998	9.09e-05	GO
PHGbrown_2	GO:0022839	ion gated channel activity	1.43e-06	0.000110998	9.09e-05	GO
PHGbrown_2	GO:0022836	gated channel activity	1.59e-06	0.000110998	9.09e-05	GO
PHGbrown_2	GO:0005245	voltage-gated calcium channel activity	1.61e-06	0.000110998	9.09e-05	GO
PHGbrown_2	GO:0015631	tubulin binding	2.47e-06	0.000148727	0.0001218	GO
PHGbrown_2	GO:0005261	cation channel activity	4.1e-06	0.000198662	0.000162695	GO
PHGbrown_2	GO:0008017	microtubule binding	4.12e-06	0.000198662	0.000162695	GO
PHGbrown_2	GO:0005244	voltage-gated ion channel activity	9.45e-06	0.000379422	0.00031073	GO
PHGbrown_2	GO:0022832	voltage-gated channel activity	9.45e-06	0.000379422	0.00031073	GO
PHGbrown_2	GO:0005262	calcium channel activity	1.02e-05	0.000379567	0.000310849	GO
PHGbrown_2	GO:0005216	ion channel activity	2.11e-05	0.000726822	0.000595235	GO
PHGbrown_2	GO:0022838	substrate-specific channel activity	2.94e-05	0.000945746	0.000774525	GO
PHGbrown_2	GO:0015267	channel activity	5.51e-05	0.00159872	0.00130929	GO
PHGbrown_2	GO:0022803	passive transmembrane transporter activity	5.64e-05	0.00159872	0.00130929	GO
PHGbrown_2	GO:0005522	profilin binding	7.46e-05	0.00199676	0.00163526	GO
PHGbrown_2	GO:0008331	high voltage-gated calcium channel activity	0.000134965	0.00342385	0.00280399	GO
PHGbrown_2	GO:0060090	molecular adaptor activity	0.000274356	0.00661199	0.00541493	GO
PHGbrown_3	GO:0005216	ion channel activity	4.06e-10	9.24e-08	6.46e-08	GO
PHGbrown_3	GO:0022838	substrate-specific channel activity	6.45e-10	9.24e-08	6.46e-08	GO
PHGbrown_3	GO:0022839	ion gated channel activity	1.07e-09	9.24e-08	6.46e-08	GO
PHGbrown_3	GO:0022836	gated channel activity	1.21e-09	9.24e-08	6.46e-08	GO
PHGbrown_3	GO:0015267	channel activity	1.55e-09	9.24e-08	6.46e-08	GO
PHGbrown_3	GO:0022803	passive transmembrane transporter activity	1.6e-09	9.24e-08	6.46e-08	GO
PHGbrown_3	GO:0030594	neurotransmitter receptor activity	2.26e-08	1.12e-06	7.8e-07	GO
PHGbrown_3	GO:0005230	extracellular ligand-gated ion channel activity	2.8e-07	1.21e-05	8.46e-06	GO
PHGbrown_3	GO:0022824	transmitter-gated ion channel activity	1.01e-06	3.48e-05	2.43e-05	GO
PHGbrown_3	GO:0022835	transmitter-gated channel activity	1.01e-06	3.48e-05	2.43e-05	GO
PHGbrown_3	GO:0015276	ligand-gated ion channel activity	2.31e-06	5.73e-05	4.01e-05	GO
PHGbrown_3	GO:0022834	ligand-gated channel activity	2.31e-06	5.73e-05	4.01e-05	GO
PHGbrown_3	GO:0005261	cation channel activity	2.48e-06	5.73e-05	4.01e-05	GO
PHGbrown_3	GO:0005244	voltage-gated ion channel activity	2.49e-06	5.73e-05	4.01e-05	GO
PHGbrown_3	GO:0022832	voltage-gated channel activity	2.49e-06	5.73e-05	4.01e-05	GO
PHGbrown_3	GO:0005234	extracellularly glutamate-gated ion channel activity	4.05e-06	8.25e-05	5.77e-05	GO
PHGbrown_3	GO:0099095	ligand-gated anion channel activity	4.05e-06	8.25e-05	5.77e-05	GO
PHGbrown_3	GO:0005254	chloride channel activity	8.62e-06	0.000161224	0.000112812	GO
PHGbrown_3	GO:0005231	excitatory extracellular ligand-gated ion channel activity	8.85e-06	0.000161224	0.000112812	GO
PHGbrown_3	GO:0046873	metal ion transmembrane transporter activity	1.51e-05	0.000261119	0.000182712	GO
PHGbrown_4	GO:0005272	sodium channel activity	6.27e-05	0.0134539	0.00884355	GO
PHGbrown_4	GO:0005085	guanyl-nucleotide exchange factor activity	0.000156381	0.0134539	0.00884355	GO
PHGbrown_4	GO:0099094	ligand-gated cation channel activity	0.000176253	0.0134539	0.00884355	GO
PHGbrown_4	GO:0099604	ligand-gated calcium channel activity	0.000353393	0.0194056	0.0127557	GO
PHGbrown_4	GO:0005217	intracellular ligand-gated ion channel activity	0.000620026	0.0194056	0.0127557	GO
PHGbrown_4	GO:0008526	phosphatidylinositol transporter activity	0.000622244	0.0194056	0.0127557	GO
PHGbrown_4	GO:0015276	ligand-gated ion channel activity	0.000677925	0.0194056	0.0127557	GO
PHGbrown_4	GO:0022834	ligand-gated channel activity	0.000677925	0.0194056	0.0127557	GO
PHGbrown_4	GO:0005261	cation channel activity	0.000795368	0.0202377	0.0133026	GO
PHGbrown_4	GO:0022839	ion gated channel activity	0.00111731	0.0244898	0.0160976	GO
PHGbrown_4	GO:0022836	gated channel activity	0.00117637	0.0244898	0.0160976	GO
PHGbrown_4	GO:0005088	Ras guanyl-nucleotide exchange factor activity	0.00129251	0.0246654	0.0162131	GO
PHGbrown_4	GO:0015267	channel activity	0.0016696	0.0276823	0.0181961	GO
PHGbrown_4	GO:0022803	passive transmembrane transporter activity	0.00169237	0.0276823	0.0181961	GO
PHGbrown_4	GO:0005262	calcium channel activity	0.00263355	0.0402056	0.0264279	GO
PHGbrown_4	GO:0004970	ionotropic glutamate receptor activity	0.00367239	0.0491568	0.0323117	GO
PHGbrown_4	GO:0005234	extracellularly glutamate-gated ion channel activity	0.00367239	0.0491568	0.0323117	GO
PHGbrown_4	GO:0005086	ARF guanyl-nucleotide exchange factor activity	0.0040678	0.0491568	0.0323117	GO
PHGbrown_4	GO:0005216	ion channel activity	0.00419421	0.0491568	0.0323117	GO
PHGbrown_4	GO:0015085	calcium ion transmembrane transporter activity	0.00468964	0.0491568	0.0323117	GO
PHGbrown_4	GO:0045183	translation factor activity, non-nucleic acid binding	0.00478687	0.0491568	0.0323117	GO
PHGbrown_4	GO:0017075	syntaxin-1 binding	0.00491502	0.0491568	0.0323117	GO
PHGbrown_4	GO:0022838	substrate-specific channel activity	0.00493846	0.0491568	0.0323117	GO
PHGbrown_4	GO:0005248	voltage-gated sodium channel activity	0.00536646	0.0491568	0.0323117	GO
PHGbrown_4	GO:0015278	calcium-release channel activity	0.00536646	0.0491568	0.0323117	GO
PHGyellow_1	GO:0050431	transforming growth factor beta binding	1.56e-05	0.0123405	0.0105329	GO
PHGyellow_1	GO:0003779	actin binding	4.22e-05	0.0129998	0.0110956	GO
PHGyellow_1	GO:0038132	neuregulin binding	5.27e-05	0.0129998	0.0110956	GO
PHGyellow_1	GO:0045296	cadherin binding	6.56e-05	0.0129998	0.0110956	GO
PHGyellow_1	GO:0019199	transmembrane receptor protein kinase activity	0.000105941	0.0163754	0.0139767	GO
PHGyellow_1	GO:0019838	growth factor binding	0.000123899	0.0163754	0.0139767	GO
PHGyellow_1	GO:0050839	cell adhesion molecule binding	0.000165671	0.0178011	0.0151936	GO
PHGyellow_1	GO:0005114	type II transforming growth factor beta receptor binding	0.000179582	0.0178011	0.0151936	GO
PHGyellow_1	GO:0005024	transforming growth factor beta-activated receptor activity	0.000419837	0.0369923	0.0315737	GO
PHGyellow_1	GO:0017166	vinculin binding	0.000591962	0.0460196	0.0392787	GO
PHGyellow_1	GO:0005085	guanyl-nucleotide exchange factor activity	0.000638355	0.0460196	0.0392787	GO
PHGgreen_1	GO:0003779	actin binding	5.6e-08	5.09e-05	4.66e-05	GO
PHGgreen_1	GO:0019911	structural constituent of myelin sheath	2.92e-06	0.00122955	0.00112483	GO
PHGgreen_1	GO:0051015	actin filament binding	4.06e-06	0.00122955	0.00112483	GO
PHGgreen_1	GO:0050839	cell adhesion molecule binding	0.000123436	0.0280509	0.0256618	GO
PHGgreen_1	GO:0035091	phosphatidylinositol binding	0.000209472	0.038082	0.0348385	GO
FPturquoise_1	GO:0050839	cell adhesion molecule binding	1.04e-12	8.58e-10	6.86e-10	GO
FPturquoise_1	GO:0045296	cadherin binding	1.13e-07	4.69e-05	3.75e-05	GO
FPturquoise_1	GO:0019955	cytokine binding	2.63e-07	6.44e-05	5.15e-05	GO
FPturquoise_1	GO:0005031	tumor necrosis factor-activated receptor activity	4.53e-07	6.44e-05	5.15e-05	GO
FPturquoise_1	GO:0005035	death receptor activity	4.53e-07	6.44e-05	5.15e-05	GO
FPturquoise_1	GO:0001784	phosphotyrosine residue binding	5.29e-07	6.44e-05	5.15e-05	GO
FPturquoise_1	GO:0051219	phosphoprotein binding	5.45e-07	6.44e-05	5.15e-05	GO
FPturquoise_1	GO:0005178	integrin binding	1.28e-06	0.000132906	0.000106277	GO
FPturquoise_1	GO:0098631	cell adhesion mediator activity	1.58e-06	0.00014166	0.000113278	GO
FPturquoise_1	GO:0019864	IgG binding	1.71e-06	0.00014166	0.000113278	GO
FPturquoise_1	GO:0045309	protein phosphorylated amino acid binding	3.37e-06	0.000253942	0.000203064	GO
FPturquoise_1	GO:0019865	immunoglobulin binding	4.8e-06	0.000315634	0.000252395	GO
FPturquoise_1	GO:0019838	growth factor binding	4.96e-06	0.000315634	0.000252395	GO
FPturquoise_1	GO:0004896	cytokine receptor activity	2.69e-05	0.00158926	0.00127084	GO
FPturquoise_1	GO:0045569	TRAIL binding	3.69e-05	0.00193788	0.00154962	GO
FPturquoise_1	GO:0098641	cadherin binding involved in cell-cell adhesion	3.74e-05	0.00193788	0.00154962	GO
FPturquoise_1	GO:0098632	cell-cell adhesion mediator activity	4.04e-05	0.00196627	0.00157232	GO
FPturquoise_1	GO:0004859	phospholipase inhibitor activity	8.51e-05	0.00391339	0.00312932	GO
FPturquoise_1	GO:0050544	arachidonic acid binding	9.08e-05	0.00395826	0.0031652	GO
FPturquoise_1	GO:0050840	extracellular matrix binding	0.000105234	0.00435669	0.0034838	GO
FPturquoise_2	GO:0042605	peptide antigen binding	1.55e-12	5.11e-10	3.83e-10	GO
FPturquoise_2	GO:0023026	MHC class II protein complex binding	1.64e-10	2.71e-08	2.03e-08	GO
FPturquoise_2	GO:0023023	MHC protein complex binding	7.82e-10	8.58e-08	6.42e-08	GO
FPturquoise_2	GO:0032395	MHC class II receptor activity	1.65e-07	1.09e-05	8.13e-06	GO
FPturquoise_2	GO:0035325	Toll-like receptor binding	1.65e-07	1.09e-05	8.13e-06	GO
FPturquoise_2	GO:0042277	peptide binding	2.6e-07	1.42e-05	1.07e-05	GO
FPturquoise_2	GO:0033218	amide binding	8.59e-07	4.04e-05	3.02e-05	GO
FPturquoise_2	GO:0003823	antigen binding	1.07e-05	0.000440781	0.000330004	GO
FPturquoise_2	GO:0030881	beta-2-microglobulin binding	1.79e-05	0.000655977	0.000491117	GO
FPturquoise_2	GO:0042287	MHC protein binding	3.3e-05	0.00108586	0.000812962	GO
FPturquoise_2	GO:0035663	Toll-like receptor 2 binding	8.67e-05	0.00259303	0.00194135	GO
FPturquoise_2	GO:0004896	cytokine receptor activity	0.000149228	0.00409134	0.00306311	GO
FPturquoise_2	GO:0019955	cytokine binding	0.000240897	0.00609655	0.00456437	GO
FPturquoise_2	GO:0042289	MHC class II protein binding	0.00042891	0.0100794	0.00754624	GO
FPturquoise_2	GO:0042608	T cell receptor binding	0.000598356	0.0131239	0.00982564	GO
FPturquoise_2	GO:0071723	lipopeptide binding	0.00126868	0.0260872	0.019531	GO
FPturquoise_2	GO:0016175	superoxide-generating NADPH oxidase activity	0.00154515	0.0299031	0.0223879	GO
FPturquoise_2	GO:0050664	oxidoreductase activity, acting on NAD(P)H, oxygen as acceptor	0.00331235	0.0483599	0.0362061	GO
FPturquoise_2	GO:0008329	signaling pattern recognition receptor activity	0.0037408	0.0483599	0.0362061	GO
FPturquoise_2	GO:0038187	pattern recognition receptor activity	0.0037408	0.0483599	0.0362061	GO
FPturquoise_2	GO:0005525	GTP binding	0.00401132	0.0483599	0.0362061	GO
FPturquoise_2	GO:0032550	purine ribonucleoside binding	0.00419092	0.0483599	0.0362061	GO
FPturquoise_2	GO:0001883	purine nucleoside binding	0.00437655	0.0483599	0.0362061	GO
FPturquoise_2	GO:0032549	ribonucleoside binding	0.0044398	0.0483599	0.0362061	GO
FPturquoise_2	GO:0001882	nucleoside binding	0.00490212	0.0483599	0.0362061	GO
FPturquoise_2	GO:0032561	guanyl ribonucleotide binding	0.00532657	0.0483599	0.0362061	GO
FPturquoise_2	GO:0019001	guanyl nucleotide binding	0.00539992	0.0483599	0.0362061	GO
FPturquoise_2	GO:0004796	thromboxane-A synthase activity	0.00541372	0.0483599	0.0362061	GO
FPturquoise_2	GO:0004876	complement component C3a receptor activity	0.00541372	0.0483599	0.0362061	GO
FPturquoise_2	GO:0031714	C5a anaphylatoxin chemotactic receptor binding	0.00541372	0.0483599	0.0362061	GO
FPturquoise_2	GO:0031715	C5L2 anaphylatoxin chemotactic receptor binding	0.00541372	0.0483599	0.0362061	GO
FPturquoise_2	GO:0033897	ribonuclease T2 activity	0.00541372	0.0483599	0.0362061	GO
FPturquoise_2	GO:0036134	12-hydroxyheptadecatrienoic acid synthase activity	0.00541372	0.0483599	0.0362061	GO
FPturquoise_2	GO:0042011	interleukin-16 binding	0.00541372	0.0483599	0.0362061	GO
FPturquoise_2	GO:0042012	interleukin-16 receptor activity	0.00541372	0.0483599	0.0362061	GO
FPturquoise_2	GO:0042658	MHC class II protein binding, via antigen binding groove	0.00541372	0.0483599	0.0362061	GO
FPturquoise_2	GO:0003725	double-stranded RNA binding	0.00549726	0.0483599	0.0362061	GO
FPturquoise_2	GO:0001848	complement binding	0.00569557	0.0483599	0.0362061	GO
FPturquoise_2	GO:0048365	Rac GTPase binding	0.00573263	0.0483599	0.0362061	GO
FPblue_1	GO:0003779	actin binding	8.06e-08	7.17e-05	6.51e-05	GO
FPblue_1	GO:0019911	structural constituent of myelin sheath	2.43e-06	0.000731289	0.000664139	GO
FPblue_1	GO:0051015	actin filament binding	2.47e-06	0.000731289	0.000664139	GO
FPblue_1	GO:0038024	cargo receptor activity	6.13e-05	0.0136285	0.012377	GO
FPblue_1	GO:0050839	cell adhesion molecule binding	0.00016045	0.028528	0.0259085	GO
FPblue_2	GO:0008307	structural constituent of muscle	1.72e-05	0.0118627	0.00886733	GO
FPblue_2	GO:0003988	acetyl-CoA C-acyltransferase activity	3.29e-05	0.0118627	0.00886733	GO
FPblue_2	GO:0016408	C-acyltransferase activity	8.31e-05	0.0199681	0.0149262	GO
FPblue_2	GO:0004923	leukemia inhibitory factor receptor activity	0.000142539	0.0256927	0.0192053	GO
FPblue_2	GO:0004924	oncostatin-M receptor activity	0.000424239	0.0450082	0.0336436	GO
FPblue_2	GO:0016509	long-chain-3-hydroxyacyl-CoA dehydrogenase activity	0.000424239	0.0450082	0.0336436	GO
FPblue_2	GO:0003779	actin binding	0.000436973	0.0450082	0.0336436	GO
FPblue_2	GO:0050662	coenzyme binding	0.000556789	0.0494336	0.0369516	GO
FPblue_2	GO:0030165	PDZ domain binding	0.000617063	0.0494336	0.0369516	GO
FPblue_4	GO:0060590	ATPase regulator activity	1.46e-06	0.000386434	0.000296253	GO
FPblue_4	GO:0031072	heat shock protein binding	1.97e-05	0.00174071	0.00133449	GO
FPblue_4	GO:0051082	unfolded protein binding	1.97e-05	0.00174071	0.00133449	GO
FPblue_4	GO:0051087	chaperone binding	7.67e-05	0.00508077	0.00389509	GO
FPblue_4	GO:0070815	peptidyl-lysine 5-dioxygenase activity	0.000122422	0.00648838	0.00497421	GO
FPblue_4	GO:0001671	ATPase activator activity	0.000246623	0.0108925	0.00835058	GO
FPblue_4	GO:0044183	protein binding involved in protein folding	0.000921491	0.0298891	0.022914	GO
FPblue_4	GO:0000774	adenyl-nucleotide exchange factor activity	0.00109917	0.0298891	0.022914	GO
FPblue_4	GO:0016888	endodeoxyribonuclease activity, producing 5'-phosphomonoesters	0.00109917	0.0298891	0.022914	GO
FPblue_4	GO:0016706	oxidoreductase activity, acting on paired donors, with incorporation or reduction of molecular oxygen, 2-oxoglutarate as one donor, and incorporation of one atom each of oxygen into both donors	0.00112789	0.0298891	0.022914	GO
FPblue_4	GO:0048037	cofactor binding	0.00174032	0.0419258	0.0321417	GO
FPbrown_1	GO:0044769	ATPase activity, coupled to transmembrane movement of ions, rotational mechanism	1.19e-08	6.68e-06	5.23e-06	GO
FPbrown_1	GO:0046933	proton-transporting ATP synthase activity, rotational mechanism	5.77e-08	1.61e-05	1.26e-05	GO
FPbrown_1	GO:0015078	proton transmembrane transporter activity	1.72e-07	3.2e-05	2.51e-05	GO
FPbrown_1	GO:0019829	cation-transporting ATPase activity	2.94e-06	0.000255541	0.000200179	GO
FPbrown_1	GO:0022853	active ion transmembrane transporter activity	3.29e-06	0.000255541	0.000200179	GO
FPbrown_1	GO:0042625	ATPase coupled ion transmembrane transporter activity	3.29e-06	0.000255541	0.000200179	GO
FPbrown_1	GO:0016887	ATPase activity	3.47e-06	0.000255541	0.000200179	GO
FPbrown_1	GO:0042623	ATPase activity, coupled	3.66e-06	0.000255541	0.000200179	GO
FPbrown_1	GO:0015405	P-P-bond-hydrolysis-driven transmembrane transporter activity	6.35e-06	0.000381138	0.000298566	GO
FPbrown_1	GO:0015399	primary active transmembrane transporter activity	6.82e-06	0.000381138	0.000298566	GO
FPbrown_1	GO:0017025	TBP-class protein binding	1.73e-05	0.000877223	0.000687176	GO
FPbrown_1	GO:0008137	NADH dehydrogenase (ubiquinone) activity	3.16e-05	0.00135961	0.00106506	GO
FPbrown_1	GO:0050136	NADH dehydrogenase (quinone) activity	3.16e-05	0.00135961	0.00106506	GO
FPbrown_1	GO:0003954	NADH dehydrogenase activity	4.05e-05	0.00161765	0.00126719	GO
FPbrown_1	GO:0036402	proteasome-activating ATPase activity	4.55e-05	0.00169387	0.0013269	GO
FPbrown_1	GO:0008320	protein transmembrane transporter activity	6.4e-05	0.00223561	0.00175127	GO
FPbrown_1	GO:0022884	macromolecule transmembrane transporter activity	0.000102048	0.00335557	0.0026286	GO
FPbrown_1	GO:0016655	oxidoreductase activity, acting on NAD(P)H, quinone or similar compound as acceptor	0.000144675	0.00449296	0.00351958	GO
FPbrown_1	GO:0042626	ATPase activity, coupled to transmembrane movement of substances	0.000163606	0.00481346	0.00377064	GO
FPbrown_1	GO:0051082	unfolded protein binding	0.000231607	0.00647343	0.00507098	GO
FPbrown_2	GO:0003735	structural constituent of ribosome	6.85e-38	1.64e-35	1.3e-35	GO
FPbrown_2	GO:0019843	rRNA binding	1.73e-08	2.07e-06	1.64e-06	GO
FPbrown_2	GO:1990948	ubiquitin ligase inhibitor activity	0.000246212	0.0196969	0.0155502	GO
FPbrown_2	GO:0055105	ubiquitin-protein transferase inhibitor activity	0.000368112	0.0220867	0.0174369	GO
FPbrown_2	GO:0070181	small ribosomal subunit rRNA binding	0.000682667	0.032768	0.0258695	GO
FPbrown_2	GO:0008121	ubiquinol-cytochrome-c reductase activity	0.00109	0.0373715	0.0295038	GO
FPbrown_2	GO:0016681	oxidoreductase activity, acting on diphenols and related substances as donors, cytochrome as acceptor	0.00109	0.0373715	0.0295038	GO
FPbrown_2	GO:0016679	oxidoreductase activity, acting on diphenols and related substances as donors	0.00132788	0.0398365	0.0314499	GO
FPyellow_1	GO:0022839	ion gated channel activity	5.69e-27	7.87e-24	6.63e-24	GO
FPyellow_1	GO:0022836	gated channel activity	1.09e-26	7.87e-24	6.63e-24	GO
FPyellow_1	GO:0005216	ion channel activity	7.56e-23	3.63e-20	3.06e-20	GO
FPyellow_1	GO:0022838	substrate-specific channel activity	6.39e-22	2.3e-19	1.94e-19	GO
FPyellow_1	GO:0015267	channel activity	9.42e-21	2.62e-18	2.21e-18	GO
FPyellow_1	GO:0022803	passive transmembrane transporter activity	1.09e-20	2.62e-18	2.21e-18	GO
FPyellow_1	GO:0046873	metal ion transmembrane transporter activity	5.19e-20	1.07e-17	9e-18	GO
FPyellow_1	GO:0005244	voltage-gated ion channel activity	1.05e-19	1.68e-17	1.41e-17	GO
FPyellow_1	GO:0022832	voltage-gated channel activity	1.05e-19	1.68e-17	1.41e-17	GO
FPyellow_1	GO:0005261	cation channel activity	3e-19	4.33e-17	3.65e-17	GO
FPyellow_1	GO:0022843	voltage-gated cation channel activity	3.93e-19	5.15e-17	4.34e-17	GO
FPyellow_1	GO:0015077	monovalent inorganic cation transmembrane transporter activity	3.59e-14	4.31e-12	3.63e-12	GO
FPyellow_1	GO:0005516	calmodulin binding	4.5e-14	4.98e-12	4.2e-12	GO
FPyellow_1	GO:0005249	voltage-gated potassium channel activity	4.15e-13	4.27e-11	3.6e-11	GO
FPyellow_1	GO:0015276	ligand-gated ion channel activity	1.2e-12	1.08e-10	9.1e-11	GO
FPyellow_1	GO:0022834	ligand-gated channel activity	1.2e-12	1.08e-10	9.1e-11	GO
FPyellow_1	GO:0015079	potassium ion transmembrane transporter activity	3.37e-12	2.85e-10	2.41e-10	GO
FPyellow_1	GO:0005267	potassium channel activity	8.91e-11	7.13e-09	6.01e-09	GO
FPyellow_1	GO:0019905	syntaxin binding	4.64e-10	3.52e-08	2.96e-08	GO
FPyellow_1	GO:0015085	calcium ion transmembrane transporter activity	9.6e-10	6.91e-08	5.82e-08	GO
FPyellow_2	GO:0022839	ion gated channel activity	1.36e-07	3.89e-05	3.3e-05	GO
FPyellow_2	GO:0022836	gated channel activity	1.55e-07	3.89e-05	3.3e-05	GO
FPyellow_2	GO:0005261	cation channel activity	3.33e-07	5.33e-05	4.53e-05	GO
FPyellow_2	GO:0022843	voltage-gated cation channel activity	4.25e-07	5.33e-05	4.53e-05	GO
FPyellow_2	GO:0005216	ion channel activity	8e-07	8.03e-05	6.82e-05	GO
FPyellow_2	GO:0022838	substrate-specific channel activity	1.23e-06	0.000101774	8.64e-05	GO
FPyellow_2	GO:0005244	voltage-gated ion channel activity	1.62e-06	0.000101774	8.64e-05	GO
FPyellow_2	GO:0022832	voltage-gated channel activity	1.62e-06	0.000101774	8.64e-05	GO
FPyellow_2	GO:0015267	channel activity	2.79e-06	0.000144456	0.000122677	GO
FPyellow_2	GO:0022803	passive transmembrane transporter activity	2.88e-06	0.000144456	0.000122677	GO
FPyellow_2	GO:0050321	tau-protein kinase activity	8.64e-06	0.000394237	0.0003348	GO
FPyellow_2	GO:0046873	metal ion transmembrane transporter activity	9.53e-06	0.000398805	0.000338679	GO
FPyellow_2	GO:0005262	calcium channel activity	4.69e-05	0.00181179	0.00153864	GO
FPyellow_2	GO:0005267	potassium channel activity	7.84e-05	0.00281101	0.0023872	GO
FPyellow_2	GO:0005245	voltage-gated calcium channel activity	8.46e-05	0.00283201	0.00240504	GO
FPyellow_2	GO:0015085	calcium ion transmembrane transporter activity	0.000145917	0.00457815	0.00388792	GO
FPyellow_2	GO:0008331	high voltage-gated calcium channel activity	0.000251846	0.00743686	0.00631564	GO
FPyellow_2	GO:0017124	SH3 domain binding	0.000411661	0.0114808	0.00974987	GO
FPyellow_2	GO:0015079	potassium ion transmembrane transporter activity	0.000442349	0.0116873	0.00992528	GO
FPyellow_2	GO:0005217	intracellular ligand-gated ion channel activity	0.000525649	0.0127983	0.0108688	GO
FPyellow_2	GO:0005249	voltage-gated potassium channel activity	0.000535387	0.0127983	0.0108688	GO
FPyellow_3	GO:0005216	ion channel activity	1.15e-05	0.0017291	0.00130637	GO
FPyellow_3	GO:0022838	substrate-specific channel activity	1.58e-05	0.0017291	0.00130637	GO
FPyellow_3	GO:0030594	neurotransmitter receptor activity	1.81e-05	0.0017291	0.00130637	GO
FPyellow_3	GO:0015267	channel activity	2.89e-05	0.0017291	0.00130637	GO
FPyellow_3	GO:0022803	passive transmembrane transporter activity	2.95e-05	0.0017291	0.00130637	GO
FPyellow_3	GO:0022839	ion gated channel activity	3e-05	0.0017291	0.00130637	GO
FPyellow_3	GO:0022836	gated channel activity	3.25e-05	0.0017291	0.00130637	GO
FPyellow_3	GO:0099583	neurotransmitter receptor activity involved in regulation of postsynaptic cytosolic calcium ion concentration	0.000152729	0.00710188	0.0053656	GO
FPyellow_3	GO:0030553	cGMP binding	0.000189049	0.00757081	0.00571988	GO
FPyellow_3	GO:0005230	extracellular ligand-gated ion channel activity	0.000203516	0.00757081	0.00571988	GO
FPyellow_3	GO:0005234	extracellularly glutamate-gated ion channel activity	0.000322011	0.00998234	0.00754183	GO
FPyellow_3	GO:0099095	ligand-gated anion channel activity	0.000322011	0.00998234	0.00754183	GO
FPyellow_3	GO:0005231	excitatory extracellular ligand-gated ion channel activity	0.00038617	0.0110504	0.00834877	GO
FPyellow_3	GO:0046873	metal ion transmembrane transporter activity	0.000457498	0.0114054	0.00861699	GO
FPyellow_3	GO:0005261	cation channel activity	0.000463315	0.0114054	0.00861699	GO
FPyellow_3	GO:0048495	Roundabout binding	0.000504313	0.0114054	0.00861699	GO
FPyellow_3	GO:0005244	voltage-gated ion channel activity	0.000570288	0.0114054	0.00861699	GO
FPyellow_3	GO:0022832	voltage-gated channel activity	0.000570288	0.0114054	0.00861699	GO
FPyellow_3	GO:0022843	voltage-gated cation channel activity	0.000582534	0.0114054	0.00861699	GO
FPyellow_3	GO:0015276	ligand-gated ion channel activity	0.000649847	0.0115116	0.0086972	GO
FPyellow_3	GO:0022834	ligand-gated channel activity	0.000649847	0.0115116	0.0086972	GO
FPyellow_4	GO:0019787	ubiquitin-like protein transferase activity	2.35e-05	0.00766096	0.00593681	GO
FPyellow_4	GO:0036132	13-prostaglandin reductase activity	7.43e-05	0.00807919	0.00626091	GO
FPyellow_4	GO:0047522	15-oxoprostaglandin 13-oxidase activity	7.43e-05	0.00807919	0.00626091	GO
FPyellow_4	GO:0016628	oxidoreductase activity, acting on the CH-CH group of donors, NAD or NADP as acceptor	0.000291464	0.0237543	0.0184082	GO
FPyellow_4	GO:0004842	ubiquitin-protein transferase activity	0.000395009	0.0257546	0.0199583	GO
FPyellow_4	GO:0042578	phosphoric ester hydrolase activity	0.000481468	0.0261598	0.0202723	GO
DLPFCturquoise_1	GO:0140098	catalytic activity, acting on RNA	7.62e-08	5.53e-05	4.58e-05	GO
DLPFCturquoise_1	GO:0016627	oxidoreductase activity, acting on the CH-CH group of donors	2.68e-06	0.00097106	0.000803937	GO
DLPFCturquoise_1	GO:0140101	catalytic activity, acting on a tRNA	9.13e-06	0.0022086	0.00182849	GO
DLPFCturquoise_1	GO:0050662	coenzyme binding	2.11e-05	0.00383113	0.00317178	GO
DLPFCturquoise_1	GO:0004518	nuclease activity	3.99e-05	0.00578674	0.00479082	GO
DLPFCturquoise_2	GO:0031072	heat shock protein binding	2.04e-09	1.18e-06	9.67e-07	GO
DLPFCturquoise_2	GO:0060590	ATPase regulator activity	7.47e-09	2.17e-06	1.77e-06	GO
DLPFCturquoise_2	GO:0051082	unfolded protein binding	1.93e-08	3.73e-06	3.04e-06	GO
DLPFCturquoise_2	GO:0001671	ATPase activator activity	7.42e-08	1.08e-05	8.79e-06	GO
DLPFCturquoise_2	GO:0051087	chaperone binding	1.07e-06	0.000124067	0.000101325	GO
DLPFCturquoise_2	GO:0044183	protein binding involved in protein folding	1.88e-06	0.00018177	0.000148451	GO
DLPFCturquoise_2	GO:0070815	peptidyl-lysine 5-dioxygenase activity	1.12e-05	0.000925845	0.000756135	GO
DLPFCturquoise_2	GO:0035198	miRNA binding	1.88e-05	0.00136578	0.00111543	GO
DLPFCturquoise_2	GO:0016706	oxidoreductase activity, acting on paired donors, with incorporation or reduction of molecular oxygen, 2-oxoglutarate as one donor, and incorporation of one atom each of oxygen into both donors	3.94e-05	0.00253757	0.00207243	GO
DLPFCturquoise_2	GO:0055131	C3HC4-type RING finger domain binding	5.47e-05	0.00317273	0.00259116	GO
DLPFCturquoise_2	GO:0002039	p53 binding	6.54e-05	0.00344578	0.00281416	GO
DLPFCturquoise_2	GO:0061980	regulatory RNA binding	9.48e-05	0.00458107	0.00374135	GO
DLPFCturquoise_2	GO:0003714	transcription corepressor activity	0.000123929	0.00552916	0.00451564	GO
DLPFCturquoise_2	GO:0003727	single-stranded RNA binding	0.000140107	0.00580445	0.00474048	GO
DLPFCturquoise_2	GO:0031418	L-ascorbic acid binding	0.000160325	0.00619922	0.00506288	GO
DLPFCturquoise_2	GO:0030544	Hsp70 protein binding	0.000214534	0.00777686	0.00635134	GO
DLPFCturquoise_2	GO:0046982	protein heterodimerization activity	0.00029557	0.0100842	0.0082357	GO
DLPFCturquoise_2	GO:0051787	misfolded protein binding	0.000537172	0.017284	0.0141158	GO
DLPFCturquoise_2	GO:0008475	procollagen-lysine 5-dioxygenase activity	0.000596001	0.017284	0.0141158	GO
DLPFCturquoise_2	GO:0050211	procollagen galactosyltransferase activity	0.000596001	0.017284	0.0141158	GO
DLPFCblue_1	GO:0050662	coenzyme binding	5.51e-08	5.8e-05	4.5e-05	GO
DLPFCblue_1	GO:0004029	aldehyde dehydrogenase (NAD) activity	7.05e-07	0.000295102	0.000229136	GO
DLPFCblue_1	GO:0003857	3-hydroxyacyl-CoA dehydrogenase activity	8.42e-07	0.000295102	0.000229136	GO
DLPFCblue_1	GO:0016903	oxidoreductase activity, acting on the aldehyde or oxo group of donors	9.16e-06	0.00240851	0.00187012	GO
DLPFCblue_1	GO:0016620	oxidoreductase activity, acting on the aldehyde or oxo group of donors, NAD or NADP as acceptor	1.49e-05	0.00294047	0.00228318	GO
DLPFCblue_1	GO:0048037	cofactor binding	1.68e-05	0.00294047	0.00228318	GO
DLPFCblue_1	GO:0004714	transmembrane receptor protein tyrosine kinase activity	2.38e-05	0.00299546	0.00232587	GO
DLPFCblue_1	GO:0016614	oxidoreductase activity, acting on CH-OH group of donors	2.44e-05	0.00299546	0.00232587	GO
DLPFCblue_1	GO:0019199	transmembrane receptor protein kinase activity	2.56e-05	0.00299546	0.00232587	GO
DLPFCblue_1	GO:0004702	signal transducer, downstream of receptor, with serine/threonine kinase activity	3.53e-05	0.00370893	0.00287986	GO
DLPFCblue_1	GO:0004897	ciliary neurotrophic factor receptor activity	5.16e-05	0.00480464	0.00373064	GO
DLPFCblue_1	GO:0051287	NAD binding	5.48e-05	0.00480464	0.00373064	GO
DLPFCblue_1	GO:0008307	structural constituent of muscle	9.49e-05	0.00768243	0.00596514	GO
DLPFCblue_1	GO:0004709	MAP kinase kinase kinase activity	0.000122956	0.00862333	0.00669572	GO
DLPFCblue_1	GO:0015171	amino acid transmembrane transporter activity	0.000122956	0.00862333	0.00669572	GO
DLPFCblue_1	GO:0015291	secondary active transmembrane transporter activity	0.000219468	0.012808	0.00994498	GO
DLPFCblue_1	GO:0031434	mitogen-activated protein kinase kinase binding	0.00023966	0.012808	0.00994498	GO
DLPFCblue_1	GO:0003988	acetyl-CoA C-acyltransferase activity	0.000249055	0.012808	0.00994498	GO
DLPFCblue_1	GO:0005313	L-glutamate transmembrane transporter activity	0.000255673	0.012808	0.00994498	GO
DLPFCblue_1	GO:0015172	acidic amino acid transmembrane transporter activity	0.000255673	0.012808	0.00994498	GO
DLPFCblue_1	GO:0016801	hydrolase activity, acting on ether bonds	0.000255673	0.012808	0.00994498	GO
DLPFCblue_2	GO:0005031	tumor necrosis factor-activated receptor activity	5.38e-07	0.000166863	0.00013995	GO
DLPFCblue_2	GO:0005035	death receptor activity	5.38e-07	0.000166863	0.00013995	GO
DLPFCblue_2	GO:0050839	cell adhesion molecule binding	2.14e-06	0.000442837	0.000371412	GO
DLPFCblue_2	GO:0098631	cell adhesion mediator activity	1.29e-05	0.00199527	0.00167345	GO
DLPFCblue_2	GO:0098641	cadherin binding involved in cell-cell adhesion	9.71e-05	0.00928321	0.00778592	GO
DLPFCblue_2	GO:0000979	RNA polymerase II core promoter sequence-specific DNA binding	0.000102294	0.00928321	0.00778592	GO
DLPFCblue_2	GO:0045296	cadherin binding	0.00010481	0.00928321	0.00778592	GO
DLPFCblue_2	GO:0050786	RAGE receptor binding	0.000343634	0.0241362	0.0202432	GO
DLPFCblue_2	GO:0000982	transcription factor activity, RNA polymerase II proximal promoter sequence-specific DNA binding	0.000414677	0.0241362	0.0202432	GO
DLPFCblue_2	GO:0001618	virus receptor activity	0.000428222	0.0241362	0.0202432	GO
DLPFCblue_2	GO:0104005	hijacked molecular function	0.000428222	0.0241362	0.0202432	GO
DLPFCblue_2	GO:0002060	purine nucleobase binding	0.000513139	0.0244728	0.0205256	GO
DLPFCblue_2	GO:0035662	Toll-like receptor 4 binding	0.000513139	0.0244728	0.0205256	GO
DLPFCblue_2	GO:0016763	transferase activity, transferring pentosyl groups	0.000594454	0.0263258	0.0220797	GO
DLPFCblue_2	GO:0098632	cell-cell adhesion mediator activity	0.000696306	0.0287807	0.0241386	GO
DLPFCblue_2	GO:0005178	integrin binding	0.000957136	0.033198	0.0278435	GO
DLPFCblue_2	GO:0002054	nucleobase binding	0.00101736	0.033198	0.0278435	GO
DLPFCblue_2	GO:0019834	phospholipase A2 inhibitor activity	0.00101736	0.033198	0.0278435	GO
DLPFCblue_2	GO:0045569	TRAIL binding	0.00101736	0.033198	0.0278435	GO
DLPFCblue_2	GO:0001228	transcriptional activator activity, RNA polymerase II transcription regulatory region sequence-specific DNA binding	0.00130639	0.040498	0.0339661	GO
DLPFCblue_3	GO:0023026	MHC class II protein complex binding	6e-09	2.87e-06	2.07e-06	GO
DLPFCblue_3	GO:0023023	MHC protein complex binding	2.81e-08	6e-06	4.33e-06	GO
DLPFCblue_3	GO:0019864	IgG binding	3.76e-08	6e-06	4.33e-06	GO
DLPFCblue_3	GO:0019865	immunoglobulin binding	5.32e-08	6.37e-06	4.59e-06	GO
DLPFCblue_3	GO:0030695	GTPase regulator activity	5.33e-07	5.11e-05	3.68e-05	GO
DLPFCblue_3	GO:0060589	nucleoside-triphosphatase regulator activity	2.61e-06	0.000208733	0.000150455	GO
DLPFCblue_3	GO:0004896	cytokine receptor activity	3.63e-06	0.000248416	0.000179058	GO
DLPFCblue_3	GO:0005096	GTPase activator activity	5.04e-06	0.000301522	0.000217337	GO
DLPFCblue_3	GO:0042169	SH2 domain binding	1.62e-05	0.000836128	0.000602681	GO
DLPFCblue_3	GO:0008329	signaling pattern recognition receptor activity	1.92e-05	0.000836128	0.000602681	GO
DLPFCblue_3	GO:0038187	pattern recognition receptor activity	1.92e-05	0.000836128	0.000602681	GO
DLPFCblue_3	GO:0001784	phosphotyrosine residue binding	2.18e-05	0.000871632	0.000628273	GO
DLPFCblue_3	GO:0048365	Rac GTPase binding	4.94e-05	0.00182164	0.00131303	GO
DLPFCblue_3	GO:0045309	protein phosphorylated amino acid binding	6.8e-05	0.00232753	0.00167769	GO
DLPFCblue_3	GO:0032395	MHC class II receptor activity	0.000105568	0.00337115	0.00242992	GO
DLPFCblue_3	GO:0042605	peptide antigen binding	0.000151853	0.00454611	0.00327683	GO
DLPFCblue_3	GO:0001530	lipopolysaccharide binding	0.000228076	0.00642637	0.00463213	GO
DLPFCblue_3	GO:0030369	ICAM-3 receptor activity	0.000284709	0.00757642	0.00546108	GO
DLPFCblue_3	GO:0017048	Rho GTPase binding	0.000310399	0.00782531	0.00564049	GO
DLPFCblue_3	GO:0042287	MHC protein binding	0.000328553	0.00786884	0.00567186	GO
DLPFCblue_4	GO:0050839	cell adhesion molecule binding	3.94e-05	0.0205135	0.0168269	GO
DLPFCbrown_1	GO:0051015	actin filament binding	0.00011533	0.0408768	0.033907	GO
DLPFCbrown_1	GO:0003779	actin binding	0.000188372	0.0408768	0.033907	GO
DLPFCbrown_1	GO:0001618	virus receptor activity	0.000402397	0.0436601	0.0362157	GO
DLPFCbrown_1	GO:0104005	hijacked molecular function	0.000402397	0.0436601	0.0362157	GO
DLPFCbrown_2	GO:0005088	Ras guanyl-nucleotide exchange factor activity	3.09e-05	0.00654367	0.00513549	GO
DLPFCbrown_2	GO:0005085	guanyl-nucleotide exchange factor activity	3.87e-05	0.00654367	0.00513549	GO
DLPFCbrown_2	GO:0005089	Rho guanyl-nucleotide exchange factor activity	0.000143658	0.0161854	0.0127024	GO
DLPFCbrown_2	GO:0017048	Rho GTPase binding	0.000811141	0.0463324	0.0363618	GO
DLPFCbrown_2	GO:0032051	clathrin light chain binding	0.000815645	0.0463324	0.0363618	GO
DLPFCbrown_2	GO:0046934	phosphatidylinositol-4,5-bisphosphate 3-kinase activity	0.000904447	0.0463324	0.0363618	GO
DLPFCbrown_2	GO:0052813	phosphatidylinositol bisphosphate kinase activity	0.00106354	0.0463324	0.0363618	GO
DLPFCbrown_2	GO:0005154	epidermal growth factor receptor binding	0.00117045	0.0463324	0.0363618	GO
DLPFCbrown_2	GO:0060090	molecular adaptor activity	0.00135183	0.0463324	0.0363618	GO
DLPFCbrown_2	GO:0035004	phosphatidylinositol 3-kinase activity	0.00137078	0.0463324	0.0363618	GO
DLPFCbrown_2	GO:0070851	growth factor receptor binding	0.00156438	0.0463719	0.0363928	GO
DLPFCbrown_2	GO:0016791	phosphatase activity	0.00164634	0.0463719	0.0363928	GO
DLPFCbrown_2	GO:0035615	clathrin adaptor activity	0.00210115	0.0487157	0.0382322	GO
DLPFCbrown_2	GO:0098748	endocytic adaptor activity	0.00210115	0.0487157	0.0382322	GO
DLPFCbrown_2	GO:0032947	protein-containing complex scaffold activity	0.00216194	0.0487157	0.0382322	GO
DLPFCyellow_1	GO:0022839	ion gated channel activity	3.69e-36	5.1e-33	4.32e-33	GO
DLPFCyellow_1	GO:0022836	gated channel activity	8.22e-36	5.68e-33	4.8e-33	GO
DLPFCyellow_1	GO:0005216	ion channel activity	4.07e-30	1.87e-27	1.59e-27	GO
DLPFCyellow_1	GO:0022838	substrate-specific channel activity	5.32e-29	1.84e-26	1.55e-26	GO
DLPFCyellow_1	GO:0015267	channel activity	1.51e-27	4.17e-25	3.53e-25	GO
DLPFCyellow_1	GO:0022803	passive transmembrane transporter activity	1.81e-27	4.17e-25	3.53e-25	GO
DLPFCyellow_1	GO:0046873	metal ion transmembrane transporter activity	4.1e-26	8.1e-24	6.85e-24	GO
DLPFCyellow_1	GO:0022843	voltage-gated cation channel activity	2.02e-25	3.28e-23	2.77e-23	GO
DLPFCyellow_1	GO:0005261	cation channel activity	2.14e-25	3.28e-23	2.77e-23	GO
DLPFCyellow_1	GO:0005244	voltage-gated ion channel activity	1.55e-24	1.95e-22	1.65e-22	GO
DLPFCyellow_1	GO:0022832	voltage-gated channel activity	1.55e-24	1.95e-22	1.65e-22	GO
DLPFCyellow_1	GO:0015077	monovalent inorganic cation transmembrane transporter activity	1.21e-18	1.39e-16	1.18e-16	GO
DLPFCyellow_1	GO:0015276	ligand-gated ion channel activity	3.27e-17	3.22e-15	2.73e-15	GO
DLPFCyellow_1	GO:0022834	ligand-gated channel activity	3.27e-17	3.22e-15	2.73e-15	GO
DLPFCyellow_1	GO:0005516	calmodulin binding	6.9e-17	6.35e-15	5.37e-15	GO
DLPFCyellow_1	GO:0015079	potassium ion transmembrane transporter activity	1.71e-16	1.47e-14	1.25e-14	GO
DLPFCyellow_1	GO:0005249	voltage-gated potassium channel activity	9.07e-16	7.37e-14	6.23e-14	GO
DLPFCyellow_1	GO:0005267	potassium channel activity	1.7e-14	1.31e-12	1.1e-12	GO
DLPFCyellow_1	GO:0005230	extracellular ligand-gated ion channel activity	2.19e-12	1.59e-10	1.35e-10	GO
DLPFCyellow_1	GO:0016247	channel regulator activity	9.35e-12	6.46e-10	5.46e-10	GO
DLPFCyellow_2	GO:0005267	potassium channel activity	5.69e-05	0.0139546	0.0110262	GO
DLPFCyellow_2	GO:0004860	protein kinase inhibitor activity	8.47e-05	0.0139546	0.0110262	GO
DLPFCyellow_2	GO:0019210	kinase inhibitor activity	0.000106524	0.0139546	0.0110262	GO
DLPFCyellow_2	GO:0005261	cation channel activity	0.000148733	0.014613	0.0115464	GO
DLPFCyellow_2	GO:0016409	palmitoyltransferase activity	0.000190634	0.0149838	0.0118394	GO
DLPFCyellow_2	GO:0015079	potassium ion transmembrane transporter activity	0.000273782	0.0179327	0.0141694	GO
DLPFCyellow_2	GO:0005249	voltage-gated potassium channel activity	0.000742157	0.029952	0.0236664	GO
DLPFCyellow_2	GO:0022843	voltage-gated cation channel activity	0.000774198	0.029952	0.0236664	GO
DLPFCyellow_2	GO:0005244	voltage-gated ion channel activity	0.00078656	0.029952	0.0236664	GO
DLPFCyellow_2	GO:0022832	voltage-gated channel activity	0.00078656	0.029952	0.0236664	GO
DLPFCyellow_2	GO:0071253	connexin binding	0.000838351	0.029952	0.0236664	GO
DLPFCyellow_2	GO:0097110	scaffold protein binding	0.00103962	0.0305926	0.0241725	GO
DLPFCyellow_2	GO:0019706	protein-cysteine S-palmitoyltransferase activity	0.00108981	0.0305926	0.0241725	GO
DLPFCyellow_2	GO:0019707	protein-cysteine S-acyltransferase activity	0.00108981	0.0305926	0.0241725	GO
DLPFCyellow_2	GO:0005216	ion channel activity	0.00146789	0.0384588	0.030388	GO
DLPFCyellow_2	GO:0016417	S-acyltransferase activity	0.00163817	0.0402374	0.0317933	GO
DLPFCyellow_2	GO:0022838	substrate-specific channel activity	0.00183389	0.0423952	0.0334983	GO
DLPFCyellow_2	GO:0044325	ion channel binding	0.00212471	0.0463896	0.0366544	GO
DLPFCyellow_2	GO:0015467	G-protein activated inward rectifier potassium channel activity	0.00246551	0.0483725	0.0382212	GO
DLPFCyellow_2	GO:0046873	metal ion transmembrane transporter activity	0.00253837	0.0483725	0.0382212	GO
DLPFCyellow_2	GO:0017124	SH3 domain binding	0.00263198	0.0483725	0.0382212	GO
DLPFCyellow_2	GO:0015267	channel activity	0.00278758	0.0483725	0.0382212	GO
DLPFCyellow_2	GO:0022803	passive transmembrane transporter activity	0.00283096	0.0483725	0.0382212	GO
TCXturquoise_1	hsa05150	Staphylococcus aureus infection	6.01e-26	1.16e-23	8.42e-24	KEGG
TCXturquoise_1	hsa05140	Leishmaniasis	6.06e-22	5.85e-20	4.24e-20	KEGG
TCXturquoise_1	hsa05152	Tuberculosis	1.22e-20	7.86e-19	5.7e-19	KEGG
TCXturquoise_1	hsa04145	Phagosome	3.66e-19	1.76e-17	1.28e-17	KEGG
TCXturquoise_1	hsa04380	Osteoclast differentiation	3.13e-15	1.21e-13	8.77e-14	KEGG
TCXturquoise_1	hsa04640	Hematopoietic cell lineage	7.08e-12	2.28e-10	1.65e-10	KEGG
TCXturquoise_1	hsa05323	Rheumatoid arthritis	3.38e-11	9.31e-10	6.76e-10	KEGG
TCXturquoise_1	hsa04666	Fc gamma R-mediated phagocytosis	5.48e-11	1.32e-09	9.59e-10	KEGG
TCXturquoise_1	hsa04662	B cell receptor signaling pathway	9.7e-11	2.08e-09	1.51e-09	KEGG
TCXturquoise_1	hsa05416	Viral myocarditis	2.67e-10	5.15e-09	3.74e-09	KEGG
TCXturquoise_1	hsa05145	Toxoplasmosis	8.06e-10	1.4e-08	1.01e-08	KEGG
TCXturquoise_1	hsa05321	Inflammatory bowel disease (IBD)	8.79e-10	1.4e-08	1.01e-08	KEGG
TCXturquoise_1	hsa05322	Systemic lupus erythematosus	9.42e-10	1.4e-08	1.01e-08	KEGG
TCXturquoise_1	hsa05310	Asthma	1.65e-09	2.28e-08	1.65e-08	KEGG
TCXturquoise_1	hsa04514	Cell adhesion molecules (CAMs)	3.77e-09	4.85e-08	3.52e-08	KEGG
TCXturquoise_1	hsa04612	Antigen processing and presentation	6.71e-09	8.1e-08	5.88e-08	KEGG
TCXturquoise_1	hsa04672	Intestinal immune network for IgA production	8.51e-09	9.67e-08	7.01e-08	KEGG
TCXturquoise_1	hsa05330	Allograft rejection	1.2e-08	1.29e-07	9.36e-08	KEGG
TCXturquoise_1	hsa05332	Graft-versus-host disease	2.47e-08	2.51e-07	1.82e-07	KEGG
TCXturquoise_1	hsa04659	Th17 cell differentiation	3.43e-08	3.31e-07	2.4e-07	KEGG
TCXturquoise_2	hsa04668	TNF signaling pathway	2.11e-08	4.33e-06	3.23e-06	KEGG
TCXturquoise_2	hsa05169	Epstein-Barr virus infection	2.15e-05	0.00190456	0.00141803	KEGG
TCXturquoise_2	hsa05133	Pertussis	2.94e-05	0.00190456	0.00141803	KEGG
TCXturquoise_2	hsa04380	Osteoclast differentiation	4.09e-05	0.00190456	0.00141803	KEGG
TCXturquoise_2	hsa05167	Kaposi sarcoma-associated herpesvirus infection	4.65e-05	0.00190456	0.00141803	KEGG
TCXturquoise_2	hsa04630	JAK-STAT signaling pathway	6.13e-05	0.00209571	0.00156035	KEGG
TCXturquoise_2	hsa04621	NOD-like receptor signaling pathway	0.000143207	0.00378041	0.00281468	KEGG
TCXturquoise_2	hsa04151	PI3K-Akt signaling pathway	0.000187729	0.00378041	0.00281468	KEGG
TCXturquoise_2	hsa04061	Viral protein interaction with cytokine and cytokine receptor	0.000209765	0.00378041	0.00281468	KEGG
TCXturquoise_2	hsa04064	NF-kappa B signaling pathway	0.000209765	0.00378041	0.00281468	KEGG
TCXturquoise_2	hsa04066	HIF-1 signaling pathway	0.000209765	0.00378041	0.00281468	KEGG
TCXturquoise_2	hsa05166	Human T-cell leukemia virus 1 infection	0.000221292	0.00378041	0.00281468	KEGG
TCXturquoise_2	hsa04060	Cytokine-cytokine receptor interaction	0.00028534	0.00449959	0.00335014	KEGG
TCXturquoise_2	hsa05164	Influenza A	0.000373367	0.00546716	0.00407054	KEGG
TCXturquoise_2	hsa04216	Ferroptosis	0.000439735	0.00600972	0.0044745	KEGG
TCXturquoise_2	hsa05222	Small cell lung cancer	0.000761104	0.00975165	0.00726054	KEGG
TCXturquoise_2	hsa05163	Human cytomegalovirus infection	0.0010568	0.0122085	0.00908974	KEGG
TCXturquoise_2	hsa04115	p53 signaling pathway	0.00107196	0.0122085	0.00908974	KEGG
TCXturquoise_2	hsa04210	Apoptosis	0.00162945	0.0175809	0.0130897	KEGG
TCXturquoise_2	hsa04610	Complement and coagulation cascades	0.00173871	0.0178217	0.0132691	KEGG
TCXturquoise_3	hsa04514	Cell adhesion molecules (CAMs)	4.58e-07	7.93e-05	6.32e-05	KEGG
TCXturquoise_3	hsa04350	TGF-beta signaling pathway	7.61e-06	0.000658277	0.000524699	KEGG
TCXturquoise_3	hsa04510	Focal adhesion	5.69e-05	0.0032828	0.00261665	KEGG
TCXturquoise_3	hsa04670	Leukocyte transendothelial migration	0.000209181	0.00904707	0.00721123	KEGG
TCXturquoise_3	hsa04611	Platelet activation	0.000391124	0.0124443	0.00991913	KEGG
TCXturquoise_3	hsa04151	PI3K-Akt signaling pathway	0.000431596	0.0124443	0.00991913	KEGG
TCXturquoise_3	hsa04610	Complement and coagulation cascades	0.00166025	0.0381958	0.0304451	KEGG
TCXturquoise_3	hsa04218	Cellular senescence	0.00176628	0.0381958	0.0304451	KEGG
TCXturquoise_3	hsa04512	ECM-receptor interaction	0.00241704	0.0386412	0.0308001	KEGG
TCXturquoise_3	hsa05166	Human T-cell leukemia virus 1 infection	0.00260995	0.0386412	0.0308001	KEGG
TCXturquoise_3	hsa04926	Relaxin signaling pathway	0.00289791	0.0386412	0.0308001	KEGG
TCXturquoise_3	hsa05165	Human papillomavirus infection	0.00306334	0.0386412	0.0308001	KEGG
TCXturquoise_3	hsa05163	Human cytomegalovirus infection	0.00308369	0.0386412	0.0308001	KEGG
TCXturquoise_3	hsa04270	Vascular smooth muscle contraction	0.00312703	0.0386412	0.0308001	KEGG
TCXturquoise_3	hsa04014	Ras signaling pathway	0.00371857	0.0428875	0.0341847	KEGG
TCXturquoise_3	hsa04933	AGE-RAGE signaling pathway in diabetic complications	0.00463895	0.0501587	0.0399805	KEGG
TCXturquoise_3	hsa04015	Rap1 signaling pathway	0.00751261	0.0698797	0.0556997	KEGG
TCXturquoise_3	hsa04520	Adherens junction	0.00779216	0.0698797	0.0556997	KEGG
TCXturquoise_3	hsa04976	Bile secretion	0.00779216	0.0698797	0.0556997	KEGG
TCXturquoise_3	hsa05330	Allograft rejection	0.00807858	0.0698797	0.0556997	KEGG
TCXblue_1	hsa00071	Fatty acid degradation	1.41e-08	3.92e-06	3.01e-06	KEGG
TCXblue_1	hsa00640	Propanoate metabolism	6.57e-08	9.1e-06	6.99e-06	KEGG
TCXblue_1	hsa00280	Valine, leucine and isoleucine degradation	3.94e-07	2.73e-05	2.09e-05	KEGG
TCXblue_1	hsa03320	PPAR signaling pathway	3.94e-07	2.73e-05	2.09e-05	KEGG
TCXblue_1	hsa05205	Proteoglycans in cancer	9.08e-06	0.000503287	0.000386335	KEGG
TCXblue_1	hsa04340	Hedgehog signaling pathway	1.76e-05	0.000710704	0.000545552	KEGG
TCXblue_1	hsa01212	Fatty acid metabolism	1.8e-05	0.000710704	0.000545552	KEGG
TCXblue_1	hsa04928	Parathyroid hormone synthesis, secretion and action	2.89e-05	0.00100146	0.000768743	KEGG
TCXblue_1	hsa00380	Tryptophan metabolism	4.39e-05	0.00126542	0.000971366	KEGG
TCXblue_1	hsa00410	beta-Alanine metabolism	4.57e-05	0.00126542	0.000971366	KEGG
TCXblue_1	hsa04390	Hippo signaling pathway	6.55e-05	0.00164942	0.00126614	KEGG
TCXblue_1	hsa04072	Phospholipase D signaling pathway	0.000129625	0.00299218	0.00229686	KEGG
TCXblue_1	hsa00561	Glycerolipid metabolism	0.000182948	0.00389821	0.00299235	KEGG
TCXblue_1	hsa04810	Regulation of actin cytoskeleton	0.000211313	0.00400316	0.00307291	KEGG
TCXblue_1	hsa04510	Focal adhesion	0.000216777	0.00400316	0.00307291	KEGG
TCXblue_1	hsa01200	Carbon metabolism	0.000302464	0.0052364	0.00401958	KEGG
TCXblue_1	hsa00310	Lysine degradation	0.000664538	0.0108281	0.00831187	KEGG
TCXblue_1	hsa04520	Adherens junction	0.00072555	0.0111654	0.00857082	KEGG
TCXblue_1	hsa00620	Pyruvate metabolism	0.000980749	0.0140905	0.0108162	KEGG
TCXblue_1	hsa04015	Rap1 signaling pathway	0.00101737	0.0140905	0.0108162	KEGG
TCXbrown_2	hsa04141	Protein processing in endoplasmic reticulum	1.54e-05	0.00205441	0.0020162	KEGG
TCXbrown_2	hsa04612	Antigen processing and presentation	0.000620237	0.0333212	0.0327014	KEGG
TCXbrown_2	hsa03040	Spliceosome	0.0012631	0.0333212	0.0327014	KEGG
TCXbrown_2	hsa05134	Legionellosis	0.00146911	0.0333212	0.0327014	KEGG
TCXbrown_2	hsa04915	Estrogen signaling pathway	0.00146981	0.0333212	0.0327014	KEGG
TCXbrown_2	hsa04144	Endocytosis	0.00150321	0.0333212	0.0327014	KEGG
TCXyellow_1	hsa00600	Sphingolipid metabolism	8.18e-05	0.0219295	0.0211026	KEGG
TCXyellow_1	hsa00565	Ether lipid metabolism	0.000475429	0.0637076	0.0613054	KEGG
TCXyellow_2	hsa04810	Regulation of actin cytoskeleton	3.58e-05	0.00594056	0.0056505	KEGG
TCXgreen_1	hsa04020	Calcium signaling pathway	5.63e-19	1.61e-16	1.12e-16	KEGG
TCXgreen_1	hsa04724	Glutamatergic synapse	2.11e-17	3.02e-15	2.09e-15	KEGG
TCXgreen_1	hsa04728	Dopaminergic synapse	1.37e-15	1.22e-13	8.47e-14	KEGG
TCXgreen_1	hsa04723	Retrograde endocannabinoid signaling	1.7e-15	1.22e-13	8.47e-14	KEGG
TCXgreen_1	hsa04721	Synaptic vesicle cycle	2.27e-15	1.3e-13	9.04e-14	KEGG
TCXgreen_1	hsa05033	Nicotine addiction	9.72e-15	4.65e-13	3.22e-13	KEGG
TCXgreen_1	hsa04725	Cholinergic synapse	1.52e-14	6.23e-13	4.32e-13	KEGG
TCXgreen_1	hsa04921	Oxytocin signaling pathway	3.43e-14	1.23e-12	8.52e-13	KEGG
TCXgreen_1	hsa04713	Circadian entrainment	1.03e-13	3.29e-12	2.28e-12	KEGG
TCXgreen_1	hsa04727	GABAergic synapse	2.16e-13	6.19e-12	4.29e-12	KEGG
TCXgreen_1	hsa04080	Neuroactive ligand-receptor interaction	2.4e-13	6.25e-12	4.33e-12	KEGG
TCXgreen_1	hsa04360	Axon guidance	4.28e-13	1.02e-11	7.1e-12	KEGG
TCXgreen_1	hsa05032	Morphine addiction	2.71e-12	5.97e-11	4.14e-11	KEGG
TCXgreen_1	hsa04720	Long-term potentiation	3.38e-12	6.92e-11	4.8e-11	KEGG
TCXgreen_1	hsa04261	Adrenergic signaling in cardiomyocytes	5.47e-11	1.05e-09	7.25e-10	KEGG
TCXgreen_1	hsa05031	Amphetamine addiction	2.28e-10	4.1e-09	2.84e-09	KEGG
TCXgreen_1	hsa04925	Aldosterone synthesis and secretion	6.6e-10	1.11e-08	7.73e-09	KEGG
TCXgreen_1	hsa04024	cAMP signaling pathway	9.85e-10	1.57e-08	1.09e-08	KEGG
TCXgreen_1	hsa04726	Serotonergic synapse	1.06e-08	1.6e-07	1.11e-07	KEGG
TCXgreen_1	hsa04010	MAPK signaling pathway	2.58e-08	3.7e-07	2.57e-07	KEGG
IFGturquoise_1	hsa05150	Staphylococcus aureus infection	1.43e-09	3.35e-07	2.29e-07	KEGG
IFGturquoise_1	hsa05169	Epstein-Barr virus infection	8.98e-09	8.94e-07	6.11e-07	KEGG
IFGturquoise_1	hsa05167	Kaposi sarcoma-associated herpesvirus infection	1.15e-08	8.94e-07	6.11e-07	KEGG
IFGturquoise_1	hsa04380	Osteoclast differentiation	2.72e-08	1.59e-06	1.09e-06	KEGG
IFGturquoise_1	hsa05166	Human T-cell leukemia virus 1 infection	4.36e-08	2.04e-06	1.39e-06	KEGG
IFGturquoise_1	hsa04610	Complement and coagulation cascades	9.59e-08	3.74e-06	2.56e-06	KEGG
IFGturquoise_1	hsa04668	TNF signaling pathway	8.18e-07	2.73e-05	1.87e-05	KEGG
IFGturquoise_1	hsa05163	Human cytomegalovirus infection	1.34e-06	3.91e-05	2.67e-05	KEGG
IFGturquoise_1	hsa05140	Leishmaniasis	2.73e-06	7.09e-05	4.85e-05	KEGG
IFGturquoise_1	hsa05133	Pertussis	3.57e-06	7.59e-05	5.19e-05	KEGG
IFGturquoise_1	hsa05220	Chronic myeloid leukemia	3.57e-06	7.59e-05	5.19e-05	KEGG
IFGturquoise_1	hsa04145	Phagosome	8.44e-06	0.000164578	0.000112532	KEGG
IFGturquoise_1	hsa04066	HIF-1 signaling pathway	9.49e-06	0.000170832	0.000116808	KEGG
IFGturquoise_1	hsa04210	Apoptosis	1.04e-05	0.000174639	0.000119412	KEGG
IFGturquoise_1	hsa05170	Human immunodeficiency virus 1 infection	3.33e-05	0.000519185	0.000354998	KEGG
IFGturquoise_1	hsa05221	Acute myeloid leukemia	4.58e-05	0.000666089	0.000455445	KEGG
IFGturquoise_1	hsa04061	Viral protein interaction with cytokine and cytokine receptor	5.12e-05	0.000666089	0.000455445	KEGG
IFGturquoise_1	hsa04064	NF-kappa B signaling pathway	5.12e-05	0.000666089	0.000455445	KEGG
IFGturquoise_1	hsa05134	Legionellosis	7.62e-05	0.000937654	0.000641131	KEGG
IFGturquoise_1	hsa05161	Hepatitis B	8.01e-05	0.000937654	0.000641131	KEGG
IFGturquoise_2	hsa05205	Proteoglycans in cancer	0.000183347	0.0140606	0.0123339	KEGG
IFGturquoise_2	hsa05145	Toxoplasmosis	0.000268525	0.0140606	0.0123339	KEGG
IFGturquoise_2	hsa04810	Regulation of actin cytoskeleton	0.00028143	0.0140606	0.0123339	KEGG
IFGturquoise_2	hsa05133	Pertussis	0.000334776	0.0140606	0.0123339	KEGG
IFGturquoise_2	hsa04350	TGF-beta signaling pathway	0.000890779	0.0299302	0.0262545	KEGG
IFGturquoise_2	hsa05140	Leishmaniasis	0.00282741	0.0791676	0.0694452	KEGG
IFGturquoise_2	hsa04512	ECM-receptor interaction	0.00485874	0.0878824	0.0770898	KEGG
IFGturquoise_2	hsa04510	Focal adhesion	0.00498397	0.0878824	0.0770898	KEGG
IFGturquoise_2	hsa05410	Hypertrophic cardiomyopathy (HCM)	0.00506273	0.0878824	0.0770898	KEGG
IFGturquoise_2	hsa05169	Epstein-Barr virus infection	0.00523109	0.0878824	0.0770898	KEGG
IFGturquoise_2	hsa04015	Rap1 signaling pathway	0.00616748	0.0897186	0.0787006	KEGG
IFGturquoise_2	hsa05414	Dilated cardiomyopathy (DCM)	0.00640847	0.0897186	0.0787006	KEGG
IFGturquoise_2	hsa04064	NF-kappa B signaling pathway	0.00825673	0.102432	0.0898524	KEGG
IFGturquoise_2	hsa04218	Cellular senescence	0.00889995	0.102432	0.0898524	KEGG
IFGturquoise_2	hsa05142	Chagas disease (American trypanosomiasis)	0.00914569	0.102432	0.0898524	KEGG
IFGturquoise_3	hsa05152	Tuberculosis	3.01e-16	5e-14	3.58e-14	KEGG
IFGturquoise_3	hsa05140	Leishmaniasis	7.49e-15	6.22e-13	4.46e-13	KEGG
IFGturquoise_3	hsa05150	Staphylococcus aureus infection	6.44e-14	2.81e-12	2.01e-12	KEGG
IFGturquoise_3	hsa04145	Phagosome	6.76e-14	2.81e-12	2.01e-12	KEGG
IFGturquoise_3	hsa04640	Hematopoietic cell lineage	7.64e-12	2.29e-10	1.64e-10	KEGG
IFGturquoise_3	hsa04612	Antigen processing and presentation	8.27e-12	2.29e-10	1.64e-10	KEGG
IFGturquoise_3	hsa05330	Allograft rejection	7.47e-11	1.77e-09	1.27e-09	KEGG
IFGturquoise_3	hsa04514	Cell adhesion molecules (CAMs)	1.14e-10	2.36e-09	1.69e-09	KEGG
IFGturquoise_3	hsa05332	Graft-versus-host disease	1.57e-10	2.89e-09	2.07e-09	KEGG
IFGturquoise_3	hsa05416	Viral myocarditis	2.16e-10	3.58e-09	2.57e-09	KEGG
IFGturquoise_3	hsa04940	Type I diabetes mellitus	2.48e-10	3.75e-09	2.68e-09	KEGG
IFGturquoise_3	hsa05310	Asthma	4.25e-10	5.63e-09	4.04e-09	KEGG
IFGturquoise_3	hsa04659	Th17 cell differentiation	4.41e-10	5.63e-09	4.04e-09	KEGG
IFGturquoise_3	hsa05321	Inflammatory bowel disease (IBD)	5.87e-10	6.96e-09	4.98e-09	KEGG
IFGturquoise_3	hsa05145	Toxoplasmosis	8.39e-10	8.95e-09	6.41e-09	KEGG
IFGturquoise_3	hsa04672	Intestinal immune network for IgA production	8.62e-10	8.95e-09	6.41e-09	KEGG
IFGturquoise_3	hsa05323	Rheumatoid arthritis	1.11e-09	1.08e-08	7.73e-09	KEGG
IFGturquoise_3	hsa05320	Autoimmune thyroid disease	1.8e-09	1.66e-08	1.19e-08	KEGG
IFGturquoise_3	hsa05164	Influenza A	7.43e-09	6.49e-08	4.65e-08	KEGG
IFGturquoise_3	hsa04658	Th1 and Th2 cell differentiation	1.91e-08	1.58e-07	1.13e-07	KEGG
IFGblue_1	hsa00600	Sphingolipid metabolism	0.000164107	0.0391984	0.0383629	KEGG
IFGblue_1	hsa04144	Endocytosis	0.000465729	0.0391984	0.0383629	KEGG
IFGblue_1	hsa05100	Bacterial invasion of epithelial cells	0.000543061	0.0391984	0.0383629	KEGG
IFGblue_1	hsa04151	PI3K-Akt signaling pathway	0.000647907	0.0391984	0.0383629	KEGG
IFGblue_1	hsa00565	Ether lipid metabolism	0.00112874	0.054631	0.0534667	KEGG
IFGblue_3	hsa04141	Protein processing in endoplasmic reticulum	0.00017593	0.0123151	0.0116669	KEGG
IFGblue_3	hsa04217	Necroptosis	0.0018194	0.046533	0.0440839	KEGG
IFGblue_3	hsa04612	Antigen processing and presentation	0.00199427	0.046533	0.0440839	KEGG
IFGbrown_1	hsa04721	Synaptic vesicle cycle	2.73e-14	7.46e-12	4.8e-12	KEGG
IFGbrown_1	hsa04728	Dopaminergic synapse	4e-13	5.46e-11	3.52e-11	KEGG
IFGbrown_1	hsa04921	Oxytocin signaling pathway	2.32e-12	2.11e-10	1.36e-10	KEGG
IFGbrown_1	hsa04261	Adrenergic signaling in cardiomyocytes	1.5e-11	1.02e-09	6.59e-10	KEGG
IFGbrown_1	hsa04020	Calcium signaling pathway	2.11e-10	1.15e-08	7.42e-09	KEGG
IFGbrown_1	hsa04360	Axon guidance	4.43e-10	2.02e-08	1.3e-08	KEGG
IFGbrown_1	hsa04723	Retrograde endocannabinoid signaling	6.5e-09	2.53e-07	1.63e-07	KEGG
IFGbrown_1	hsa04727	GABAergic synapse	9.35e-09	3.19e-07	2.05e-07	KEGG
IFGbrown_1	hsa04925	Aldosterone synthesis and secretion	1.41e-08	4.27e-07	2.75e-07	KEGG
IFGbrown_1	hsa04724	Glutamatergic synapse	1.74e-08	4.74e-07	3.06e-07	KEGG
IFGbrown_1	hsa04720	Long-term potentiation	3.61e-08	8.95e-07	5.76e-07	KEGG
IFGbrown_1	hsa04725	Cholinergic synapse	5.19e-08	1.18e-06	7.6e-07	KEGG
IFGbrown_1	hsa05032	Morphine addiction	7.29e-08	1.52e-06	9.76e-07	KEGG
IFGbrown_1	hsa04260	Cardiac muscle contraction	7.77e-08	1.52e-06	9.76e-07	KEGG
IFGbrown_1	hsa05033	Nicotine addiction	1.26e-07	2.29e-06	1.47e-06	KEGG
IFGbrown_1	hsa04713	Circadian entrainment	2.46e-07	3.96e-06	2.55e-06	KEGG
IFGbrown_1	hsa04961	Endocrine and other factor-regulated calcium reabsorption	2.47e-07	3.96e-06	2.55e-06	KEGG
IFGbrown_1	hsa04024	cAMP signaling pathway	4.9e-07	7.08e-06	4.56e-06	KEGG
IFGbrown_1	hsa04114	Oocyte meiosis	4.93e-07	7.08e-06	4.56e-06	KEGG
IFGbrown_1	hsa04970	Salivary secretion	1.23e-06	1.67e-05	1.08e-05	KEGG
IFGbrown_2	hsa00190	Oxidative phosphorylation	6.15e-10	8.6e-08	8.09e-08	KEGG
IFGbrown_2	hsa05016	Huntington disease	4.73e-07	2.22e-05	2.08e-05	KEGG
IFGbrown_2	hsa04714	Thermogenesis	4.75e-07	2.22e-05	2.08e-05	KEGG
IFGbrown_2	hsa05012	Parkinson disease	1.5e-06	5.25e-05	4.93e-05	KEGG
IFGbrown_2	hsa05010	Alzheimer disease	8.02e-06	0.000224645	0.000211132	KEGG
IFGbrown_2	hsa03050	Proteasome	8.52e-05	0.00198854	0.00186893	KEGG
IFGbrown_2	hsa04932	Non-alcoholic fatty liver disease (NAFLD)	0.000759978	0.0151996	0.0142853	KEGG
IFGbrown_2	hsa00790	Folate biosynthesis	0.00222526	0.038942	0.0365996	KEGG
IFGbrown_3	hsa05033	Nicotine addiction	6.43e-07	7.02e-05	6.26e-05	KEGG
IFGbrown_3	hsa04024	cAMP signaling pathway	8.31e-07	7.02e-05	6.26e-05	KEGG
IFGbrown_3	hsa04080	Neuroactive ligand-receptor interaction	2.02e-06	0.00011373	0.000101298	KEGG
IFGbrown_3	hsa04724	Glutamatergic synapse	3.03e-06	0.000128154	0.000114145	KEGG
IFGbrown_3	hsa04360	Axon guidance	1.2e-05	0.000397718	0.000354242	KEGG
IFGbrown_3	hsa04720	Long-term potentiation	1.41e-05	0.000397718	0.000354242	KEGG
IFGbrown_3	hsa04723	Retrograde endocannabinoid signaling	2.1e-05	0.000506476	0.000451113	KEGG
IFGbrown_3	hsa04742	Taste transduction	4.83e-05	0.00102125	0.000909613	KEGG
IFGbrown_3	hsa04020	Calcium signaling pathway	0.000138477	0.00260029	0.00231605	KEGG
IFGbrown_3	hsa05031	Amphetamine addiction	0.000198395	0.00335287	0.00298636	KEGG
IFGbrown_3	hsa04728	Dopaminergic synapse	0.000593944	0.00912514	0.00812766	KEGG
IFGbrown_3	hsa05032	Morphine addiction	0.000768673	0.0108255	0.00964213	KEGG
IFGbrown_3	hsa04713	Circadian entrainment	0.00102681	0.0133485	0.0118893	KEGG
IFGbrown_3	hsa05211	Renal cell carcinoma	0.00218854	0.0264188	0.023531	KEGG
IFGbrown_3	hsa04012	ErbB signaling pathway	0.00466036	0.0525067	0.0467671	KEGG
IFGbrown_3	hsa04540	Gap junction	0.0052724	0.0556898	0.0496022	KEGG
IFGyellow_1	hsa00280	Valine, leucine and isoleucine degradation	1.74e-07	4.01e-05	3.52e-05	KEGG
IFGyellow_1	hsa00071	Fatty acid degradation	1.11e-06	0.000127804	0.000112304	KEGG
IFGyellow_1	hsa00410	beta-Alanine metabolism	2.6e-05	0.00178724	0.00157048	KEGG
IFGyellow_1	hsa00640	Propanoate metabolism	3.11e-05	0.00178724	0.00157048	KEGG
IFGyellow_1	hsa00380	Tryptophan metabolism	0.000107386	0.00455253	0.00400039	KEGG
IFGyellow_1	hsa00561	Glycerolipid metabolism	0.000118762	0.00455253	0.00400039	KEGG
IFGyellow_1	hsa05205	Proteoglycans in cancer	0.000320908	0.0105441	0.0092653	KEGG
IFGyellow_1	hsa04390	Hippo signaling pathway	0.000530145	0.0152417	0.0133931	KEGG
IFGyellow_1	hsa00340	Histidine metabolism	0.000746735	0.0190832	0.0167688	KEGG
IFGyellow_1	hsa00330	Arginine and proline metabolism	0.00215997	0.0496793	0.0436542	KEGG
IFGyellow_1	hsa01212	Fatty acid metabolism	0.00385135	0.0778065	0.06837	KEGG
IFGyellow_1	hsa04550	Signaling pathways regulating pluripotency of stem cells	0.00405947	0.0778065	0.06837	KEGG
IFGyellow_1	hsa00310	Lysine degradation	0.00447183	0.079117	0.0695215	KEGG
IFGyellow_1	hsa04512	ECM-receptor interaction	0.00496165	0.0815128	0.0716268	KEGG
IFGyellow_1	hsa00620	Pyruvate metabolism	0.00552232	0.0846757	0.0744061	KEGG
STGblue_1	hsa04668	TNF signaling pathway	7.41e-09	1.12e-06	7.76e-07	KEGG
STGblue_1	hsa05167	Kaposi sarcoma-associated herpesvirus infection	9.46e-09	1.12e-06	7.76e-07	KEGG
STGblue_1	hsa05169	Epstein-Barr virus infection	1.82e-07	1.43e-05	9.98e-06	KEGG
STGblue_1	hsa05163	Human cytomegalovirus infection	9.8e-07	4.52e-05	3.14e-05	KEGG
STGblue_1	hsa04066	HIF-1 signaling pathway	1.03e-06	4.52e-05	3.14e-05	KEGG
STGblue_1	hsa04151	PI3K-Akt signaling pathway	1.15e-06	4.52e-05	3.14e-05	KEGG
STGblue_1	hsa05170	Human immunodeficiency virus 1 infection	8.62e-06	0.000290455	0.000202101	KEGG
STGblue_1	hsa04010	MAPK signaling pathway	1.21e-05	0.00035551	0.000247366	KEGG
STGblue_1	hsa04210	Apoptosis	2.6e-05	0.000579606	0.000403294	KEGG
STGblue_1	hsa05133	Pertussis	2.7e-05	0.000579606	0.000403294	KEGG
STGblue_1	hsa05220	Chronic myeloid leukemia	2.7e-05	0.000579606	0.000403294	KEGG
STGblue_1	hsa04610	Complement and coagulation cascades	3.7e-05	0.000727366	0.000506107	KEGG
STGblue_1	hsa05222	Small cell lung cancer	0.000134526	0.00239774	0.00166836	KEGG
STGblue_1	hsa05162	Measles	0.000143053	0.00239774	0.00166836	KEGG
STGblue_1	hsa05161	Hepatitis B	0.000152399	0.00239774	0.00166836	KEGG
STGblue_1	hsa05166	Human T-cell leukemia virus 1 infection	0.0001942	0.00286446	0.00199311	KEGG
STGblue_1	hsa04061	Viral protein interaction with cytokine and cytokine receptor	0.000234757	0.00291593	0.00202892	KEGG
STGblue_1	hsa04064	NF-kappa B signaling pathway	0.000234757	0.00291593	0.00202892	KEGG
STGblue_1	hsa04933	AGE-RAGE signaling pathway in diabetic complications	0.000234757	0.00291593	0.00202892	KEGG
STGblue_1	hsa05205	Proteoglycans in cancer	0.000294681	0.00347724	0.00241949	KEGG
STGblue_2	hsa05150	Staphylococcus aureus infection	1.63e-21	3.33e-19	2.42e-19	KEGG
STGblue_2	hsa05140	Leishmaniasis	3.15e-19	3.22e-17	2.34e-17	KEGG
STGblue_2	hsa05152	Tuberculosis	1.4e-18	9.49e-17	6.91e-17	KEGG
STGblue_2	hsa04145	Phagosome	4.72e-17	2.41e-15	1.75e-15	KEGG
STGblue_2	hsa04380	Osteoclast differentiation	4.1e-12	1.67e-10	1.22e-10	KEGG
STGblue_2	hsa04612	Antigen processing and presentation	3.26e-11	1.11e-09	8.07e-10	KEGG
STGblue_2	hsa04640	Hematopoietic cell lineage	7.05e-11	2.05e-09	1.49e-09	KEGG
STGblue_2	hsa05322	Systemic lupus erythematosus	8.06e-11	2.05e-09	1.49e-09	KEGG
STGblue_2	hsa05416	Viral myocarditis	2.25e-10	5.09e-09	3.71e-09	KEGG
STGblue_2	hsa05330	Allograft rejection	4.98e-10	1.02e-08	7.4e-09	KEGG
STGblue_2	hsa05166	Human T-cell leukemia virus 1 infection	7.38e-10	1.37e-08	9.95e-09	KEGG
STGblue_2	hsa05332	Graft-versus-host disease	1.13e-09	1.92e-08	1.4e-08	KEGG
STGblue_2	hsa05310	Asthma	1.45e-09	2.27e-08	1.65e-08	KEGG
STGblue_2	hsa04940	Type I diabetes mellitus	1.88e-09	2.74e-08	1.99e-08	KEGG
STGblue_2	hsa04514	Cell adhesion molecules (CAMs)	3.03e-09	4.13e-08	3e-08	KEGG
STGblue_2	hsa05323	Rheumatoid arthritis	3.84e-09	4.9e-08	3.56e-08	KEGG
STGblue_2	hsa04666	Fc gamma R-mediated phagocytosis	5.78e-09	6.93e-08	5.04e-08	KEGG
STGblue_2	hsa05145	Toxoplasmosis	6.31e-09	7.15e-08	5.2e-08	KEGG
STGblue_2	hsa04672	Intestinal immune network for IgA production	7.38e-09	7.92e-08	5.76e-08	KEGG
STGblue_2	hsa05321	Inflammatory bowel disease (IBD)	1.03e-08	1.05e-07	7.62e-08	KEGG
STGblue_3	hsa05205	Proteoglycans in cancer	6.37e-07	0.000119042	0.000101184	KEGG
STGblue_3	hsa05145	Toxoplasmosis	0.000129504	0.0115289	0.00979938	KEGG
STGblue_3	hsa04392	Hippo signaling pathway - multiple species	0.000184955	0.0115289	0.00979938	KEGG
STGblue_3	hsa04350	TGF-beta signaling pathway	0.000341806	0.0159794	0.0135823	KEGG
STGblue_3	hsa04514	Cell adhesion molecules (CAMs)	0.000623987	0.0200269	0.0170226	KEGG
STGblue_3	hsa04520	Adherens junction	0.000743946	0.0200269	0.0170226	KEGG
STGblue_3	hsa05140	Leishmaniasis	0.000843255	0.0200269	0.0170226	KEGG
STGblue_3	hsa04390	Hippo signaling pathway	0.000856765	0.0200269	0.0170226	KEGG
STGblue_3	hsa04810	Regulation of actin cytoskeleton	0.00130711	0.0271588	0.0230846	KEGG
STGblue_3	hsa04611	Platelet activation	0.00147762	0.0276315	0.0234864	KEGG
STGblue_3	hsa05130	Pathogenic Escherichia coli infection	0.00217995	0.0370591	0.0314997	KEGG
STGblue_3	hsa04550	Signaling pathways regulating pluripotency of stem cells	0.00263873	0.0411202	0.0349516	KEGG
STGblue_3	hsa05142	Chagas disease (American trypanosomiasis)	0.0036564	0.0495835	0.0421453	KEGG
STGblue_3	hsa04510	Focal adhesion	0.00371213	0.0495835	0.0421453	KEGG
STGblue_3	hsa04218	Cellular senescence	0.00527582	0.0657719	0.0559052	KEGG
STGblue_3	hsa04071	Sphingolipid signaling pathway	0.00673804	0.0769791	0.0654311	KEGG
STGblue_3	hsa05133	Pertussis	0.0069981	0.0769791	0.0654311	KEGG
STGblue_3	hsa04621	NOD-like receptor signaling pathway	0.00876368	0.0910449	0.0773869	KEGG
STGblue_3	hsa04270	Vascular smooth muscle contraction	0.0103198	0.101569	0.0863322	KEGG
STGblue_3	hsa05410	Hypertrophic cardiomyopathy (HCM)	0.0111777	0.104511	0.0888331	KEGG
STGbrown_1	hsa04721	Synaptic vesicle cycle	7.42e-11	2e-08	1.41e-08	KEGG
STGbrown_1	hsa04723	Retrograde endocannabinoid signaling	2.11e-09	2.85e-07	2.01e-07	KEGG
STGbrown_1	hsa04727	GABAergic synapse	3.93e-08	3.54e-06	2.5e-06	KEGG
STGbrown_1	hsa05110	Vibrio cholerae infection	6.69e-08	3.86e-06	2.72e-06	KEGG
STGbrown_1	hsa04728	Dopaminergic synapse	7.15e-08	3.86e-06	2.72e-06	KEGG
STGbrown_1	hsa04961	Endocrine and other factor-regulated calcium reabsorption	3.05e-07	1.18e-05	8.35e-06	KEGG
STGbrown_1	hsa05032	Morphine addiction	3.07e-07	1.18e-05	8.35e-06	KEGG
STGbrown_1	hsa05120	Epithelial cell signaling in Helicobacter pylori infection	1.03e-06	3.48e-05	2.45e-05	KEGG
STGbrown_1	hsa05033	Nicotine addiction	2.14e-06	5.98e-05	4.22e-05	KEGG
STGbrown_1	hsa04020	Calcium signaling pathway	2.21e-06	5.98e-05	4.22e-05	KEGG
STGbrown_1	hsa04925	Aldosterone synthesis and secretion	4.43e-06	0.000108787	7.68e-05	KEGG
STGbrown_1	hsa04970	Salivary secretion	6.1e-06	0.000137358	9.69e-05	KEGG
STGbrown_1	hsa04726	Serotonergic synapse	1.04e-05	0.000216724	0.000152932	KEGG
STGbrown_1	hsa01200	Carbon metabolism	1.18e-05	0.000227698	0.000160676	KEGG
STGbrown_1	hsa04921	Oxytocin signaling pathway	1.59e-05	0.000286568	0.000202217	KEGG
STGbrown_1	hsa04070	Phosphatidylinositol signaling system	2.14e-05	0.000361967	0.000255423	KEGG
STGbrown_1	hsa00190	Oxidative phosphorylation	2.28e-05	0.000362323	0.000255675	KEGG
STGbrown_1	hsa04725	Cholinergic synapse	2.77e-05	0.00040368	0.000284858	KEGG
STGbrown_1	hsa04261	Adrenergic signaling in cardiomyocytes	2.89e-05	0.00040368	0.000284858	KEGG
STGbrown_1	hsa04966	Collecting duct acid secretion	2.99e-05	0.00040368	0.000284858	KEGG
STGbrown_2	hsa00190	Oxidative phosphorylation	4.86e-13	6.05e-11	5.24e-11	KEGG
STGbrown_2	hsa05012	Parkinson disease	1.29e-12	6.05e-11	5.24e-11	KEGG
STGbrown_2	hsa05010	Alzheimer disease	1.4e-12	6.05e-11	5.24e-11	KEGG
STGbrown_2	hsa05016	Huntington disease	9.09e-12	2.95e-10	2.56e-10	KEGG
STGbrown_2	hsa04714	Thermogenesis	1.39e-10	3.61e-09	3.13e-09	KEGG
STGbrown_2	hsa04932	Non-alcoholic fatty liver disease (NAFLD)	7.51e-08	1.63e-06	1.41e-06	KEGG
STGbrown_2	hsa04216	Ferroptosis	0.000435836	0.0080941	0.00701271	KEGG
STGbrown_2	hsa03050	Proteasome	0.00068683	0.011161	0.00966985	KEGG
STGbrown_2	hsa04260	Cardiac muscle contraction	0.00092302	0.0133325	0.0115512	KEGG
STGbrown_3	hsa04724	Glutamatergic synapse	1.13e-08	1.96e-06	1.45e-06	KEGG
STGbrown_3	hsa04024	cAMP signaling pathway	4.97e-07	4.32e-05	3.19e-05	KEGG
STGbrown_3	hsa05032	Morphine addiction	5.16e-06	0.000299007	0.000220683	KEGG
STGbrown_3	hsa04713	Circadian entrainment	7.9e-06	0.000338934	0.000250151	KEGG
STGbrown_3	hsa04720	Long-term potentiation	1.06e-05	0.000338934	0.000250151	KEGG
STGbrown_3	hsa05033	Nicotine addiction	1.17e-05	0.000338934	0.000250151	KEGG
STGbrown_3	hsa04723	Retrograde endocannabinoid signaling	1.45e-05	0.000361306	0.000266663	KEGG
STGbrown_3	hsa04742	Taste transduction	3.65e-05	0.000794507	0.000586388	KEGG
STGbrown_3	hsa05031	Amphetamine addiction	0.000157269	0.00304054	0.00224408	KEGG
STGbrown_3	hsa04080	Neuroactive ligand-receptor interaction	0.000207975	0.00361877	0.00267084	KEGG
STGbrown_3	hsa04360	Axon guidance	0.00041956	0.00610095	0.00450282	KEGG
STGbrown_3	hsa04012	ErbB signaling pathway	0.000448266	0.00610095	0.00450282	KEGG
STGbrown_3	hsa04728	Dopaminergic synapse	0.000455818	0.00610095	0.00450282	KEGG
STGbrown_3	hsa04540	Gap junction	0.000526119	0.00653891	0.00482606	KEGG
STGbrown_3	hsa04020	Calcium signaling pathway	0.000616987	0.00715704	0.00528227	KEGG
STGbrown_3	hsa04925	Aldosterone synthesis and secretion	0.000860535	0.00935832	0.00690692	KEGG
STGbrown_3	hsa04730	Long-term depression	0.00108461	0.0111013	0.00819332	KEGG
STGbrown_3	hsa04725	Cholinergic synapse	0.00156724	0.0148683	0.0109736	KEGG
STGbrown_3	hsa04022	cGMP-PKG signaling pathway	0.00162355	0.0148683	0.0109736	KEGG
STGbrown_3	hsa05211	Renal cell carcinoma	0.00182727	0.0158972	0.011733	KEGG
STGyellow_1	hsa05100	Bacterial invasion of epithelial cells	0.000341555	0.0571758	0.0551894	KEGG
STGyellow_1	hsa00600	Sphingolipid metabolism	0.000451982	0.0571758	0.0551894	KEGG
STGyellow_1	hsa04144	Endocytosis	0.00103051	0.0869066	0.0838874	KEGG
PHGturquoise_1	hsa05167	Kaposi sarcoma-associated herpesvirus infection	7.61e-12	1.8e-09	1.22e-09	KEGG
PHGturquoise_1	hsa05150	Staphylococcus aureus infection	3.3e-11	3.2e-09	2.17e-09	KEGG
PHGturquoise_1	hsa04380	Osteoclast differentiation	4.07e-11	3.2e-09	2.17e-09	KEGG
PHGturquoise_1	hsa05169	Epstein-Barr virus infection	2.61e-10	1.54e-08	1.05e-08	KEGG
PHGturquoise_1	hsa05166	Human T-cell leukemia virus 1 infection	1.64e-09	7.73e-08	5.24e-08	KEGG
PHGturquoise_1	hsa04610	Complement and coagulation cascades	3.44e-09	1.35e-07	9.17e-08	KEGG
PHGturquoise_1	hsa05140	Leishmaniasis	1.22e-08	4.13e-07	2.8e-07	KEGG
PHGturquoise_1	hsa05133	Pertussis	1.45e-07	4.27e-06	2.89e-06	KEGG
PHGturquoise_1	hsa04668	TNF signaling pathway	3.48e-07	9.11e-06	6.18e-06	KEGG
PHGturquoise_1	hsa04218	Cellular senescence	4.44e-07	1.05e-05	7.11e-06	KEGG
PHGturquoise_1	hsa05163	Human cytomegalovirus infection	1.12e-06	2.39e-05	1.62e-05	KEGG
PHGturquoise_1	hsa04650	Natural killer cell mediated cytotoxicity	3.35e-06	6.27e-05	4.25e-05	KEGG
PHGturquoise_1	hsa04064	NF-kappa B signaling pathway	3.72e-06	6.27e-05	4.25e-05	KEGG
PHGturquoise_1	hsa04066	HIF-1 signaling pathway	3.72e-06	6.27e-05	4.25e-05	KEGG
PHGturquoise_1	hsa04145	Phagosome	4.78e-06	7.53e-05	5.1e-05	KEGG
PHGturquoise_1	hsa05220	Chronic myeloid leukemia	7.39e-06	0.000108986	7.39e-05	KEGG
PHGturquoise_1	hsa04659	Th17 cell differentiation	7.97e-06	0.000110669	7.5e-05	KEGG
PHGturquoise_1	hsa05161	Hepatitis B	1.18e-05	0.000154598	0.000104812	KEGG
PHGturquoise_1	hsa05221	Acute myeloid leukemia	1.28e-05	0.000158819	0.000107674	KEGG
PHGturquoise_1	hsa05134	Legionellosis	1.85e-05	0.000217841	0.000147689	KEGG
PHGturquoise_2	hsa05152	Tuberculosis	6.02e-16	7.4e-14	5.13e-14	KEGG
PHGturquoise_2	hsa05150	Staphylococcus aureus infection	9.93e-15	6.11e-13	4.23e-13	KEGG
PHGturquoise_2	hsa04145	Phagosome	2.36e-14	8.94e-13	6.2e-13	KEGG
PHGturquoise_2	hsa05140	Leishmaniasis	2.91e-14	8.94e-13	6.2e-13	KEGG
PHGturquoise_2	hsa04612	Antigen processing and presentation	4.8e-14	1.18e-12	8.19e-13	KEGG
PHGturquoise_2	hsa04640	Hematopoietic cell lineage	8.47e-13	1.74e-11	1.2e-11	KEGG
PHGturquoise_2	hsa05330	Allograft rejection	1.64e-12	2.89e-11	2e-11	KEGG
PHGturquoise_2	hsa05332	Graft-versus-host disease	3.48e-12	5.35e-11	3.71e-11	KEGG
PHGturquoise_2	hsa04940	Type I diabetes mellitus	5.55e-12	7.58e-11	5.25e-11	KEGG
PHGturquoise_2	hsa05310	Asthma	1.46e-11	1.8e-10	1.25e-10	KEGG
PHGturquoise_2	hsa04672	Intestinal immune network for IgA production	1.96e-11	2.19e-10	1.52e-10	KEGG
PHGturquoise_2	hsa05320	Autoimmune thyroid disease	4.15e-11	4.25e-10	2.95e-10	KEGG
PHGturquoise_2	hsa05416	Viral myocarditis	1.14e-10	1.02e-09	7.06e-10	KEGG
PHGturquoise_2	hsa04514	Cell adhesion molecules (CAMs)	1.16e-10	1.02e-09	7.06e-10	KEGG
PHGturquoise_2	hsa04659	Th17 cell differentiation	1.39e-09	1.14e-08	7.91e-09	KEGG
PHGturquoise_2	hsa05145	Toxoplasmosis	2.39e-09	1.84e-08	1.27e-08	KEGG
PHGturquoise_2	hsa05323	Rheumatoid arthritis	6.08e-09	4.4e-08	3.05e-08	KEGG
PHGturquoise_2	hsa04658	Th1 and Th2 cell differentiation	6.7e-09	4.58e-08	3.17e-08	KEGG
PHGturquoise_2	hsa05321	Inflammatory bowel disease (IBD)	7.89e-09	5.11e-08	3.54e-08	KEGG
PHGturquoise_2	hsa05322	Systemic lupus erythematosus	1.18e-08	7.24e-08	5.02e-08	KEGG
PHGblue_1	hsa00190	Oxidative phosphorylation	2.22e-10	1.98e-08	1.66e-08	KEGG
PHGblue_1	hsa03050	Proteasome	6.8e-09	3.02e-07	2.54e-07	KEGG
PHGblue_1	hsa04714	Thermogenesis	1.84e-07	4.36e-06	3.66e-06	KEGG
PHGblue_1	hsa05016	Huntington disease	1.96e-07	4.36e-06	3.66e-06	KEGG
PHGblue_1	hsa05010	Alzheimer disease	4.74e-07	8.44e-06	7.09e-06	KEGG
PHGblue_1	hsa05012	Parkinson disease	7.18e-07	1.06e-05	8.94e-06	KEGG
PHGblue_1	hsa04932	Non-alcoholic fatty liver disease (NAFLD)	7.19e-05	0.000914366	0.00076783	KEGG
PHGblue_1	hsa03008	Ribosome biogenesis in eukaryotes	0.00299102	0.0302792	0.0254266	KEGG
PHGblue_1	hsa03010	Ribosome	0.00306194	0.0302792	0.0254266	KEGG
PHGblue_1	hsa03013	RNA transport	0.00444156	0.0395299	0.0331948	KEGG
PHGblue_1	hsa04114	Oocyte meiosis	0.00628537	0.0508544	0.0427044	KEGG
PHGblue_1	hsa04260	Cardiac muscle contraction	0.00789961	0.0585887	0.0491993	KEGG
PHGblue_1	hsa04120	Ubiquitin mediated proteolysis	0.00918036	0.0628501	0.0527778	KEGG
PHGblue_2	hsa01230	Biosynthesis of amino acids	0.000487051	0.0297101	0.027685	KEGG
PHGblue_4	hsa04141	Protein processing in endoplasmic reticulum	0.000142977	0.00857863	0.00752511	KEGG
PHGblue_4	hsa04612	Antigen processing and presentation	0.000538437	0.0161531	0.0141694	KEGG
PHGblue_4	hsa04915	Estrogen signaling pathway	0.0046345	0.0926901	0.0813071	KEGG
PHGbrown_1	hsa04728	Dopaminergic synapse	1.67e-13	4.47e-11	2.92e-11	KEGG
PHGbrown_1	hsa04721	Synaptic vesicle cycle	8.68e-13	1.16e-10	7.58e-11	KEGG
PHGbrown_1	hsa04921	Oxytocin signaling pathway	2.95e-12	2.63e-10	1.72e-10	KEGG
PHGbrown_1	hsa04360	Axon guidance	1.76e-11	1.17e-09	7.67e-10	KEGG
PHGbrown_1	hsa04020	Calcium signaling pathway	1.16e-10	6.17e-09	4.04e-09	KEGG
PHGbrown_1	hsa04261	Adrenergic signaling in cardiomyocytes	6.2e-10	2.76e-08	1.81e-08	KEGG
PHGbrown_1	hsa04727	GABAergic synapse	8.93e-10	3.22e-08	2.1e-08	KEGG
PHGbrown_1	hsa04724	Glutamatergic synapse	9.64e-10	3.22e-08	2.1e-08	KEGG
PHGbrown_1	hsa05032	Morphine addiction	1.41e-09	4.18e-08	2.74e-08	KEGG
PHGbrown_1	hsa04925	Aldosterone synthesis and secretion	6.29e-09	1.68e-07	1.1e-07	KEGG
PHGbrown_1	hsa04720	Long-term potentiation	7.46e-09	1.81e-07	1.19e-07	KEGG
PHGbrown_1	hsa05033	Nicotine addiction	8.24e-09	1.83e-07	1.2e-07	KEGG
PHGbrown_1	hsa05031	Amphetamine addiction	9.66e-09	1.98e-07	1.3e-07	KEGG
PHGbrown_1	hsa04713	Circadian entrainment	2.77e-08	5.29e-07	3.46e-07	KEGG
PHGbrown_1	hsa04723	Retrograde endocannabinoid signaling	6.07e-08	1.08e-06	7.07e-07	KEGG
PHGbrown_1	hsa04725	Cholinergic synapse	8.32e-08	1.39e-06	9.09e-07	KEGG
PHGbrown_1	hsa04911	Insulin secretion	4.73e-07	7.42e-06	4.86e-06	KEGG
PHGbrown_1	hsa04022	cGMP-PKG signaling pathway	7.19e-07	1.07e-05	6.98e-06	KEGG
PHGbrown_1	hsa04961	Endocrine and other factor-regulated calcium reabsorption	8.51e-07	1.2e-05	7.82e-06	KEGG
PHGbrown_1	hsa04070	Phosphatidylinositol signaling system	9.35e-07	1.22e-05	8.01e-06	KEGG
PHGbrown_1	hsa04970	Salivary secretion	9.62e-07	1.22e-05	8.01e-06	KEGG
PHGbrown_2	hsa04260	Cardiac muscle contraction	0.000494478	0.0277885	0.0232973	KEGG
PHGbrown_2	hsa04020	Calcium signaling pathway	0.000753915	0.0277885	0.0232973	KEGG
PHGbrown_2	hsa05414	Dilated cardiomyopathy (DCM)	0.00078851	0.0277885	0.0232973	KEGG
PHGbrown_2	hsa04261	Adrenergic signaling in cardiomyocytes	0.000999122	0.0277885	0.0232973	KEGG
PHGbrown_2	hsa04921	Oxytocin signaling pathway	0.00122958	0.0277885	0.0232973	KEGG
PHGbrown_2	hsa04725	Cholinergic synapse	0.0018156	0.033334	0.0279465	KEGG
PHGbrown_2	hsa04010	MAPK signaling pathway	0.00206494	0.033334	0.0279465	KEGG
PHGbrown_2	hsa05412	Arrhythmogenic right ventricular cardiomyopathy (ARVC)	0.00266666	0.0376665	0.0315788	KEGG
PHGbrown_2	hsa05410	Hypertrophic cardiomyopathy (HCM)	0.00478103	0.0600284	0.0503266	KEGG
PHGbrown_2	hsa04925	Aldosterone synthesis and secretion	0.00727648	0.0822242	0.0689351	KEGG
PHGbrown_3	hsa04724	Glutamatergic synapse	2.6e-08	4.46e-06	3.09e-06	KEGG
PHGbrown_3	hsa05033	Nicotine addiction	1.39e-07	1.2e-05	8.29e-06	KEGG
PHGbrown_3	hsa04723	Retrograde endocannabinoid signaling	2.51e-07	1.44e-05	9.94e-06	KEGG
PHGbrown_3	hsa04024	cAMP signaling pathway	5.85e-07	2.33e-05	1.61e-05	KEGG
PHGbrown_3	hsa04742	Taste transduction	6.77e-07	2.33e-05	1.61e-05	KEGG
PHGbrown_3	hsa05032	Morphine addiction	1.27e-06	3.64e-05	2.52e-05	KEGG
PHGbrown_3	hsa04713	Circadian entrainment	1.96e-06	4.82e-05	3.33e-05	KEGG
PHGbrown_3	hsa04720	Long-term potentiation	3.19e-06	6.86e-05	4.74e-05	KEGG
PHGbrown_3	hsa04728	Dopaminergic synapse	1.45e-05	0.000277526	0.000191924	KEGG
PHGbrown_3	hsa04080	Neuroactive ligand-receptor interaction	3.45e-05	0.000593828	0.000410664	KEGG
PHGbrown_3	hsa05031	Amphetamine addiction	5.91e-05	0.000923972	0.000638977	KEGG
PHGbrown_3	hsa04012	ErbB signaling pathway	0.000171766	0.00227921	0.0015762	KEGG
PHGbrown_3	hsa04020	Calcium signaling pathway	0.000172266	0.00227921	0.0015762	KEGG
PHGbrown_3	hsa04540	Gap junction	0.000202295	0.00244629	0.00169174	KEGG
PHGbrown_3	hsa04727	GABAergic synapse	0.000213339	0.00244629	0.00169174	KEGG
PHGbrown_3	hsa04730	Long-term depression	0.000501607	0.00535844	0.00370566	KEGG
PHGbrown_3	hsa04014	Ras signaling pathway	0.000529614	0.00535844	0.00370566	KEGG
PHGbrown_3	hsa04725	Cholinergic synapse	0.000619434	0.00591903	0.00409333	KEGG
PHGbrown_3	hsa04360	Axon guidance	0.000839917	0.00760346	0.00525821	KEGG
PHGbrown_3	hsa05214	Glioma	0.00116758	0.0100412	0.00694402	KEGG
PHGyellow_1	hsa05410	Hypertrophic cardiomyopathy (HCM)	1.01e-05	0.00094177	0.000851533	KEGG
PHGyellow_1	hsa05205	Proteoglycans in cancer	1.42e-05	0.00094177	0.000851533	KEGG
PHGyellow_1	hsa05412	Arrhythmogenic right ventricular cardiomyopathy (ARVC)	1.78e-05	0.00094177	0.000851533	KEGG
PHGyellow_1	hsa05414	Dilated cardiomyopathy (DCM)	1.83e-05	0.00094177	0.000851533	KEGG
PHGyellow_1	hsa04350	TGF-beta signaling pathway	2.01e-05	0.00094177	0.000851533	KEGG
PHGyellow_1	hsa04510	Focal adhesion	5.34e-05	0.00201329	0.00182038	KEGG
PHGyellow_1	hsa04512	ECM-receptor interaction	6.02e-05	0.00201329	0.00182038	KEGG
PHGyellow_1	hsa04810	Regulation of actin cytoskeleton	0.000117224	0.00342881	0.00310027	KEGG
PHGyellow_1	hsa04360	Axon guidance	0.000322109	0.00837485	0.0075724	KEGG
PHGyellow_1	hsa05165	Human papillomavirus infection	0.00113975	0.0266701	0.0241147	KEGG
PHGyellow_1	hsa05145	Toxoplasmosis	0.00214713	0.0456753	0.0412989	KEGG
PHGyellow_1	hsa00280	Valine, leucine and isoleucine degradation	0.00284104	0.0498392	0.0450638	KEGG
PHGyellow_1	hsa04071	Sphingolipid signaling pathway	0.00296842	0.0498392	0.0450638	KEGG
PHGyellow_1	hsa04514	Cell adhesion molecules (CAMs)	0.00298183	0.0498392	0.0450638	KEGG
PHGyellow_1	hsa04270	Vascular smooth muscle contraction	0.00557771	0.0813892	0.0735908	KEGG
PHGyellow_1	hsa04151	PI3K-Akt signaling pathway	0.00583498	0.0813892	0.0735908	KEGG
PHGyellow_1	hsa04928	Parathyroid hormone synthesis, secretion and action	0.00591289	0.0813892	0.0735908	KEGG
PHGgreen_1	hsa05100	Bacterial invasion of epithelial cells	0.000153081	0.0286976	0.0277319	KEGG
PHGgreen_1	hsa00600	Sphingolipid metabolism	0.000235226	0.0286976	0.0277319	KEGG
PHGgreen_1	hsa04144	Endocytosis	0.000880204	0.07159	0.069181	KEGG
PHGgreen_1	hsa04151	PI3K-Akt signaling pathway	0.00134247	0.0743611	0.0718589	KEGG
PHGgreen_1	hsa00565	Ether lipid metabolism	0.00152379	0.0743611	0.0718589	KEGG
FPturquoise_1	hsa05133	Pertussis	2.61e-10	5.79e-08	3.98e-08	KEGG
FPturquoise_1	hsa05150	Staphylococcus aureus infection	4.79e-10	5.79e-08	3.98e-08	KEGG
FPturquoise_1	hsa04610	Complement and coagulation cascades	4.41e-09	3.55e-07	2.44e-07	KEGG
FPturquoise_1	hsa05167	Kaposi sarcoma-associated herpesvirus infection	1.2e-08	7.26e-07	4.99e-07	KEGG
FPturquoise_1	hsa04380	Osteoclast differentiation	1.81e-08	8.76e-07	6.02e-07	KEGG
FPturquoise_1	hsa05140	Leishmaniasis	1.29e-07	5.19e-06	3.57e-06	KEGG
FPturquoise_1	hsa05169	Epstein-Barr virus infection	2.28e-07	7.02e-06	4.83e-06	KEGG
FPturquoise_1	hsa05166	Human T-cell leukemia virus 1 infection	2.32e-07	7.02e-06	4.83e-06	KEGG
FPturquoise_1	hsa04145	Phagosome	6.03e-06	0.000162236	0.000111497	KEGG
FPturquoise_1	hsa04668	TNF signaling pathway	1.32e-05	0.000318432	0.000218844	KEGG
FPturquoise_1	hsa04640	Hematopoietic cell lineage	1.78e-05	0.000392072	0.000269454	KEGG
FPturquoise_1	hsa04151	PI3K-Akt signaling pathway	2.28e-05	0.000453394	0.000311597	KEGG
FPturquoise_1	hsa04064	NF-kappa B signaling pathway	2.44e-05	0.000453394	0.000311597	KEGG
FPturquoise_1	hsa05142	Chagas disease (American trypanosomiasis)	3.29e-05	0.00056844	0.000390663	KEGG
FPturquoise_1	hsa05220	Chronic myeloid leukemia	5.28e-05	0.000851908	0.000585478	KEGG
FPturquoise_1	hsa05161	Hepatitis B	5.86e-05	0.000886009	0.000608915	KEGG
FPturquoise_1	hsa05144	Malaria	6.28e-05	0.000886009	0.000608915	KEGG
FPturquoise_1	hsa04666	Fc gamma R-mediated phagocytosis	6.75e-05	0.000886009	0.000608915	KEGG
FPturquoise_1	hsa05163	Human cytomegalovirus infection	6.96e-05	0.000886009	0.000608915	KEGG
FPturquoise_1	hsa05145	Toxoplasmosis	8.27e-05	0.000937321	0.000644179	KEGG
FPturquoise_1	hsa04650	Natural killer cell mediated cytotoxicity	8.5e-05	0.000937321	0.000644179	KEGG
FPturquoise_1	hsa04015	Rap1 signaling pathway	8.52e-05	0.000937321	0.000644179	KEGG
FPturquoise_2	hsa04612	Antigen processing and presentation	1.38e-20	1.86e-18	1.3e-18	KEGG
FPturquoise_2	hsa05330	Allograft rejection	7.98e-17	4.6e-15	3.22e-15	KEGG
FPturquoise_2	hsa04145	Phagosome	1.17e-16	4.6e-15	3.22e-15	KEGG
FPturquoise_2	hsa05150	Staphylococcus aureus infection	1.37e-16	4.6e-15	3.22e-15	KEGG
FPturquoise_2	hsa05332	Graft-versus-host disease	2.28e-16	6.12e-15	4.28e-15	KEGG
FPturquoise_2	hsa04940	Type I diabetes mellitus	4.38e-16	9.78e-15	6.84e-15	KEGG
FPturquoise_2	hsa05152	Tuberculosis	2.23e-15	4.27e-14	2.99e-14	KEGG
FPturquoise_2	hsa05320	Autoimmune thyroid disease	7.16e-15	1.2e-13	8.38e-14	KEGG
FPturquoise_2	hsa05140	Leishmaniasis	1.68e-14	2.5e-13	1.75e-13	KEGG
FPturquoise_2	hsa05416	Viral myocarditis	2.89e-14	3.88e-13	2.71e-13	KEGG
FPturquoise_2	hsa04514	Cell adhesion molecules (CAMs)	4.85e-13	5.9e-12	4.13e-12	KEGG
FPturquoise_2	hsa05169	Epstein-Barr virus infection	5.17e-11	5.77e-10	4.04e-10	KEGG
FPturquoise_2	hsa05310	Asthma	9.47e-11	9.76e-10	6.83e-10	KEGG
FPturquoise_2	hsa04672	Intestinal immune network for IgA production	1.6e-10	1.54e-09	1.07e-09	KEGG
FPturquoise_2	hsa04640	Hematopoietic cell lineage	2.91e-10	2.6e-09	1.82e-09	KEGG
FPturquoise_2	hsa04659	Th17 cell differentiation	8.5e-10	7.12e-09	4.98e-09	KEGG
FPturquoise_2	hsa05166	Human T-cell leukemia virus 1 infection	1.93e-09	1.52e-08	1.06e-08	KEGG
FPturquoise_2	hsa05321	Inflammatory bowel disease (IBD)	2.25e-09	1.68e-08	1.17e-08	KEGG
FPturquoise_2	hsa04658	Th1 and Th2 cell differentiation	3.07e-09	2.17e-08	1.52e-08	KEGG
FPturquoise_2	hsa05322	Systemic lupus erythematosus	8.77e-09	5.88e-08	4.11e-08	KEGG
FPblue_1	hsa05100	Bacterial invasion of epithelial cells	0.000118561	0.016122	0.0156924	KEGG
FPblue_1	hsa00600	Sphingolipid metabolism	0.000191238	0.016122	0.0156924	KEGG
FPblue_1	hsa04144	Endocytosis	0.000202368	0.016122	0.0156924	KEGG
FPblue_1	hsa00565	Ether lipid metabolism	0.00128234	0.07662	0.0745784	KEGG
FPblue_2	hsa00640	Propanoate metabolism	9.11e-06	0.00210552	0.00180377	KEGG
FPblue_2	hsa00280	Valine, leucine and isoleucine degradation	7.02e-05	0.00810758	0.00694566	KEGG
FPblue_2	hsa05205	Proteoglycans in cancer	0.000187708	0.0144535	0.0123821	KEGG
FPblue_2	hsa00071	Fatty acid degradation	0.000456662	0.0263722	0.0225927	KEGG
FPblue_2	hsa04810	Regulation of actin cytoskeleton	0.00126903	0.0524937	0.0449707	KEGG
FPblue_2	hsa00410	beta-Alanine metabolism	0.00136347	0.0524937	0.0449707	KEGG
FPblue_2	hsa04512	ECM-receptor interaction	0.00170103	0.056134	0.0480893	KEGG
FPblue_2	hsa04390	Hippo signaling pathway	0.00202317	0.0584192	0.0500469	KEGG
FPblue_2	hsa04510	Focal adhesion	0.00277338	0.0649409	0.055634	KEGG
FPblue_2	hsa00260	Glycine, serine and threonine metabolism	0.00281129	0.0649409	0.055634	KEGG
FPblue_2	hsa00380	Tryptophan metabolism	0.00336557	0.0706769	0.060548	KEGG
FPblue_2	hsa04922	Glucagon signaling pathway	0.00421946	0.0785038	0.0672532	KEGG
FPblue_2	hsa04964	Proximal tubule bicarbonate reclamation	0.00457176	0.0785038	0.0672532	KEGG
FPblue_2	hsa05412	Arrhythmogenic right ventricular cardiomyopathy (ARVC)	0.0047578	0.0785038	0.0672532	KEGG
FPblue_2	hsa00330	Arginine and proline metabolism	0.00632282	0.0911436	0.0780815	KEGG
FPblue_2	hsa04072	Phospholipase D signaling pathway	0.00641016	0.0911436	0.0780815	KEGG
FPblue_2	hsa04978	Mineral absorption	0.00678354	0.0911436	0.0780815	KEGG
FPblue_2	hsa00062	Fatty acid elongation	0.00723213	0.0911436	0.0780815	KEGG
FPblue_2	hsa01200	Carbon metabolism	0.00749666	0.0911436	0.0780815	KEGG
FPblue_2	hsa04392	Hippo signaling pathway - multiple species	0.00884231	0.0973247	0.0833768	KEGG
FPblue_2	hsa05130	Pathogenic Escherichia coli infection	0.0088477	0.0973247	0.0833768	KEGG
FPblue_4	hsa04141	Protein processing in endoplasmic reticulum	0.000301863	0.0187155	0.0184295	KEGG
FPbrown_1	hsa00190	Oxidative phosphorylation	9.1e-15	1.64e-12	1.5e-12	KEGG
FPbrown_1	hsa05016	Huntington disease	8.66e-12	7.79e-10	7.15e-10	KEGG
FPbrown_1	hsa05012	Parkinson disease	5.8e-11	3.48e-09	3.2e-09	KEGG
FPbrown_1	hsa05010	Alzheimer disease	1.04e-10	4.67e-09	4.29e-09	KEGG
FPbrown_1	hsa04714	Thermogenesis	2.03e-10	7.31e-09	6.71e-09	KEGG
FPbrown_1	hsa03050	Proteasome	1.28e-07	3.84e-06	3.52e-06	KEGG
FPbrown_1	hsa04932	Non-alcoholic fatty liver disease (NAFLD)	7.23e-07	1.86e-05	1.71e-05	KEGG
FPbrown_1	hsa00020	Citrate cycle (TCA cycle)	4.61e-05	0.00103707	0.000952164	KEGG
FPbrown_1	hsa01200	Carbon metabolism	0.000978487	0.0195697	0.0179675	KEGG
FPbrown_1	hsa00620	Pyruvate metabolism	0.00184575	0.0332235	0.0305034	KEGG
FPbrown_1	hsa04723	Retrograde endocannabinoid signaling	0.00393578	0.0644037	0.0591309	KEGG
FPbrown_2	hsa03010	Ribosome	6.65e-34	2.73e-32	2.31e-32	KEGG
FPbrown_2	hsa00190	Oxidative phosphorylation	8.49e-05	0.00121593	0.00103018	KEGG
FPbrown_2	hsa03040	Spliceosome	8.9e-05	0.00121593	0.00103018	KEGG
FPbrown_2	hsa05016	Huntington disease	0.000830844	0.00744668	0.00630912	KEGG
FPbrown_2	hsa05012	Parkinson disease	0.000908131	0.00744668	0.00630912	KEGG
FPbrown_2	hsa04714	Thermogenesis	0.00234794	0.013802	0.0116936	KEGG
FPbrown_2	hsa05010	Alzheimer disease	0.00235643	0.013802	0.0116936	KEGG
FPbrown_2	hsa04932	Non-alcoholic fatty liver disease (NAFLD)	0.00663339	0.0339961	0.0288029	KEGG
FPyellow_1	hsa04728	Dopaminergic synapse	4.11e-16	6.39e-14	3.93e-14	KEGG
FPyellow_1	hsa04921	Oxytocin signaling pathway	4.78e-16	6.39e-14	3.93e-14	KEGG
FPyellow_1	hsa04721	Synaptic vesicle cycle	1.71e-14	1.25e-12	7.71e-13	KEGG
FPyellow_1	hsa04020	Calcium signaling pathway	1.88e-14	1.25e-12	7.71e-13	KEGG
FPyellow_1	hsa04261	Adrenergic signaling in cardiomyocytes	2.35e-14	1.25e-12	7.71e-13	KEGG
FPyellow_1	hsa04724	Glutamatergic synapse	5.24e-14	2.33e-12	1.43e-12	KEGG
FPyellow_1	hsa04360	Axon guidance	1.03e-12	3.91e-11	2.4e-11	KEGG
FPyellow_1	hsa04720	Long-term potentiation	1.92e-12	6.41e-11	3.94e-11	KEGG
FPyellow_1	hsa04713	Circadian entrainment	6.48e-12	1.92e-10	1.18e-10	KEGG
FPyellow_1	hsa05032	Morphine addiction	8.34e-12	2.23e-10	1.37e-10	KEGG
FPyellow_1	hsa05033	Nicotine addiction	2.93e-11	7.11e-10	4.37e-10	KEGG
FPyellow_1	hsa04725	Cholinergic synapse	4.43e-11	9.86e-10	6.07e-10	KEGG
FPyellow_1	hsa05031	Amphetamine addiction	1.76e-10	3.61e-09	2.22e-09	KEGG
FPyellow_1	hsa04727	GABAergic synapse	2.05e-10	3.9e-09	2.4e-09	KEGG
FPyellow_1	hsa04925	Aldosterone synthesis and secretion	3.13e-10	5.57e-09	3.43e-09	KEGG
FPyellow_1	hsa04723	Retrograde endocannabinoid signaling	5.03e-10	8.39e-09	5.16e-09	KEGG
FPyellow_1	hsa04024	cAMP signaling pathway	3.13e-09	4.92e-08	3.02e-08	KEGG
FPyellow_1	hsa04911	Insulin secretion	1.96e-08	2.91e-07	1.79e-07	KEGG
FPyellow_1	hsa04022	cGMP-PKG signaling pathway	4.18e-08	5.87e-07	3.61e-07	KEGG
FPyellow_1	hsa04970	Salivary secretion	4.63e-08	6.18e-07	3.8e-07	KEGG
FPyellow_2	hsa04144	Endocytosis	0.000125696	0.0111869	0.0100557	KEGG
FPyellow_2	hsa04930	Type II diabetes mellitus	0.00047393	0.0210899	0.0189572	KEGG
FPyellow_2	hsa04725	Cholinergic synapse	0.00195007	0.0578519	0.0520018	KEGG
FPyellow_2	hsa04911	Insulin secretion	0.00485874	0.108107	0.0971747	KEGG
FPyellow_3	hsa04724	Glutamatergic synapse	3.75e-08	6.26e-06	4.42e-06	KEGG
FPyellow_3	hsa04024	cAMP signaling pathway	8.68e-07	7.24e-05	5.11e-05	KEGG
FPyellow_3	hsa04723	Retrograde endocannabinoid signaling	4.17e-06	0.000232319	0.000164007	KEGG
FPyellow_3	hsa04360	Axon guidance	1.84e-05	0.000768297	0.000542384	KEGG
FPyellow_3	hsa05032	Morphine addiction	2.41e-05	0.000803693	0.000567372	KEGG
FPyellow_3	hsa04020	Calcium signaling pathway	2.93e-05	0.000814954	0.000575322	KEGG
FPyellow_3	hsa04713	Circadian entrainment	3.46e-05	0.000826288	0.000583323	KEGG
FPyellow_3	hsa04720	Long-term potentiation	6.69e-05	0.00139596	0.000985486	KEGG
FPyellow_3	hsa05033	Nicotine addiction	0.000120606	0.00223791	0.00157987	KEGG
FPyellow_3	hsa04728	Dopaminergic synapse	0.000185305	0.00282315	0.00199302	KEGG
FPyellow_3	hsa04742	Taste transduction	0.000185956	0.00282315	0.00199302	KEGG
FPyellow_3	hsa04012	ErbB signaling pathway	0.000208045	0.0028953	0.00204395	KEGG
FPyellow_3	hsa04925	Aldosterone synthesis and secretion	0.000404295	0.00519364	0.00366648	KEGG
FPyellow_3	hsa04730	Long-term depression	0.000584947	0.00697758	0.00492587	KEGG
FPyellow_3	hsa04725	Cholinergic synapse	0.00074604	0.00830592	0.00586362	KEGG
FPyellow_3	hsa05031	Amphetamine addiction	0.000940368	0.00981509	0.00692903	KEGG
FPyellow_3	hsa04080	Neuroactive ligand-receptor interaction	0.00135048	0.0125944	0.0088911	KEGG
FPyellow_3	hsa05214	Glioma	0.00135748	0.0125944	0.0088911	KEGG
FPyellow_3	hsa05170	Human immunodeficiency virus 1 infection	0.00233755	0.0193669	0.0136722	KEGG
FPyellow_3	hsa04540	Gap junction	0.00244827	0.0193669	0.0136722	KEGG
FPyellow_3	hsa04261	Adrenergic signaling in cardiomyocytes	0.00250505	0.0193669	0.0136722	KEGG
FPyellow_3	hsa04727	GABAergic synapse	0.00255133	0.0193669	0.0136722	KEGG
DLPFCturquoise_1	hsa00670	One carbon pool by folate	0.000549355	0.0983346	0.0965708	KEGG
DLPFCturquoise_2	hsa04910	Insulin signaling pathway	2.93e-06	0.000475664	0.000402523	KEGG
DLPFCturquoise_2	hsa05211	Renal cell carcinoma	4.66e-06	0.000475664	0.000402523	KEGG
DLPFCturquoise_2	hsa05220	Chronic myeloid leukemia	9.7e-06	0.000659464	0.00055806	KEGG
DLPFCturquoise_2	hsa04141	Protein processing in endoplasmic reticulum	9.69e-05	0.00493995	0.00418035	KEGG
DLPFCturquoise_2	hsa00310	Lysine degradation	0.000160918	0.00590777	0.00499936	KEGG
DLPFCturquoise_2	hsa04012	ErbB signaling pathway	0.000173758	0.00590777	0.00499936	KEGG
DLPFCturquoise_2	hsa04010	MAPK signaling pathway	0.000224714	0.00625796	0.00529569	KEGG
DLPFCturquoise_2	hsa04722	Neurotrophin signaling pathway	0.00024541	0.00625796	0.00529569	KEGG
DLPFCturquoise_2	hsa04213	Longevity regulating pathway - multiple species	0.00167644	0.0354964	0.0300383	KEGG
DLPFCturquoise_2	hsa04218	Cellular senescence	0.00174002	0.0354964	0.0300383	KEGG
DLPFCturquoise_2	hsa05215	Prostate cancer	0.00229873	0.0426311	0.0360758	KEGG
DLPFCturquoise_2	hsa04917	Prolactin signaling pathway	0.00287072	0.0453815	0.0384033	KEGG
DLPFCturquoise_2	hsa05206	MicroRNAs in cancer	0.00297714	0.0453815	0.0384033	KEGG
DLPFCturquoise_2	hsa04915	Estrogen signaling pathway	0.00311442	0.0453815	0.0384033	KEGG
DLPFCturquoise_2	hsa04510	Focal adhesion	0.0065976	0.0857006	0.0725227	KEGG
DLPFCturquoise_2	hsa05203	Viral carcinogenesis	0.00699534	0.0857006	0.0725227	KEGG
DLPFCturquoise_2	hsa05134	Legionellosis	0.00714171	0.0857006	0.0725227	KEGG
DLPFCturquoise_2	hsa05161	Hepatitis B	0.00770354	0.0857901	0.0725985	KEGG
DLPFCturquoise_2	hsa04211	Longevity regulating pathway	0.00799026	0.0857901	0.0725985	KEGG
DLPFCturquoise_2	hsa04810	Regulation of actin cytoskeleton	0.01004	0.102408	0.0866609	KEGG
DLPFCblue_1	hsa00280	Valine, leucine and isoleucine degradation	3.34e-11	8.59e-09	7.56e-09	KEGG
DLPFCblue_1	hsa00071	Fatty acid degradation	2.1e-09	2.7e-07	2.38e-07	KEGG
DLPFCblue_1	hsa00640	Propanoate metabolism	1.12e-08	9.56e-07	8.42e-07	KEGG
DLPFCblue_1	hsa01200	Carbon metabolism	1.62e-07	1.04e-05	9.16e-06	KEGG
DLPFCblue_1	hsa01212	Fatty acid metabolism	3.99e-06	0.000205112	0.000180623	KEGG
DLPFCblue_1	hsa00380	Tryptophan metabolism	2.02e-05	0.000766883	0.000675322	KEGG
DLPFCblue_1	hsa00410	beta-Alanine metabolism	2.09e-05	0.000766883	0.000675322	KEGG
DLPFCblue_1	hsa00620	Pyruvate metabolism	0.000100544	0.00322998	0.00284434	KEGG
DLPFCblue_1	hsa04146	Peroxisome	0.000117324	0.00335024	0.00295024	KEGG
DLPFCblue_1	hsa03320	PPAR signaling pathway	0.000293927	0.00736659	0.00648706	KEGG
DLPFCblue_1	hsa00561	Glycerolipid metabolism	0.000315301	0.00736659	0.00648706	KEGG
DLPFCblue_1	hsa04390	Hippo signaling pathway	0.000448061	0.00959598	0.00845028	KEGG
DLPFCblue_1	hsa00010	Glycolysis / Gluconeogenesis	0.000666678	0.0131797	0.0116061	KEGG
DLPFCblue_1	hsa00260	Glycine, serine and threonine metabolism	0.000870921	0.0151393	0.0133317	KEGG
DLPFCblue_1	hsa00062	Fatty acid elongation	0.000883615	0.0151393	0.0133317	KEGG
DLPFCblue_1	hsa00650	Butanoate metabolism	0.00105096	0.016881	0.0148655	KEGG
DLPFCblue_1	hsa00310	Lysine degradation	0.00137342	0.0207629	0.0182839	KEGG
DLPFCblue_1	hsa00270	Cysteine and methionine metabolism	0.00256218	0.0365823	0.0322146	KEGG
DLPFCblue_1	hsa00330	Arginine and proline metabolism	0.0028434	0.0384608	0.0338688	KEGG
DLPFCblue_1	hsa00340	Histidine metabolism	0.00376202	0.04604	0.0405431	KEGG
DLPFCblue_1	hsa04964	Proximal tubule bicarbonate reclamation	0.00376202	0.04604	0.0405431	KEGG
DLPFCblue_2	hsa04668	TNF signaling pathway	2.06e-10	4.4e-08	2.86e-08	KEGG
DLPFCblue_2	hsa05169	Epstein-Barr virus infection	2.34e-07	2.5e-05	1.62e-05	KEGG
DLPFCblue_2	hsa05166	Human T-cell leukemia virus 1 infection	7.93e-07	5.66e-05	3.67e-05	KEGG
DLPFCblue_2	hsa04066	HIF-1 signaling pathway	2.77e-06	0.000148335	9.63e-05	KEGG
DLPFCblue_2	hsa05222	Small cell lung cancer	9.82e-06	0.000309416	0.0002009	KEGG
DLPFCblue_2	hsa05167	Kaposi sarcoma-associated herpesvirus infection	1.13e-05	0.000309416	0.0002009	KEGG
DLPFCblue_2	hsa04151	PI3K-Akt signaling pathway	1.15e-05	0.000309416	0.0002009	KEGG
DLPFCblue_2	hsa04010	MAPK signaling pathway	1.16e-05	0.000309416	0.0002009	KEGG
DLPFCblue_2	hsa04064	NF-kappa B signaling pathway	1.88e-05	0.0004464	0.000289842	KEGG
DLPFCblue_2	hsa05163	Human cytomegalovirus infection	2.32e-05	0.000497474	0.000323003	KEGG
DLPFCblue_2	hsa05220	Chronic myeloid leukemia	9.13e-05	0.00174067	0.0011302	KEGG
DLPFCblue_2	hsa04514	Cell adhesion molecules (CAMs)	0.000101086	0.00174067	0.0011302	KEGG
DLPFCblue_2	hsa05203	Viral carcinogenesis	0.000113602	0.00174067	0.0011302	KEGG
DLPFCblue_2	hsa04933	AGE-RAGE signaling pathway in diabetic complications	0.000113876	0.00174067	0.0011302	KEGG
DLPFCblue_2	hsa04630	JAK-STAT signaling pathway	0.000254177	0.00362626	0.00235448	KEGG
DLPFCblue_2	hsa05418	Fluid shear stress and atherosclerosis	0.000306484	0.00389383	0.00252821	KEGG
DLPFCblue_2	hsa05144	Malaria	0.000309323	0.00389383	0.00252821	KEGG
DLPFCblue_2	hsa04510	Focal adhesion	0.000400094	0.00475667	0.00308845	KEGG
DLPFCblue_2	hsa05170	Human immunodeficiency virus 1 infection	0.000706251	0.00795462	0.00516483	KEGG
DLPFCblue_2	hsa04216	Ferroptosis	0.000906141	0.00948499	0.00615848	KEGG
DLPFCblue_2	hsa04218	Cellular senescence	0.00093077	0.00948499	0.00615848	KEGG
DLPFCblue_3	hsa05150	Staphylococcus aureus infection	1.72e-23	3.19e-21	2.39e-21	KEGG
DLPFCblue_3	hsa05140	Leishmaniasis	4.33e-21	4.02e-19	3.01e-19	KEGG
DLPFCblue_3	hsa05152	Tuberculosis	7.14e-20	4.43e-18	3.31e-18	KEGG
DLPFCblue_3	hsa04145	Phagosome	7.62e-17	3.54e-15	2.65e-15	KEGG
DLPFCblue_3	hsa04380	Osteoclast differentiation	1.45e-12	5.39e-11	4.03e-11	KEGG
DLPFCblue_3	hsa04640	Hematopoietic cell lineage	5.02e-11	1.56e-09	1.16e-09	KEGG
DLPFCblue_3	hsa04666	Fc gamma R-mediated phagocytosis	2.94e-10	6.84e-09	5.11e-09	KEGG
DLPFCblue_3	hsa05323	Rheumatoid arthritis	2.94e-10	6.84e-09	5.11e-09	KEGG
DLPFCblue_3	hsa05321	Inflammatory bowel disease (IBD)	1.15e-09	2.37e-08	1.77e-08	KEGG
DLPFCblue_3	hsa05322	Systemic lupus erythematosus	3.63e-09	6.74e-08	5.04e-08	KEGG
DLPFCblue_3	hsa05145	Toxoplasmosis	4.56e-09	7.71e-08	5.76e-08	KEGG
DLPFCblue_3	hsa05310	Asthma	6.83e-09	1.06e-07	7.91e-08	KEGG
DLPFCblue_3	hsa04612	Antigen processing and presentation	7.45e-09	1.07e-07	7.96e-08	KEGG
DLPFCblue_3	hsa04514	Cell adhesion molecules (CAMs)	1.03e-07	1.28e-06	9.55e-07	KEGG
DLPFCblue_3	hsa05416	Viral myocarditis	1.03e-07	1.28e-06	9.55e-07	KEGG
DLPFCblue_3	hsa04610	Complement and coagulation cascades	1.22e-07	1.42e-06	1.06e-06	KEGG
DLPFCblue_3	hsa04659	Th17 cell differentiation	2.44e-07	2.66e-06	1.99e-06	KEGG
DLPFCblue_3	hsa04672	Intestinal immune network for IgA production	3.17e-07	3.28e-06	2.45e-06	KEGG
DLPFCblue_3	hsa05330	Allograft rejection	7.62e-07	7.43e-06	5.55e-06	KEGG
DLPFCblue_3	hsa05134	Legionellosis	7.99e-07	7.43e-06	5.55e-06	KEGG
DLPFCblue_4	hsa04610	Complement and coagulation cascades	0.00019721	0.0408226	0.0367434	KEGG
DLPFCblue_4	hsa05167	Kaposi sarcoma-associated herpesvirus infection	0.000854901	0.0662295	0.0596116	KEGG
DLPFCblue_4	hsa04928	Parathyroid hormone synthesis, secretion and action	0.000959848	0.0662295	0.0596116	KEGG
DLPFCbrown_1	hsa00565	Ether lipid metabolism	2.96e-06	0.000398979	0.000370203	KEGG
DLPFCbrown_1	hsa04514	Cell adhesion molecules (CAMs)	0.000270977	0.0182909	0.0169717	KEGG
DLPFCbrown_1	hsa00600	Sphingolipid metabolism	0.000728019	0.0327609	0.030398	KEGG
DLPFCbrown_1	hsa04666	Fc gamma R-mediated phagocytosis	0.001164	0.0336391	0.0312129	KEGG
DLPFCbrown_1	hsa04144	Endocytosis	0.00124589	0.0336391	0.0312129	KEGG
DLPFCbrown_1	hsa05100	Bacterial invasion of epithelial cells	0.00393341	0.0840807	0.0780164	KEGG
DLPFCbrown_1	hsa04142	Lysosome	0.00435974	0.0840807	0.0780164	KEGG
DLPFCbrown_2	hsa01521	EGFR tyrosine kinase inhibitor resistance	0.000789554	0.0577572	0.0491741	KEGG
DLPFCbrown_2	hsa04072	Phospholipase D signaling pathway	0.00106981	0.0577572	0.0491741	KEGG
DLPFCbrown_2	hsa05165	Human papillomavirus infection	0.0016295	0.0577572	0.0491741	KEGG
DLPFCbrown_2	hsa05215	Prostate cancer	0.00169874	0.0577572	0.0491741	KEGG
DLPFCbrown_2	hsa04151	PI3K-Akt signaling pathway	0.00243295	0.0661762	0.056342	KEGG
DLPFCbrown_2	hsa04722	Neurotrophin signaling pathway	0.00357722	0.0810836	0.069034	KEGG
DLPFCbrown_2	hsa04810	Regulation of actin cytoskeleton	0.00533262	0.103605	0.0882087	KEGG
DLPFCbrown_2	hsa05100	Bacterial invasion of epithelial cells	0.00705403	0.112878	0.0961034	KEGG
DLPFCbrown_2	hsa04014	Ras signaling pathway	0.00746986	0.112878	0.0961034	KEGG
DLPFCyellow_1	hsa04721	Synaptic vesicle cycle	1.36e-16	3.74e-14	2.56e-14	KEGG
DLPFCyellow_1	hsa04020	Calcium signaling pathway	2.33e-15	3.19e-13	2.18e-13	KEGG
DLPFCyellow_1	hsa04724	Glutamatergic synapse	5.31e-15	4.85e-13	3.32e-13	KEGG
DLPFCyellow_1	hsa05033	Nicotine addiction	8.01e-15	5.49e-13	3.75e-13	KEGG
DLPFCyellow_1	hsa04720	Long-term potentiation	1.6e-13	8.77e-12	6e-12	KEGG
DLPFCyellow_1	hsa04921	Oxytocin signaling pathway	1.73e-12	7.91e-11	5.41e-11	KEGG
DLPFCyellow_1	hsa04728	Dopaminergic synapse	2.42e-12	9.47e-11	6.48e-11	KEGG
DLPFCyellow_1	hsa04713	Circadian entrainment	4.79e-12	1.64e-10	1.12e-10	KEGG
DLPFCyellow_1	hsa05032	Morphine addiction	6.22e-12	1.71e-10	1.17e-10	KEGG
DLPFCyellow_1	hsa04925	Aldosterone synthesis and secretion	6.26e-12	1.71e-10	1.17e-10	KEGG
DLPFCyellow_1	hsa04727	GABAergic synapse	2.42e-11	6.03e-10	4.12e-10	KEGG
DLPFCyellow_1	hsa04725	Cholinergic synapse	3.27e-11	7.46e-10	5.1e-10	KEGG
DLPFCyellow_1	hsa04723	Retrograde endocannabinoid signaling	7.84e-11	1.65e-09	1.13e-09	KEGG
DLPFCyellow_1	hsa05031	Amphetamine addiction	1.38e-10	2.71e-09	1.85e-09	KEGG
DLPFCyellow_1	hsa04360	Axon guidance	1.08e-09	1.98e-08	1.35e-08	KEGG
DLPFCyellow_1	hsa04261	Adrenergic signaling in cardiomyocytes	1.37e-09	2.35e-08	1.61e-08	KEGG
DLPFCyellow_1	hsa04970	Salivary secretion	3.7e-08	5.97e-07	4.08e-07	KEGG
DLPFCyellow_1	hsa04070	Phosphatidylinositol signaling system	4.51e-08	6.87e-07	4.7e-07	KEGG
DLPFCyellow_1	hsa04080	Neuroactive ligand-receptor interaction	6.26e-08	9.03e-07	6.17e-07	KEGG
DLPFCyellow_1	hsa04024	cAMP signaling pathway	8.88e-08	1.22e-06	8.32e-07	KEGG
DLPFCyellow_2	hsa04144	Endocytosis	2.23e-05	0.00312866	0.00289342	KEGG
DLPFCyellow_2	hsa04530	Tight junction	0.000750498	0.0485988	0.0449448	KEGG
DLPFCyellow_2	hsa04360	Axon guidance	0.0010414	0.0485988	0.0449448	KEGG
DLPFCyellow_2	hsa05032	Morphine addiction	0.00276635	0.0834398	0.0771661	KEGG
DLPFCyellow_2	hsa04921	Oxytocin signaling pathway	0.00297999	0.0834398	0.0771661	KEGG
TCXturquoise_1	R-HSA-6798695	Neutrophil degranulation	4.51e-21	2.04e-18	1.52e-18	Reactome
TCXturquoise_1	R-HSA-198933	Immunoregulatory interactions between a Lymphoid and a non-Lymphoid cell	1.33e-10	1.58e-08	1.18e-08	Reactome
TCXturquoise_1	R-HSA-5260271	Diseases of Immune System	1.4e-10	1.58e-08	1.18e-08	Reactome
TCXturquoise_1	R-HSA-5602358	Diseases associated with the TLR signaling cascade	1.4e-10	1.58e-08	1.18e-08	Reactome
TCXturquoise_1	R-HSA-449147	Signaling by Interleukins	5.1e-10	4.6e-08	3.43e-08	Reactome
TCXturquoise_1	R-HSA-2029480	Fcgamma receptor (FCGR) dependent phagocytosis	2.92e-09	2.2e-07	1.64e-07	Reactome
TCXturquoise_1	R-HSA-5602498	MyD88 deficiency (TLR2/4)	5.45e-09	3.51e-07	2.62e-07	Reactome
TCXturquoise_1	R-HSA-5603041	IRAK4 deficiency (TLR2/4)	1.18e-08	6.67e-07	4.98e-07	Reactome
TCXturquoise_1	R-HSA-1236975	Antigen processing-Cross presentation	1.7e-08	8.52e-07	6.36e-07	Reactome
TCXturquoise_1	R-HSA-2029481	FCGR activation	2.33e-08	1.05e-06	7.85e-07	Reactome
TCXturquoise_1	R-HSA-202427	Phosphorylation of CD3 and TCR zeta chains	6.4e-08	2.49e-06	1.86e-06	Reactome
TCXturquoise_1	R-HSA-877300	Interferon gamma signaling	6.64e-08	2.49e-06	1.86e-06	Reactome
TCXturquoise_1	R-HSA-202433	Generation of second messenger molecules	7.59e-08	2.63e-06	1.97e-06	Reactome
TCXturquoise_1	R-HSA-389948	PD-1 signaling	9.07e-08	2.81e-06	2.1e-06	Reactome
TCXturquoise_1	R-HSA-2029482	Regulation of actin dynamics for phagocytic cup formation	9.33e-08	2.81e-06	2.1e-06	Reactome
TCXturquoise_1	R-HSA-168898	Toll-Like Receptors Cascades	1.04e-07	2.92e-06	2.18e-06	Reactome
TCXturquoise_1	R-HSA-202733	Cell surface interactions at the vascular wall	1.21e-07	3.13e-06	2.34e-06	Reactome
TCXturquoise_1	R-HSA-114604	GPVI-mediated activation cascade	1.25e-07	3.13e-06	2.34e-06	Reactome
TCXturquoise_1	R-HSA-983695	Antigen activates B Cell Receptor (BCR) leading to generation of second messengers	1.99e-07	4.71e-06	3.52e-06	Reactome
TCXturquoise_1	R-HSA-388841	Costimulation by the CD28 family	3.58e-07	8.07e-06	6.03e-06	Reactome
TCXturquoise_2	R-HSA-6785807	Interleukin-4 and 13 signaling	2.38e-15	1.69e-12	1.47e-12	Reactome
TCXturquoise_2	R-HSA-449147	Signaling by Interleukins	8.01e-14	2.85e-11	2.47e-11	Reactome
TCXturquoise_2	R-HSA-913531	Interferon Signaling	1.36e-10	3.23e-08	2.81e-08	Reactome
TCXturquoise_2	R-HSA-909733	Interferon alpha/beta signaling	6.67e-09	1.18e-06	1.03e-06	Reactome
TCXturquoise_2	R-HSA-877300	Interferon gamma signaling	1.45e-07	2.06e-05	1.79e-05	Reactome
TCXturquoise_2	R-HSA-6783783	Interleukin-10 signaling	8.77e-06	0.00103967	0.000903527	Reactome
TCXturquoise_2	R-HSA-6798695	Neutrophil degranulation	0.000132975	0.0116767	0.0101477	Reactome
TCXturquoise_2	R-HSA-446353	Cell-extracellular matrix interactions	0.000138031	0.0116767	0.0101477	Reactome
TCXturquoise_2	R-HSA-168898	Toll-Like Receptors Cascades	0.000147807	0.0116767	0.0101477	Reactome
TCXturquoise_2	R-HSA-75158	TRAIL signaling	0.00018751	0.012326	0.010712	Reactome
TCXturquoise_2	R-HSA-9020702	Interleukin-1 signaling	0.000190698	0.012326	0.010712	Reactome
TCXturquoise_2	R-HSA-202733	Cell surface interactions at the vascular wall	0.000252564	0.0149644	0.0130048	Reactome
TCXturquoise_2	R-HSA-168928	DDX58/IFIH1-mediated induction of interferon-alpha/beta	0.000274168	0.0149949	0.0130313	Reactome
TCXturquoise_2	R-HSA-446652	Interleukin-1 family signaling	0.000296914	0.015079	0.0131044	Reactome
TCXturquoise_2	R-HSA-6783589	Interleukin-6 family signaling	0.000446134	0.0211467	0.0183776	Reactome
TCXturquoise_2	R-HSA-1059683	Interleukin-6 signaling	0.000534052	0.0219427	0.0190693	Reactome
TCXturquoise_2	R-HSA-5633008	TP53 Regulates Transcription of Cell Death Genes	0.000534773	0.0219427	0.0190693	Reactome
TCXturquoise_2	R-HSA-166058	MyD88:Mal cascade initiated on plasma membrane	0.000666613	0.0219427	0.0190693	Reactome
TCXturquoise_2	R-HSA-168181	Toll Like Receptor 7/8 (TLR7/8) Cascade	0.000666613	0.0219427	0.0190693	Reactome
TCXturquoise_2	R-HSA-168188	Toll Like Receptor TLR6:TLR2 Cascade	0.000666613	0.0219427	0.0190693	Reactome
TCXturquoise_2	R-HSA-975155	MyD88 dependent cascade initiated on endosome	0.000666613	0.0219427	0.0190693	Reactome
TCXturquoise_2	R-HSA-6803211	TP53 Regulates Transcription of Death Receptors and Ligands	0.000704072	0.0219427	0.0190693	Reactome
TCXturquoise_2	R-HSA-977606	Regulation of Complement cascade	0.000727931	0.0219427	0.0190693	Reactome
TCXturquoise_2	R-HSA-168179	Toll Like Receptor TLR1:TLR2 Cascade	0.000801329	0.0219427	0.0190693	Reactome
TCXturquoise_2	R-HSA-181438	Toll Like Receptor 2 (TLR2) Cascade	0.000801329	0.0219427	0.0190693	Reactome
TCXturquoise_2	R-HSA-168138	Toll Like Receptor 9 (TLR9) Cascade	0.000850724	0.0219427	0.0190693	Reactome
TCXturquoise_2	R-HSA-168164	Toll Like Receptor 3 (TLR3) Cascade	0.000902492	0.0219427	0.0190693	Reactome
TCXturquoise_2	R-HSA-166016	Toll Like Receptor 4 (TLR4) Cascade	0.000903817	0.0219427	0.0190693	Reactome
TCXturquoise_2	R-HSA-3134963	DEx/H-box helicases activate type I IFN and inflammatory cytokines production	0.00090502	0.0219427	0.0190693	Reactome
TCXturquoise_2	R-HSA-166166	MyD88-independent TLR4 cascade	0.000956715	0.0219427	0.0190693	Reactome
TCXturquoise_2	R-HSA-937061	TRIF(TICAM1)-mediated TLR4 signaling	0.000956715	0.0219427	0.0190693	Reactome
TCXturquoise_3	R-HSA-1236977	Endosomal/Vacuolar pathway	2.1e-06	0.000888564	0.000714212	Reactome
TCXturquoise_3	R-HSA-202733	Cell surface interactions at the vascular wall	4.35e-06	0.000919402	0.000738999	Reactome
TCXturquoise_3	R-HSA-75892	Platelet Adhesion to exposed collagen	8.45e-06	0.00119103	0.00095733	Reactome
TCXturquoise_3	R-HSA-216083	Integrin cell surface interactions	1.22e-05	0.00128962	0.00103657	Reactome
TCXturquoise_3	R-HSA-194313	VEGF ligand-receptor interactions	4.07e-05	0.00286823	0.00230544	Reactome
TCXturquoise_3	R-HSA-195399	VEGF binds to VEGFR leading to receptor dimerization	4.07e-05	0.00286823	0.00230544	Reactome
TCXturquoise_3	R-HSA-194138	Signaling by VEGF	5.47e-05	0.00330388	0.0026556	Reactome
TCXturquoise_3	R-HSA-400685	Sema4D in semaphorin signaling	7.3e-05	0.00342887	0.00275606	Reactome
TCXturquoise_3	R-HSA-983170	Antigen Presentation: Folding, assembly and peptide loading of class I MHC	7.3e-05	0.00342887	0.00275606	Reactome
TCXturquoise_3	R-HSA-76002	Platelet activation, signaling and aggregation	0.000140184	0.00592978	0.00476625	Reactome
TCXturquoise_3	R-HSA-198933	Immunoregulatory interactions between a Lymphoid and a non-Lymphoid cell	0.000205108	0.00788735	0.00633971	Reactome
TCXturquoise_3	R-HSA-373755	Semaphorin interactions	0.000314815	0.0110972	0.00891977	Reactome
TCXturquoise_3	R-HSA-5625900	RHO GTPases activate CIT	0.000764477	0.0204048	0.016401	Reactome
TCXturquoise_3	R-HSA-5627117	RHO GTPases Activate ROCKs	0.000764477	0.0204048	0.016401	Reactome
TCXturquoise_3	R-HSA-203641	NOSTRIN mediated eNOS trafficking	0.000820051	0.0204048	0.016401	Reactome
TCXturquoise_3	R-HSA-2161517	Abacavir transmembrane transport	0.000820051	0.0204048	0.016401	Reactome
TCXturquoise_3	R-HSA-8935964	RUNX1 regulates expression of components of tight junctions	0.000820051	0.0204048	0.016401	Reactome
TCXturquoise_3	R-HSA-416572	Sema4D induced cell migration and growth-cone collapse	0.000885973	0.0208204	0.016735	Reactome
TCXturquoise_3	R-HSA-418346	Platelet homeostasis	0.00139863	0.031138	0.0250281	Reactome
TCXturquoise_3	R-HSA-877300	Interferon gamma signaling	0.00154263	0.0326266	0.0262247	Reactome
TCXblue_1	R-HSA-3000171	Non-integrin membrane-ECM interactions	8.22e-07	0.00086215	0.00076997	Reactome
TCXblue_1	R-HSA-8978868	Fatty acid metabolism	2.34e-06	0.00122726	0.00109605	Reactome
TCXblue_1	R-HSA-3000170	Syndecan interactions	1.07e-05	0.00197629	0.00176499	Reactome
TCXblue_1	R-HSA-3560783	Defective B4GALT7 causes EDS, progeroid type	1.13e-05	0.00197629	0.00176499	Reactome
TCXblue_1	R-HSA-3560801	Defective B3GAT3 causes JDSSDHD	1.13e-05	0.00197629	0.00176499	Reactome
TCXblue_1	R-HSA-4420332	Defective B3GALT6 causes EDSP2 and SEMDJL1	1.13e-05	0.00197629	0.00176499	Reactome
TCXblue_1	R-HSA-77289	Mitochondrial Fatty Acid Beta-Oxidation	1.77e-05	0.00264891	0.00236569	Reactome
TCXblue_1	R-HSA-1474244	Extracellular matrix organization	7.38e-05	0.00806248	0.00720045	Reactome
TCXblue_1	R-HSA-77305	Beta oxidation of palmitoyl-CoA to myristoyl-CoA	7.58e-05	0.00806248	0.00720045	Reactome
TCXblue_1	R-HSA-1971475	A tetrasaccharide linker sequence is required for GAG synthesis	7.69e-05	0.00806248	0.00720045	Reactome
TCXblue_1	R-HSA-200425	Import of palmitoyl-CoA into the mitochondrial matrix	0.000195625	0.0157854	0.0140976	Reactome
TCXblue_1	R-HSA-3656237	Defective EXT2 causes exostoses 2	0.000195625	0.0157854	0.0140976	Reactome
TCXblue_1	R-HSA-3656253	Defective EXT1 causes exostoses 1, TRPS2 and CHDS	0.000195625	0.0157854	0.0140976	Reactome
TCXblue_1	R-HSA-3560782	Diseases associated with glycosaminoglycan metabolism	0.000228614	0.0167762	0.0149825	Reactome
TCXblue_1	R-HSA-194840	Rho GTPase cycle	0.000239889	0.0167762	0.0149825	Reactome
TCXblue_1	R-HSA-112313	Neurotransmitter uptake and metabolism In glial cells	0.000293791	0.0173451	0.0154906	Reactome
TCXblue_1	R-HSA-210455	Astrocytic Glutamate-Glutamine Uptake And Metabolism	0.000293791	0.0173451	0.0154906	Reactome
TCXblue_1	R-HSA-3000178	ECM proteoglycans	0.000297628	0.0173451	0.0154906	Reactome
TCXblue_1	R-HSA-446728	Cell junction organization	0.000439821	0.0242828	0.0216865	Reactome
TCXblue_1	R-HSA-1566948	Elastic fibre formation	0.000532086	0.0279079	0.024924	Reactome
TCXbrown_1	R-HSA-68949	Orc1 removal from chromatin	0.000190526	0.0608688	0.0478565	Reactome
TCXbrown_1	R-HSA-73894	DNA Repair	0.00031718	0.0608688	0.0478565	Reactome
TCXbrown_1	R-HSA-162906	HIV Infection	0.000581734	0.0608688	0.0478565	Reactome
TCXbrown_1	R-HSA-69052	Switching of origins to a post-replicative state	0.000817552	0.0608688	0.0478565	Reactome
TCXbrown_1	R-HSA-6796648	TP53 Regulates Transcription of DNA Repair Genes	0.000853036	0.0608688	0.0478565	Reactome
TCXbrown_1	R-HSA-69239	Synthesis of DNA	0.000922627	0.0608688	0.0478565	Reactome
TCXbrown_1	R-HSA-68867	Assembly of the pre-replicative complex	0.00099936	0.0608688	0.0478565	Reactome
TCXbrown_1	R-HSA-69306	DNA Replication	0.00140649	0.0608688	0.0478565	Reactome
TCXbrown_1	R-HSA-69242	S Phase	0.00158894	0.0608688	0.0478565	Reactome
TCXbrown_1	R-HSA-69206	G1/S Transition	0.00163286	0.0608688	0.0478565	Reactome
TCXbrown_1	R-HSA-180534	Vpu mediated degradation of CD4	0.0018045	0.0608688	0.0478565	Reactome
TCXbrown_1	R-HSA-5609975	Diseases associated with glycosylation precursor biosynthesis	0.00187491	0.0608688	0.0478565	Reactome
TCXbrown_1	R-HSA-8854050	FBXL7 down-regulates AURKA during mitotic entry and in early mitosis	0.00213685	0.0608688	0.0478565	Reactome
TCXbrown_1	R-HSA-174113	SCF-beta-TrCP mediated degradation of Emi1	0.0023188	0.0608688	0.0478565	Reactome
TCXbrown_1	R-HSA-2871837	FCERI mediated NF-kB activation	0.00263148	0.0608688	0.0478565	Reactome
TCXbrown_1	R-HSA-69202	Cyclin E associated events during G1/S transition	0.00263148	0.0608688	0.0478565	Reactome
TCXbrown_1	R-HSA-1428517	The citric acid (TCA) cycle and respiratory electron transport	0.00270927	0.0608688	0.0478565	Reactome
TCXbrown_1	R-HSA-3781860	Diseases associated with N-glycosylation of proteins	0.00273312	0.0608688	0.0478565	Reactome
TCXbrown_1	R-HSA-70350	Fructose catabolism	0.00276237	0.0608688	0.0478565	Reactome
TCXbrown_1	R-HSA-674695	RNA Polymerase II Pre-transcription Events	0.00297113	0.0608688	0.0478565	Reactome
TCXbrown_1	R-HSA-69656	Cyclin A:Cdk2-associated events at S phase entry	0.00297113	0.0608688	0.0478565	Reactome
TCXbrown_1	R-HSA-68874	M/G1 Transition	0.00315275	0.0608688	0.0478565	Reactome
TCXbrown_1	R-HSA-69002	DNA Replication Pre-Initiation	0.00315275	0.0608688	0.0478565	Reactome
TCXbrown_1	R-HSA-5676590	NIK-->noncanonical NF-kB signaling	0.00316062	0.0608688	0.0478565	Reactome
TCXbrown_1	R-HSA-68827	CDT1 association with the CDC6:ORC:origin complex	0.00316062	0.0608688	0.0478565	Reactome
TCXbrown_1	R-HSA-162710	Synthesis of glycosylphosphatidylinositol (GPI)	0.00323919	0.0608688	0.0478565	Reactome
TCXbrown_1	R-HSA-351202	Metabolism of polyamines	0.00334254	0.0608688	0.0478565	Reactome
TCXbrown_1	R-HSA-187577	SCF(Skp2)-mediated degradation of p27/p21	0.00340149	0.0608688	0.0478565	Reactome
TCXbrown_1	R-HSA-5607761	Dectin-1 mediated noncanonical NF-kB signaling	0.00340149	0.0608688	0.0478565	Reactome
TCXbrown_1	R-HSA-5610780	Degradation of GLI1 by the proteasome	0.00340149	0.0608688	0.0478565	Reactome
TCXbrown_1	R-HSA-5610783	Degradation of GLI2 by the proteasome	0.00340149	0.0608688	0.0478565	Reactome
TCXbrown_1	R-HSA-5610785	GLI3 is processed to GLI3R by the proteasome	0.00340149	0.0608688	0.0478565	Reactome
TCXbrown_1	R-HSA-176187	Activation of ATR in response to replication stress	0.00340595	0.0608688	0.0478565	Reactome
TCXbrown_1	R-HSA-5368286	Mitochondrial translation initiation	0.00354072	0.0608688	0.0478565	Reactome
TCXbrown_1	R-HSA-5389840	Mitochondrial translation elongation	0.00354072	0.0608688	0.0478565	Reactome
TCXbrown_1	R-HSA-5419276	Mitochondrial translation termination	0.00354072	0.0608688	0.0478565	Reactome
TCXbrown_1	R-HSA-112382	Formation of RNA Pol II elongation complex	0.00365528	0.0608688	0.0478565	Reactome
TCXbrown_1	R-HSA-75955	RNA Polymerase II Transcription Elongation	0.00365528	0.0608688	0.0478565	Reactome
TCXbrown_1	R-HSA-453279	Mitotic G1-G1/S phases	0.0036634	0.0608688	0.0478565	Reactome
TCXbrown_2	R-HSA-3371568	Attenuation phase	2.08e-13	1.15e-10	1.03e-10	Reactome
TCXbrown_2	R-HSA-3371571	HSF1-dependent transactivation	4.7e-11	9.93e-09	8.9e-09	Reactome
TCXbrown_2	R-HSA-3371556	Cellular response to heat stress	5.39e-11	9.93e-09	8.9e-09	Reactome
TCXbrown_2	R-HSA-3371497	HSP90 chaperone cycle for steroid hormone receptors (SHR)	1.23e-10	1.7e-08	1.53e-08	Reactome
TCXbrown_2	R-HSA-3371453	Regulation of HSF1-mediated heat shock response	2.03e-08	2.25e-06	2.01e-06	Reactome
TCXbrown_2	R-HSA-2262752	Cellular responses to stress	4.54e-06	0.0004184	0.000375115	Reactome
TCXbrown_2	R-HSA-168330	Viral RNP Complexes in the Host Cell Nucleus	9.79e-05	0.00753016	0.00675113	Reactome
TCXbrown_2	R-HSA-390450	Folding of actin by CCT/TriC	0.000108935	0.00753016	0.00675113	Reactome
TCXbrown_2	R-HSA-3371511	HSF1 activation	0.00019684	0.0120947	0.0108435	Reactome
TCXbrown_2	R-HSA-5637810	Constitutive Signaling by EGFRvIII	0.000398352	0.0200263	0.0179545	Reactome
TCXbrown_2	R-HSA-5637812	Signaling by EGFRvIII in Cancer	0.000398352	0.0200263	0.0179545	Reactome
TCXbrown_2	R-HSA-1433559	Regulation of KIT signaling	0.000486745	0.0224308	0.0201103	Reactome
TCXbrown_2	R-HSA-1236382	Constitutive Signaling by Ligand-Responsive EGFR Cancer Variants	0.000824173	0.0303845	0.0272411	Reactome
TCXbrown_2	R-HSA-1643713	Signaling by EGFR in Cancer	0.000824173	0.0303845	0.0272411	Reactome
TCXbrown_2	R-HSA-5637815	Signaling by Ligand-Responsive EGFR Variants in Cancer	0.000824173	0.0303845	0.0272411	Reactome
TCXbrown_2	R-HSA-8939211	ESR-mediated signaling	0.000910032	0.031453	0.028199	Reactome
TCXbrown_2	R-HSA-3000484	Scavenging by Class F Receptors	0.00143095	0.0425936	0.0381871	Reactome
TCXbrown_2	R-HSA-8931987	RUNX1 regulates estrogen receptor mediated transcription	0.00143095	0.0425936	0.0381871	Reactome
TCXbrown_2	R-HSA-5620922	BBSome-mediated cargo-targeting to cilium	0.00146343	0.0425936	0.0381871	Reactome
TCXbrown_2	R-HSA-389960	Formation of tubulin folding intermediates by CCT/TriC	0.00187336	0.0517983	0.0464396	Reactome
TCXbrown_3	R-HSA-196854	Metabolism of vitamins and cofactors	1.19e-05	0.00509347	0.00478396	Reactome
TCXbrown_3	R-HSA-196849	Metabolism of water-soluble vitamins and cofactors	0.000160041	0.0341687	0.0320923	Reactome
TCXbrown_3	R-HSA-3296482	Defects in vitamin and cofactor metabolism	0.00111311	0.158433	0.148805	Reactome
TCXbrown_3	R-HSA-6781823	Formation of TC-NER Pre-Incision Complex	0.00166519	0.177759	0.166957	Reactome
TCXbrown_4	R-HSA-5620912	Anchoring of the basal body to the plasma membrane	0.000163078	0.0303325	0.0254058	Reactome
TCXbrown_4	R-HSA-5617833	Cilium Assembly	0.00064867	0.0405143	0.0339339	Reactome
TCXbrown_4	R-HSA-380270	Recruitment of mitotic centrosome proteins and complexes	0.000871276	0.0405143	0.0339339	Reactome
TCXbrown_4	R-HSA-380287	Centrosome maturation	0.000871276	0.0405143	0.0339339	Reactome
TCXbrown_4	R-HSA-380320	Recruitment of NuMA to mitotic centrosomes	0.0014588	0.0542675	0.0454533	Reactome
TCXbrown_4	R-HSA-68877	Mitotic Prometaphase	0.00396023	0.0739321	0.0619238	Reactome
TCXbrown_4	R-HSA-176407	Conversion from APC/C:Cdc20 to APC/C:Cdh1 in late anaphase	0.00445693	0.0739321	0.0619238	Reactome
TCXbrown_4	R-HSA-176412	Phosphorylation of the APC/C	0.00445693	0.0739321	0.0619238	Reactome
TCXbrown_4	R-HSA-68886	M Phase	0.00456965	0.0739321	0.0619238	Reactome
TCXbrown_4	R-HSA-1852241	Organelle biogenesis and maintenance	0.00461176	0.0739321	0.0619238	Reactome
TCXbrown_4	R-HSA-141405	Inhibition of the proteolytic activity of APC/C required for the onset of anaphase by mitotic spindle checkpoint components	0.00493536	0.0739321	0.0619238	Reactome
TCXbrown_4	R-HSA-141430	Inactivation of APC/C via direct inhibition of the APC/C complex	0.00493536	0.0739321	0.0619238	Reactome
TCXbrown_4	R-HSA-2206292	MPS VII - Sly syndrome	0.00530253	0.0739321	0.0619238	Reactome
TCXbrown_4	R-HSA-380259	Loss of Nlp from mitotic centrosomes	0.006014	0.0739321	0.0619238	Reactome
TCXbrown_4	R-HSA-380284	Loss of proteins required for interphase microtubule organization from the centrosome	0.006014	0.0739321	0.0619238	Reactome
TCXbrown_4	R-HSA-174048	APC/C:Cdc20 mediated degradation of Cyclin B	0.00650529	0.0739321	0.0619238	Reactome
TCXbrown_4	R-HSA-8854518	AURKA Activation by TPX2	0.00675723	0.0739321	0.0619238	Reactome
TCXbrown_4	R-HSA-179409	APC-Cdc20 mediated degradation of Nek2A	0.00766168	0.0791707	0.0663116	Reactome
TCXbrown_4	R-HSA-72203	Processing of Capped Intron-Containing Pre-mRNA	0.00910385	0.0891219	0.0746465	Reactome
TCXbrown_4	R-HSA-2565942	Regulation of PLK1 Activity at G2/M Transition	0.0112756	0.104863	0.0878308	Reactome
TCXyellow_1	R-HSA-8856828	Clathrin-mediated endocytosis	1.44e-05	0.0149932	0.0144	Reactome
TCXyellow_2	R-HSA-375170	CDO in myogenesis	1.18e-05	0.00299116	0.00286802	Reactome
TCXyellow_2	R-HSA-525793	Myogenesis	1.18e-05	0.00299116	0.00286802	Reactome
TCXyellow_2	R-HSA-194315	Signaling by Rho GTPases	0.000172207	0.0289882	0.0277948	Reactome
TCXyellow_2	R-HSA-195258	RHO GTPase Effectors	0.00039661	0.050072	0.0480107	Reactome
TCXyellow_2	R-HSA-8939247	RUNX1 regulates transcription of genes involved in interleukin signaling	0.00101554	0.102569	0.0983469	Reactome
TCXyellow_2	R-HSA-8939245	RUNX1 regulates transcription of genes involved in BCR signaling	0.00151314	0.107743	0.103308	Reactome
TCXyellow_2	R-HSA-6811440	Retrograde transport at the Trans-Golgi-Network	0.00153842	0.107743	0.103308	Reactome
TCXyellow_2	R-HSA-8940973	RUNX2 regulates osteoblast differentiation	0.00180031	0.107743	0.103308	Reactome
TCXyellow_2	R-HSA-75153	Apoptotic execution phase	0.00192018	0.107743	0.103308	Reactome
TCXgreen_1	R-HSA-112316	Neuronal System	7.47e-67	9.86e-64	8.53e-64	Reactome
TCXgreen_1	R-HSA-112315	Transmission across Chemical Synapses	1.65e-44	1.09e-41	9.4e-42	Reactome
TCXgreen_1	R-HSA-112314	Neurotransmitter receptors and postsynaptic signal transmission	8.8e-28	3.87e-25	3.35e-25	Reactome
TCXgreen_1	R-HSA-6794362	Protein-protein interactions at synapses	1.8e-19	5.96e-17	5.15e-17	Reactome
TCXgreen_1	R-HSA-1296072	Voltage gated Potassium channels	1.22e-17	3.21e-15	2.78e-15	Reactome
TCXgreen_1	R-HSA-5576892	Phase 0 - rapid depolarisation	1.44e-16	2.92e-14	2.53e-14	Reactome
TCXgreen_1	R-HSA-5576891	Cardiac conduction	1.55e-16	2.92e-14	2.53e-14	Reactome
TCXgreen_1	R-HSA-1296071	Potassium Channels	1.6e-15	2.64e-13	2.29e-13	Reactome
TCXgreen_1	R-HSA-399719	Trafficking of AMPA receptors	5.41e-15	7.14e-13	6.17e-13	Reactome
TCXgreen_1	R-HSA-399721	Glutamate binding, activation of AMPA receptors and synaptic plasticity	5.41e-15	7.14e-13	6.17e-13	Reactome
TCXgreen_1	R-HSA-6794361	Neurexins and neuroligins	1.89e-14	2.27e-12	1.96e-12	Reactome
TCXgreen_1	R-HSA-442755	Activation of NMDA receptor and postsynaptic events	1.02e-13	1.12e-11	9.68e-12	Reactome
TCXgreen_1	R-HSA-397014	Muscle contraction	2.6e-12	2.64e-10	2.28e-10	Reactome
TCXgreen_1	R-HSA-112310	Neurotransmitter release cycle	4.64e-12	4.38e-10	3.78e-10	Reactome
TCXgreen_1	R-HSA-212676	Dopamine Neurotransmitter Release Cycle	5.46e-12	4.81e-10	4.15e-10	Reactome
TCXgreen_1	R-HSA-416993	Trafficking of GluR2-containing AMPA receptors	8.39e-11	6.93e-09	5.99e-09	Reactome
TCXgreen_1	R-HSA-438064	Post NMDA receptor activation events	1.17e-10	9.06e-09	7.84e-09	Reactome
TCXgreen_1	R-HSA-181429	Serotonin Neurotransmitter Release Cycle	2.76e-10	2.02e-08	1.75e-08	Reactome
TCXgreen_1	R-HSA-112308	Presynaptic depolarization and calcium channel opening	3.71e-10	2.58e-08	2.23e-08	Reactome
TCXgreen_1	R-HSA-438066	Unblocking of NMDA receptor, glutamate binding and activation	2.11e-09	1.37e-07	1.19e-07	Reactome
TCXgreen_1	R-HSA-422356	Regulation of insulin secretion	2.18e-09	1.37e-07	1.19e-07	Reactome
TCXgreen_2	R-HSA-164940	Nef mediated downregulation of MHC class I complex cell surface expression	0.000546116	0.0819174	0.0638094	Reactome
TCXgreen_2	R-HSA-164938	Nef-mediates down modulation of cell surface receptors by recruiting them to clathrin adapters	0.00280344	0.108108	0.0842103	Reactome
TCXgreen_2	R-HSA-199992	trans-Golgi Network Vesicle Budding	0.00288287	0.108108	0.0842103	Reactome
TCXgreen_2	R-HSA-421837	Clathrin derived vesicle budding	0.00288287	0.108108	0.0842103	Reactome
TCXgreen_2	R-HSA-164952	The role of Nef in HIV-1 replication and disease pathogenesis	0.0050886	0.135114	0.105247	Reactome
TCXgreen_2	R-HSA-8876198	RAB GEFs exchange GTP for GDP on RABs	0.00540456	0.135114	0.105247	Reactome
TCXgreen_2	R-HSA-432720	Lysosome Vesicle Biogenesis	0.00845444	0.16814	0.130972	Reactome
TCXgreen_2	R-HSA-9007101	Rab regulation of trafficking	0.0129978	0.16814	0.130972	Reactome
TCXgreen_2	R-HSA-112316	Neuronal System	0.0149122	0.16814	0.130972	Reactome
TCXgreen_2	R-HSA-3642278	Loss of Function of TGFBR2 in Cancer	0.0158152	0.16814	0.130972	Reactome
TCXgreen_2	R-HSA-3645790	TGFBR2 Kinase Domain Mutants in Cancer	0.0158152	0.16814	0.130972	Reactome
TCXgreen_2	R-HSA-3656535	TGFBR1 LBD Mutants in Cancer	0.0158152	0.16814	0.130972	Reactome
TCXgreen_2	R-HSA-5576891	Cardiac conduction	0.0182971	0.16814	0.130972	Reactome
TCXgreen_2	R-HSA-163358	PKA-mediated phosphorylation of key metabolic factors	0.0197307	0.16814	0.130972	Reactome
TCXgreen_2	R-HSA-210746	Regulation of gene expression in endocrine-committed (NEUROG3+) progenitor cells	0.0197307	0.16814	0.130972	Reactome
TCXgreen_2	R-HSA-3134973	LRR FLII-interacting protein 1 (LRRFIP1) activates type I IFN production	0.0197307	0.16814	0.130972	Reactome
TCXgreen_2	R-HSA-2151201	Transcriptional activation of mitochondrial biogenesis	0.0207623	0.16814	0.130972	Reactome
TCXgreen_2	R-HSA-432722	Golgi Associated Vesicle Biogenesis	0.0207623	0.16814	0.130972	Reactome
TCXgreen_2	R-HSA-163767	PP2A-mediated dephosphorylation of key metabolic factors	0.0275161	0.16814	0.130972	Reactome
TCXgreen_2	R-HSA-2660825	Signaling by NOTCH1 t(7;9)(NOTCH1:M1580_K2555) Translocation Mutant	0.0275161	0.16814	0.130972	Reactome
TCXgreen_2	R-HSA-2660826	Constitutive Signaling by NOTCH1 t(7;9)(NOTCH1:M1580_K2555) Translocation Mutant	0.0275161	0.16814	0.130972	Reactome
TCXgreen_2	R-HSA-3656532	TGFBR1 KD Mutants in Cancer	0.0275161	0.16814	0.130972	Reactome
TCXgreen_2	R-HSA-3656534	Loss of Function of TGFBR1 in Cancer	0.0275161	0.16814	0.130972	Reactome
TCXgreen_2	R-HSA-5576894	Phase 1 - inactivation of fast Na+ channels	0.0275161	0.16814	0.130972	Reactome
TCXgreen_2	R-HSA-204005	COPII-mediated vesicle transport	0.0298077	0.16814	0.130972	Reactome
TCXgreen_2	R-HSA-163680	AMPK inhibits chREBP transcriptional activation activity	0.0313861	0.16814	0.130972	Reactome
TCXgreen_2	R-HSA-163765	ChREBP activates metabolic gene expression	0.0313861	0.16814	0.130972	Reactome
TCXgreen_2	R-HSA-3304351	Signaling by TGF-beta Receptor Complex in Cancer	0.0313861	0.16814	0.130972	Reactome
IFGturquoise_1	R-HSA-449147	Signaling by Interleukins	4.24e-22	3.89e-19	3.39e-19	Reactome
IFGturquoise_1	R-HSA-6798695	Neutrophil degranulation	1.15e-20	5.28e-18	4.6e-18	Reactome
IFGturquoise_1	R-HSA-6785807	Interleukin-4 and 13 signaling	8.84e-13	2.71e-10	2.35e-10	Reactome
IFGturquoise_1	R-HSA-913531	Interferon Signaling	1.66e-09	3.81e-07	3.32e-07	Reactome
IFGturquoise_1	R-HSA-202733	Cell surface interactions at the vascular wall	4.33e-09	7.96e-07	6.93e-07	Reactome
IFGturquoise_1	R-HSA-6783783	Interleukin-10 signaling	1.63e-08	2.49e-06	2.17e-06	Reactome
IFGturquoise_1	R-HSA-877300	Interferon gamma signaling	3.59e-08	4.7e-06	4.09e-06	Reactome
IFGturquoise_1	R-HSA-909733	Interferon alpha/beta signaling	7.55e-08	8.66e-06	7.54e-06	Reactome
IFGturquoise_1	R-HSA-198933	Immunoregulatory interactions between a Lymphoid and a non-Lymphoid cell	1.02e-07	1.04e-05	9.06e-06	Reactome
IFGturquoise_1	R-HSA-2029481	FCGR activation	1.49e-07	1.37e-05	1.19e-05	Reactome
IFGturquoise_1	R-HSA-977606	Regulation of Complement cascade	1.43e-06	0.000119568	0.000104062	Reactome
IFGturquoise_1	R-HSA-1236975	Antigen processing-Cross presentation	4.18e-06	0.000319402	0.00027798	Reactome
IFGturquoise_1	R-HSA-173623	Classical antibody-mediated complement activation	4.72e-06	0.000333303	0.000290078	Reactome
IFGturquoise_1	R-HSA-168898	Toll-Like Receptors Cascades	5.45e-06	0.000357627	0.000311247	Reactome
IFGturquoise_1	R-HSA-446652	Interleukin-1 family signaling	6.63e-06	0.000405724	0.000353107	Reactome
IFGturquoise_1	R-HSA-166658	Complement cascade	8.89e-06	0.000509994	0.000443854	Reactome
IFGturquoise_1	R-HSA-5260271	Diseases of Immune System	1.71e-05	0.000794686	0.000691626	Reactome
IFGturquoise_1	R-HSA-5602358	Diseases associated with the TLR signaling cascade	1.71e-05	0.000794686	0.000691626	Reactome
IFGturquoise_1	R-HSA-76002	Platelet activation, signaling and aggregation	1.8e-05	0.000794686	0.000691626	Reactome
IFGturquoise_1	R-HSA-166058	MyD88:Mal cascade initiated on plasma membrane	1.82e-05	0.000794686	0.000691626	Reactome
IFGturquoise_1	R-HSA-168188	Toll Like Receptor TLR6:TLR2 Cascade	1.82e-05	0.000794686	0.000691626	Reactome
IFGturquoise_2	R-HSA-445355	Smooth Muscle Contraction	2.48e-05	0.0132213	0.0119885	Reactome
IFGturquoise_2	R-HSA-3000170	Syndecan interactions	0.000116784	0.027061	0.0245379	Reactome
IFGturquoise_2	R-HSA-397014	Muscle contraction	0.000152028	0.027061	0.0245379	Reactome
IFGturquoise_2	R-HSA-373755	Semaphorin interactions	0.000379694	0.0476119	0.0431726	Reactome
IFGturquoise_2	R-HSA-2129379	Molecules associated with elastic fibres	0.000453148	0.0476119	0.0431726	Reactome
IFGturquoise_2	R-HSA-446343	Localization of the PINCH-ILK-PARVIN complex to focal adhesions	0.000536611	0.0476119	0.0431726	Reactome
IFGturquoise_2	R-HSA-446353	Cell-extracellular matrix interactions	0.000624126	0.0476119	0.0431726	Reactome
IFGturquoise_2	R-HSA-1566948	Elastic fibre formation	0.000869039	0.0580084	0.0525997	Reactome
IFGturquoise_2	R-HSA-1500931	Cell-Cell communication	0.00145279	0.0861988	0.0781617	Reactome
IFGturquoise_2	R-HSA-446728	Cell junction organization	0.00175795	0.0938747	0.0851219	Reactome
IFGturquoise_2	R-HSA-1855204	Synthesis of IP3 and IP4 in the cytosol	0.00233789	0.100323	0.0909687	Reactome
IFGturquoise_2	R-HSA-3000171	Non-integrin membrane-ECM interactions	0.00239698	0.100323	0.0909687	Reactome
IFGturquoise_2	R-HSA-446388	Regulation of cytoskeletal remodeling and cell spreading by IPP complex components	0.00244231	0.100323	0.0909687	Reactome
IFGturquoise_2	R-HSA-3000157	Laminin interactions	0.0028576	0.108997	0.0988342	Reactome
IFGturquoise_2	R-HSA-5666185	RHO GTPases Activate Rhotekin and Rhophilins	0.00312057	0.111092	0.100734	Reactome
IFGturquoise_2	R-HSA-76002	Platelet activation, signaling and aggregation	0.0035662	0.113154	0.102603	Reactome
IFGturquoise_2	R-HSA-9006934	Signaling by Receptor Tyrosine Kinases	0.00360227	0.113154	0.102603	Reactome
IFGturquoise_2	R-HSA-449147	Signaling by Interleukins	0.00469072	0.132332	0.119994	Reactome
IFGturquoise_2	R-HSA-446107	Type I hemidesmosome assembly	0.00470845	0.132332	0.119994	Reactome
IFGturquoise_2	R-HSA-75205	Dissolution of Fibrin Clot	0.00659479	0.176081	0.159663	Reactome
IFGturquoise_3	R-HSA-6798695	Neutrophil degranulation	3.83e-10	1.19e-07	8.27e-08	Reactome
IFGturquoise_3	R-HSA-202427	Phosphorylation of CD3 and TCR zeta chains	7.8e-10	1.21e-07	8.42e-08	Reactome
IFGturquoise_3	R-HSA-877300	Interferon gamma signaling	1.26e-08	1.11e-06	7.72e-07	Reactome
IFGturquoise_3	R-HSA-202430	Translocation of ZAP-70 to Immunological synapse	1.43e-08	1.11e-06	7.72e-07	Reactome
IFGturquoise_3	R-HSA-202433	Generation of second messenger molecules	1.8e-08	1.11e-06	7.75e-07	Reactome
IFGturquoise_3	R-HSA-168898	Toll-Like Receptors Cascades	2.32e-08	1.2e-06	8.34e-07	Reactome
IFGturquoise_3	R-HSA-389948	PD-1 signaling	5.17e-08	2.29e-06	1.59e-06	Reactome
IFGturquoise_3	R-HSA-5260271	Diseases of Immune System	6.84e-08	2.36e-06	1.64e-06	Reactome
IFGturquoise_3	R-HSA-5602358	Diseases associated with the TLR signaling cascade	6.84e-08	2.36e-06	1.64e-06	Reactome
IFGturquoise_3	R-HSA-388841	Costimulation by the CD28 family	2.62e-07	8.12e-06	5.66e-06	Reactome
IFGturquoise_3	R-HSA-202403	TCR signaling	1.6e-06	4.5e-05	3.13e-05	Reactome
IFGturquoise_3	R-HSA-913531	Interferon Signaling	2.06e-06	5.03e-05	3.5e-05	Reactome
IFGturquoise_3	R-HSA-2132295	MHC class II antigen presentation	2.11e-06	5.03e-05	3.5e-05	Reactome
IFGturquoise_3	R-HSA-1679131	Trafficking and processing of endosomal TLR	4.87e-06	0.000107809	7.5e-05	Reactome
IFGturquoise_3	R-HSA-2424491	DAP12 signaling	7.74e-06	0.000159911	0.000111314	Reactome
IFGturquoise_3	R-HSA-2029480	Fcgamma receptor (FCGR) dependent phagocytosis	1.51e-05	0.000292006	0.000203264	Reactome
IFGturquoise_3	R-HSA-114604	GPVI-mediated activation cascade	1.7e-05	0.000309718	0.000215593	Reactome
IFGturquoise_3	R-HSA-2029482	Regulation of actin dynamics for phagocytic cup formation	2.13e-05	0.000367316	0.000255687	Reactome
IFGturquoise_3	R-HSA-166016	Toll Like Receptor 4 (TLR4) Cascade	3.01e-05	0.000490414	0.000341375	Reactome
IFGturquoise_3	R-HSA-202424	Downstream TCR signaling	3.54e-05	0.000548864	0.000382061	Reactome
IFGblue_1	R-HSA-8856828	Clathrin-mediated endocytosis	4.18e-05	0.033684	0.0326854	Reactome
IFGblue_2	R-HSA-196854	Metabolism of vitamins and cofactors	0.000436606	0.14146	0.13328	Reactome
IFGblue_3	R-HSA-3371568	Attenuation phase	3.3e-05	0.00847011	0.00735361	Reactome
IFGblue_3	R-HSA-3371556	Cellular response to heat stress	5.12e-05	0.00847011	0.00735361	Reactome
IFGblue_3	R-HSA-3371497	HSP90 chaperone cycle for steroid hormone receptors (SHR)	0.000117222	0.0129335	0.0112287	Reactome
IFGblue_3	R-HSA-3371571	HSF1-dependent transactivation	0.000177397	0.0146796	0.0127446	Reactome
IFGblue_3	R-HSA-5357786	TNFR1-induced proapoptotic signaling	0.00159216	0.105401	0.0915074	Reactome
IFGblue_3	R-HSA-2262752	Cellular responses to stress	0.00336462	0.180008	0.15628	Reactome
IFGblue_3	R-HSA-3371453	Regulation of HSF1-mediated heat shock response	0.00380682	0.180008	0.15628	Reactome
IFGblue_3	R-HSA-5683371	Defective ABCB6 causes isolated colobomatous microphthalmia 7 (MCOPCB7)	0.00463971	0.191968	0.166663	Reactome
IFGbrown_1	R-HSA-112316	Neuronal System	1.32e-41	1.57e-38	1.3e-38	Reactome
IFGbrown_1	R-HSA-112315	Transmission across Chemical Synapses	1.8e-28	1.08e-25	8.88e-26	Reactome
IFGbrown_1	R-HSA-112314	Neurotransmitter receptors and postsynaptic signal transmission	4.57e-20	1.82e-17	1.5e-17	Reactome
IFGbrown_1	R-HSA-5576891	Cardiac conduction	6.79e-18	2.03e-15	1.67e-15	Reactome
IFGbrown_1	R-HSA-397014	Muscle contraction	3.03e-13	7.24e-11	5.97e-11	Reactome
[truncated: 786 more rows]
