# Supplementary material for: Transcriptomic stratification of late-onset Alzheimer's cases reveals novel genetic modifiers of disease pathology
Source: PLoS Genet. 2020 Jun 3;16(6):e1008775. doi: 10.1371/journal.pgen.1008775 (PMC7295244; doi:10.1371/journal.pgen.1008775)
Supplement: S6 Table — Significant SNPs that were associated at a genome-wide suggestive level with either a submodule eigengene or the subtype specificity metric are reported. RefSNP IDs are provided if available for the positions, which are aligned to the hg19 human genome build (attached Excel workbook). (XLSX) [file pgen.1008775.s016.xlsx]

## Sheet: S6 Table
S6 Table: Significant SNP Associations from TCX Region Analyses
Significant SNPs that were associated at a genome-wide suggestive level with either a submodule eigengene or the subtype specificity metric are reported. RefSNP IDs are provided if available for the positions, which are aligned to the hg19 human genome build.
Analysis	RefSNP ID	SNP Position	P-Value
A	rs76927896	4:183655001	6.59779e-06
A	rs55771502	4:183655829	6.59779e-06
A	rs13182384	5:169948541	4.15949e-07
A	rs6909910	6:167912403	9.92184e-06
A	rs2700684	7:33631884	2.42306e-06
B	rs5000831	1:195894106	5.05776e-06
B	rs74143099	1:218815428	5.19458e-06
B	NA	12:43259631	1.43863e-06
B	rs12304475	12:43259686	1.43863e-06
B	rs2176913	12:43260653	3.1348e-06
B	rs158123	14:77560478	4.92173e-06
B	rs57864075	14:77560577	7.24968e-06
B	rs4843413	16:86681666	2.0398e-06
B	rs8113708	19:1081120	3.24295e-06
B	rs6843	19:1088285	8.35884e-06
B	rs200573101	19:45388588	4.56965e-06
B	rs283815	19:45390333	7.86498e-06
B	rs184017	19:45394969	6.33382e-06
B	rs157581	19:45395714	7.86498e-06
B	rs429358	19:45411941	6.21859e-06
B	rs10414043	19:45415713	3.9015e-06
B	rs7256200	19:45415935	3.9015e-06
B	rs192086560	7:433319	6.80068e-06
B	rs2441844	8:105303258	6.96699e-06
B	rs4734098	8:105304792	6.96699e-06
B	rs6992687	8:23458354	5.11463e-06
B	rs6557699	8:23460123	5.11463e-06
B	rs13264439	8:23465063	5.11463e-06
B	rs1858401	8:23466466	5.11463e-06
B	rs4490839	8:23466845	5.11463e-06
B	rs9650404	8:23468402	5.11463e-06
B	rs11135759	8:23469088	5.11463e-06
B	rs13254114	8:23469528	5.11463e-06
B	rs7004793	8:23470115	5.11463e-06
B	rs7004327	8:23470583	5.11463e-06
B	rs7009775	8:23470947	5.11463e-06
B	rs13251521	8:4285663	6.48421e-06
B	rs7866005	9:100895720	8.06816e-06
B	NA	9:57530	4.88575e-06
C	NA	1:148680232	8.3834e-07
C	NA	1:148680234	8.3834e-07
C	rs35162749	1:157435134	9.12304e-06
C	rs10908567	1:157436598	7.08833e-06
C	rs1970099	1:157436776	7.08833e-06
C	rs4562611	1:157437526	7.08833e-06
C	rs10908568	1:157437596	7.08833e-06
C	rs10908569	1:157437737	7.08833e-06
C	rs6427378	1:157438783	7.71133e-06
C	rs6675938	1:157441651	5.45791e-06
C	rs6427379	1:157444845	5.45791e-06
C	rs6427380	1:157445895	7.08833e-06
C	rs950453	1:157449254	7.08833e-06
C	rs6669912	1:157451305	5.45791e-06
C	rs6600377	1:38750269	8.46848e-06
C	NA	10:129639481	1.46606e-06
C	rs80262374	10:129642522	3.11858e-07
C	rs75657672	10:129642635	3.11858e-07
C	rs79423207	10:129643691	3.11858e-07
C	rs56391214	10:129645195	1.02978e-06
C	rs701021	12:125033497	9.04145e-06
C	rs769087	12:2344644	7.79482e-07
C	rs1006737	12:2345295	7.79482e-07
C	rs2159100	12:2346393	1.07072e-06
C	rs12315711	12:2346830	7.79482e-07
C	rs11062170	12:2348844	7.25138e-07
C	rs4765905	12:2349584	1.93765e-06
C	rs758170	12:2361460	6.87029e-07
C	rs10774035	12:2368674	6.87029e-07
C	rs10774036	12:2386948	6.37751e-07
C	rs10744560	12:2387099	6.87029e-07
C	rs12311439	12:2394781	1.28557e-06
C	rs1024582	12:2402246	1.11597e-06
C	rs4298967	12:2408194	9.26714e-07
C	rs74793173	15:30227769	4.67726e-06
C	rs76159222	15:30227866	4.67726e-06
C	rs76280009	15:30228071	4.67726e-06
C	rs1522796	15:30229579	4.67726e-06
C	rs11076318	16:59431868	5.03243e-06
C	rs6564486	16:77972613	8.54746e-06
C	rs6564487	16:77972626	8.54746e-06
C	NA	16:9518979	4.85548e-06
C	rs3893993	17:5022639	5.86393e-06
C	rs3890287	17:5032168	7.82794e-06
C	rs12709341	17:5053874	7.82794e-06
C	rs9908414	17:5087040	8.6508e-06
C	NA	18:58054060	5.03571e-06
C	rs6065610	20:42098121	4.88109e-06
C	rs7621619	3:73546996	7.03294e-06
C	rs4684626	3:9256186	9.13451e-06
C	rs4684627	3:9256398	9.13451e-06
C	NA	3:9256670	9.13451e-06
C	rs12492729	3:9258073	9.12377e-06
C	rs6811240	4:54793060	4.05774e-06
C	rs2456162	5:134414622	4.76774e-06
C	rs1408284	6:93893586	7.55711e-06
C	rs111940281	6:93906301	7.70432e-06
C	NA	6:93909857	7.70432e-06
C	rs116229892	6:93910601	7.70432e-06
C	rs324396	7:34790123	6.17329e-06
C	rs2299571	8:17456388	3.85101e-06
C	rs139796947	8:3388456	5.73473e-06
C	rs75889216	9:2860824	2.72918e-06
TCXblue_1	rs77491210	1:190886911	8.35749e-06
TCXblue_1	rs115085687	1:190962779	5.2761e-06
TCXblue_1	rs77728058	1:191111847	9.0577e-06
TCXblue_1	rs11812910	10:82288896	7.49243e-06
TCXblue_1	rs79583560	14:107182843	2.4942e-06
TCXblue_1	rs62099349	18:76790393	2.64636e-06
TCXblue_1	NA	21:10174540	6.15299e-06
TCXblue_1	rs9881642	3:187797299	8.74329e-06
TCXblue_1	rs12643325	4:125497913	4.18314e-06
TCXblue_1	rs12646455	4:125498059	4.18314e-06
TCXblue_1	rs201403718	4:125509428	4.18314e-06
TCXblue_1	rs12649449	4:125515296	4.18314e-06
TCXblue_1	rs76377257	4:125516453	4.18314e-06
TCXblue_1	rs78034795	4:125521038	4.18314e-06
TCXblue_1	NA	4:125522646	4.18314e-06
TCXblue_1	rs186488042	4:125534228	4.18314e-06
TCXblue_1	rs140065139	4:125536727	5.14941e-06
TCXblue_1	rs201740259	4:125537230	3.38189e-06
TCXblue_1	rs141372206	4:125537919	4.18314e-06
TCXblue_1	NA	4:125539781	4.18314e-06
TCXblue_1	rs76935985	4:125540265	4.18314e-06
TCXblue_1	NA	4:125541581	4.18314e-06
TCXblue_1	rs2726021	7:85592168	4.99876e-06
TCXblue_1	rs57563316	9:12369186	7.51622e-06
TCXblue_1	rs10809761	9:12370081	9.77773e-06
TCXblue_1	rs10809762	9:12370395	9.77773e-06
TCXblue_1	rs10809764	9:12371512	9.77773e-06
TCXblue_1	rs16933965	9:16022561	4.9827e-06
TCXbrown_1	rs71642228	1:28605370	1.97204e-07
TCXbrown_1	rs67384196	1:87606624	7.70973e-06
TCXbrown_1	rs76604552	1:87606951	7.70973e-06
TCXbrown_1	rs66955644	1:87608735	7.70973e-06
TCXbrown_1	rs72957751	1:87609184	7.70973e-06
TCXbrown_1	rs12403958	1:87610731	7.70973e-06
TCXbrown_1	rs10437696	11:121140086	3.09288e-06
TCXbrown_1	rs6589869	11:121142453	3.09288e-06
TCXbrown_1	rs11218235	11:121144673	3.09288e-06
TCXbrown_1	NA	11:121145689	3.09288e-06
TCXbrown_1	rs11218239	11:121149531	2.74476e-06
TCXbrown_1	rs11218240	11:121151902	3.29157e-06
TCXbrown_1	rs11038830	11:46262022	8.79351e-06
TCXbrown_1	rs1943688	11:84484686	1.95289e-06
TCXbrown_1	NA	14:31094436	4.56266e-06
TCXbrown_1	rs10492849	16:51488133	1.26569e-06
TCXbrown_1	rs59243338	2:144285234	9.39769e-06
TCXbrown_1	rs35016690	2:144286972	9.39769e-06
TCXbrown_1	rs11889899	2:144287460	2.62336e-07
TCXbrown_1	rs11887074	2:144289061	9.39769e-06
TCXbrown_1	rs72856089	2:144291599	9.39769e-06
TCXbrown_1	NA	2:144298063	6.98054e-07
TCXbrown_1	rs4271708	2:144299018	6.98054e-07
TCXbrown_1	rs219545	2:21537081	9.02413e-06
TCXbrown_1	rs219547	2:21537748	9.02413e-06
TCXbrown_1	rs138099011	2:29794433	8.66938e-06
TCXbrown_1	rs6785381	3:125239706	3.67544e-06
TCXbrown_1	rs6798121	3:125239771	3.67544e-06
TCXbrown_1	rs149654988	3:125241023	3.67544e-06
TCXbrown_1	rs6770214	3:171006768	2.92625e-06
TCXbrown_1	rs16856124	3:171006793	2.92625e-06
TCXbrown_1	rs4692552	4:169764631	2.92689e-06
TCXbrown_1	NA	4:169765001	2.29447e-06
TCXbrown_1	rs2915804	5:160176095	8.27705e-06
TCXbrown_1	rs6927089	6:148891427	5.36199e-06
TCXbrown_1	rs208707	6:148891724	8.8587e-06
TCXbrown_1	rs12209297	6:148901519	4.72078e-06
TCXbrown_1	rs12662822	6:148906454	3.76294e-06
TCXbrown_1	rs72983285	6:148919158	9.30869e-06
TCXbrown_1	rs12683303	9:10677120	4.17892e-06
TCXbrown_2	rs71642228	1:28605370	5.89097e-06
TCXbrown_2	rs67384196	1:87606624	1.56899e-06
TCXbrown_2	rs76604552	1:87606951	1.56899e-06
TCXbrown_2	rs66955644	1:87608735	1.56899e-06
TCXbrown_2	rs72957751	1:87609184	1.56899e-06
TCXbrown_2	rs12405406	1:87609509	3.71466e-06
TCXbrown_2	rs67551307	1:87610145	3.71466e-06
TCXbrown_2	rs12403958	1:87610731	1.56899e-06
TCXbrown_2	rs552478294	1:87612397	3.71466e-06
TCXbrown_2	NA	10:117635767	9.2753e-06
TCXbrown_2	rs12246986	10:133111294	2.50821e-06
TCXbrown_2	rs10437696	11:121140086	5.71583e-06
TCXbrown_2	rs6589869	11:121142453	5.71583e-06
TCXbrown_2	rs11218235	11:121144673	5.71583e-06
TCXbrown_2	NA	11:121145689	5.71583e-06
TCXbrown_2	rs11218239	11:121149531	4.17636e-06
TCXbrown_2	rs11218240	11:121151902	4.42221e-06
TCXbrown_2	rs10492849	16:51488133	5.90024e-06
TCXbrown_2	rs11125767	2:59295726	6.69153e-06
TCXbrown_2	rs112127275	2:59295752	7.42363e-06
TCXbrown_2	rs2192498	2:59300934	7.55549e-06
TCXbrown_2	rs763712	2:59311911	6.69153e-06
TCXbrown_2	rs1996219	3:16276450	5.14105e-06
TCXbrown_2	rs7735923	5:40100774	9.51279e-06
TCXbrown_2	NA	6:31143694	4.53621e-06
TCXbrown_2	NA	6:31144429	4.53621e-06
TCXbrown_2	NA	6:31144582	4.53621e-06
TCXbrown_2	NA	6:31144678	4.53621e-06
TCXbrown_2	NA	6:31144912	4.40853e-06
TCXbrown_2	NA	6:31145073	4.53621e-06
TCXbrown_2	NA	6:31145107	4.53621e-06
TCXbrown_2	NA	6:31145123	4.53621e-06
TCXbrown_2	NA	6:31145271	4.53621e-06
TCXbrown_2	NA	6:31145284	4.39452e-06
TCXbrown_2	NA	6:31145431	4.53621e-06
TCXbrown_2	NA	6:31145702	4.53621e-06
TCXbrown_2	NA	6:31145839	4.53621e-06
TCXbrown_2	NA	6:31145991	4.53621e-06
TCXbrown_2	NA	6:31146315	4.53621e-06
TCXbrown_2	NA	6:31146477	4.53621e-06
TCXbrown_2	NA	6:31146513	4.53621e-06
TCXbrown_2	NA	6:31147725	4.53621e-06
TCXbrown_2	NA	6:31147892	6.85437e-06
TCXbrown_2	NA	6:31147916	4.53621e-06
TCXbrown_2	NA	6:31148606	4.53621e-06
TCXbrown_2	rs80124952	7:108764376	8.24285e-06
TCXbrown_2	rs79510909	7:108764727	8.24285e-06
TCXbrown_2	rs6954542	7:108790120	4.07429e-06
TCXbrown_2	rs6465756	7:77240744	3.98737e-06
TCXbrown_2	rs2868787	7:77242138	3.98737e-06
TCXbrown_2	rs2980862	8:126484638	4.54015e-06
TCXbrown_3	rs10924911	1:247261608	4.96869e-06
TCXbrown_3	rs1516773	11:21030704	2.37543e-06
TCXbrown_3	rs113212959	12:122477225	6.2179e-06
TCXbrown_3	NA	18:66457557	4.76029e-06
TCXbrown_3	rs8105054	19:6990537	9.32938e-06
TCXbrown_3	rs12713147	2:24259352	3.87959e-06
TCXbrown_3	rs10170821	2:24260145	3.87959e-06
TCXbrown_3	rs3731620	2:24262060	3.87959e-06
TCXbrown_3	rs10153678	2:24268142	3.87959e-06
TCXbrown_3	rs10207949	2:24269628	3.87959e-06
TCXbrown_3	rs10167808	2:24271980	3.87959e-06
TCXbrown_3	rs13413450	2:24272396	3.87959e-06
TCXbrown_3	rs111634163	2:24272657	6.94932e-06
TCXbrown_3	rs12469126	2:24277104	3.87959e-06
TCXbrown_3	rs7580354	2:24279144	3.87959e-06
TCXbrown_3	rs12713193	2:24322769	8.76871e-06
TCXbrown_3	rs79553513	20:50506724	3.77783e-06
TCXbrown_3	NA	5:73100527	7.87791e-06
TCXbrown_3	NA	6:31143694	2.74061e-06
TCXbrown_3	NA	6:31144429	2.74061e-06
TCXbrown_3	NA	6:31144582	2.74061e-06
TCXbrown_3	NA	6:31144678	2.74061e-06
TCXbrown_3	NA	6:31144912	2.182e-06
TCXbrown_3	NA	6:31145073	2.74061e-06
TCXbrown_3	NA	6:31145107	2.74061e-06
TCXbrown_3	NA	6:31145123	2.74061e-06
TCXbrown_3	NA	6:31145271	2.74061e-06
TCXbrown_3	NA	6:31145284	3.07221e-06
TCXbrown_3	NA	6:31145431	2.74061e-06
TCXbrown_3	NA	6:31145702	2.74061e-06
TCXbrown_3	NA	6:31145839	2.74061e-06
TCXbrown_3	NA	6:31145991	2.74061e-06
TCXbrown_3	NA	6:31146315	2.74061e-06
TCXbrown_3	NA	6:31146477	2.74061e-06
TCXbrown_3	NA	6:31146513	2.74061e-06
TCXbrown_3	NA	6:31147725	2.74061e-06
TCXbrown_3	NA	6:31147892	6.2608e-06
TCXbrown_3	NA	6:31147916	2.74061e-06
TCXbrown_3	NA	6:31148606	2.74061e-06
TCXbrown_3	rs80124952	7:108764376	6.00951e-06
TCXbrown_3	rs79510909	7:108764727	6.00951e-06
TCXbrown_3	rs6954542	7:108790120	4.62963e-06
TCXbrown_3	rs73661218	9:105065020	9.24721e-06
TCXbrown_3	rs1543533	9:105077543	9.24721e-06
TCXbrown_3	rs7042678	9:82559080	5.8028e-06
TCXbrown_4	rs2819370	1:201915055	1.72552e-06
TCXbrown_4	rs2819372	1:201915960	1.72552e-06
TCXbrown_4	rs2820304	1:201918527	1.72552e-06
TCXbrown_4	rs2790898	1:201919674	2.23247e-06
TCXbrown_4	rs12289023	11:131737284	7.2654e-06
TCXbrown_4	rs7137037	12:50229333	7.98826e-06
TCXbrown_4	rs4882654	12:75145512	9.41366e-07
TCXbrown_4	rs12422339	12:75148917	6.78018e-06
TCXbrown_4	NA	12:75149838	6.78018e-06
TCXbrown_4	NA	12:75153680	2.60872e-06
TCXbrown_4	rs199984281	12:75153683	2.60872e-06
TCXbrown_4	rs1396229	12:75155227	9.41366e-07
TCXbrown_4	rs7965535	12:75161944	9.41366e-07
TCXbrown_4	rs10506686	12:75170530	9.41366e-07
TCXbrown_4	rs10879839	12:75174462	9.41366e-07
TCXbrown_4	rs78077156	12:75183305	1.51748e-06
TCXbrown_4	rs4882657	12:75191230	2.09609e-06
TCXbrown_4	rs11180232	12:75193041	4.6749e-06
TCXbrown_4	NA	15:20310315	3.13957e-06
TCXbrown_4	rs111647845	17:79562563	3.17249e-06
TCXbrown_4	rs2387579	19:49416456	3.08313e-06
TCXbrown_4	rs11676023	2:47934650	2.97611e-06
TCXbrown_4	rs79335119	3:165968891	7.39819e-06
TCXbrown_4	rs77231052	3:166052998	3.89136e-06
TCXbrown_4	rs12490625	3:166155183	5.42925e-06
TCXbrown_4	rs77860848	3:166168431	5.42925e-06
TCXbrown_4	rs78038818	3:166168442	5.42925e-06
TCXbrown_4	rs146189963	3:166169491	5.42925e-06
TCXbrown_4	rs12497520	3:166180790	5.42925e-06
TCXbrown_4	rs1431499	3:197166491	2.96979e-06
TCXbrown_4	rs34423364	3:197172818	7.92379e-06
TCXbrown_4	rs35686480	3:197182500	8.84661e-06
TCXbrown_4	rs6535624	4:149587905	5.23843e-06
TCXbrown_4	rs4026962	4:149594489	1.69116e-06
TCXbrown_4	rs10008666	4:149595312	1.69116e-06
TCXbrown_4	rs969282	6:134205092	7.59423e-06
TCXbrown_4	NA	6:29614405	9.20749e-07
TCXbrown_4	NA	6:29616035	9.20749e-07
TCXbrown_4	NA	6:29618366	9.20749e-07
TCXbrown_4	NA	6:29624112	9.20749e-07
TCXbrown_4	NA	6:29624894	9.20749e-07
TCXbrown_4	NA	6:29625032	9.20749e-07
TCXbrown_4	NA	6:29625195	9.20749e-07
TCXbrown_4	NA	6:29625561	9.20749e-07
TCXbrown_4	NA	6:29626917	9.20749e-07
TCXbrown_4	rs7005753	8:17200048	2.48221e-06
TCXbrown_4	rs682067	9:27113469	9.30235e-06
TCXbrown_4	rs682102	9:27113500	5.85644e-06
TCXgreen_1	rs7897043	10:2106551	1.37014e-06
TCXgreen_1	rs539155778	12:37883250	2.26317e-06
TCXgreen_1	rs12868800	13:27653587	3.02719e-08
TCXgreen_1	rs9315508	13:38269944	3.34064e-06
TCXgreen_1	rs7332772	13:38270164	3.95495e-06
TCXgreen_1	rs1333360	13:38272808	3.34064e-06
TCXgreen_1	rs1333362	13:38273340	3.34064e-06
TCXgreen_1	NA	13:38274089	3.34064e-06
TCXgreen_1	rs1344351	13:38275326	3.34064e-06
TCXgreen_1	NA	13:38280095	4.32105e-06
TCXgreen_1	rs7319926	13:38280430	4.32105e-06
TCXgreen_1	rs489806	2:240099456	6.11341e-06
TCXgreen_1	rs2204703	4:92163756	5.51441e-06
TCXgreen_1	rs713561	5:134385108	5.45648e-06
TCXgreen_1	rs4976264	5:134389689	7.83299e-06
TCXgreen_1	rs2456162	5:134414622	1.59579e-06
TCXgreen_1	rs17545130	6:94004630	3.5051e-06
TCXgreen_2	NA	10:101068153	7.43689e-06
TCXgreen_2	rs12357601	10:49916002	7.68509e-06
TCXgreen_2	NA	12:31319116	1.0855e-06
TCXgreen_2	NA	17:39023702	9.01019e-06
TCXgreen_2	rs4954136	2:135106232	8.35531e-06
TCXgreen_2	rs17616642	2:59022210	8.33148e-06
TCXgreen_2	rs1024788	2:59067070	4.1368e-06
TCXgreen_2	rs2041742	2:59086026	9.97882e-06
TCXgreen_2	rs148291591	20:29609722	4.72852e-06
TCXgreen_2	rs371690529	20:42581873	6.65363e-06
TCXgreen_2	rs9850837	3:109687808	7.29727e-06
TCXgreen_2	rs9878737	3:109689619	7.29727e-06
TCXgreen_2	rs9818970	3:109692359	7.29727e-06
TCXgreen_2	rs62283145	3:109704157	4.47055e-06
TCXgreen_2	rs62284566	3:109709251	7.75838e-06
TCXgreen_2	rs62284567	3:109709277	7.75838e-06
TCXgreen_2	rs76041641	3:168805662	2.99941e-06
TCXgreen_2	rs11722565	4:115270937	3.00887e-06
TCXgreen_2	rs4637477	4:115272196	3.00887e-06
TCXgreen_2	rs10005003	4:115276194	7.81005e-06
TCXgreen_2	rs4324614	4:115277403	7.81005e-06
TCXgreen_2	rs28413684	4:115281494	4.81037e-06
TCXgreen_2	rs28597098	4:115282226	7.08239e-06
TCXgreen_2	NA	4:115282340	5.60433e-06
TCXgreen_2	rs200040351	9:119823656	7.75362e-06
TCXgreen_2	rs7864923	9:119823682	7.75362e-06
TCXgreen_2	rs10983486	9:119824033	3.22807e-06
TCXgreen_2	rs10983487	9:119824051	3.22807e-06
TCXgreen_2	rs112681910	9:119837773	9.77549e-06
TCXgreen_2	rs12344337	9:119838444	2.72438e-06
TCXturquoise_1	NA	1:145294917	1.81026e-06
TCXturquoise_1	rs61833789	1:237627281	3.65584e-06
TCXturquoise_1	rs2255277	1:237658445	6.74761e-06
TCXturquoise_1	rs2618688	1:237677692	8.32905e-06
TCXturquoise_1	rs2618689	1:237677693	8.32905e-06
TCXturquoise_1	NA	1:87180537	1.01101e-06
TCXturquoise_1	NA	1:87180543	3.72335e-06
TCXturquoise_1	NA	1:87180550	3.72335e-06
TCXturquoise_1	NA	1:87180551	8.97268e-06
TCXturquoise_1	rs11633043	15:58837722	3.10567e-06
TCXturquoise_1	rs2870471	16:75274282	9.84491e-06
TCXturquoise_1	rs8052373	16:75295014	6.76721e-06
TCXturquoise_1	rs11641896	16:75300179	9.68112e-06
TCXturquoise_1	rs11649684	16:75302979	1.37067e-06
TCXturquoise_1	rs1823847	2:184548475	6.22214e-06
TCXturquoise_1	rs10189125	2:184548901	2.02774e-06
TCXturquoise_1	rs6757407	2:184549340	2.02774e-06
TCXturquoise_1	rs12612566	2:184550071	4.84016e-06
TCXturquoise_1	rs1584856	2:184550477	2.02774e-06
TCXturquoise_1	rs1581663	2:184553016	1.95421e-06
TCXturquoise_1	rs1609333	2:184553243	2.02774e-06
TCXturquoise_1	rs1823848	2:184554735	2.02774e-06
TCXturquoise_1	rs1609331	2:184556456	2.02774e-06
TCXturquoise_1	rs1609330	2:184556625	2.02774e-06
TCXturquoise_1	NA	2:184557876	2.02774e-06
TCXturquoise_1	rs936010	2:184559064	2.02774e-06
TCXturquoise_1	rs2368957	2:184559193	2.19975e-06
TCXturquoise_1	rs936011	2:184559662	4.84016e-06
TCXturquoise_1	rs1454037	2:184560284	2.02774e-06
TCXturquoise_1	rs1454038	2:184560568	2.02774e-06
TCXturquoise_1	rs1454040	2:184560809	2.02774e-06
TCXturquoise_1	rs62196999	2:184563082	1.95421e-06
TCXturquoise_1	rs75777904	2:184563384	2.02774e-06
TCXturquoise_1	rs12475852	2:184563561	2.02774e-06
TCXturquoise_1	rs12468529	2:184563594	2.02774e-06
TCXturquoise_1	rs9288096	2:184564544	2.02774e-06
TCXturquoise_1	rs12052535	2:184565671	2.02774e-06
TCXturquoise_1	rs12052541	2:184565788	1.95421e-06
TCXturquoise_1	rs1377757	2:184566377	2.02774e-06
TCXturquoise_1	rs10166314	2:184566782	2.02774e-06
TCXturquoise_1	rs10190171	2:184566974	2.02774e-06
TCXturquoise_1	rs10169887	2:184567889	2.02774e-06
TCXturquoise_1	NA	2:184568343	4.84016e-06
TCXturquoise_1	rs35089428	2:184568344	4.84016e-06
TCXturquoise_1	rs4613227	2:184568916	2.02774e-06
TCXturquoise_1	rs28454077	2:184570160	4.25566e-06
TCXturquoise_1	rs1551339	2:184570407	4.25566e-06
TCXturquoise_1	rs4666933	2:184571445	4.25566e-06
TCXturquoise_1	rs12464042	2:184572565	4.25566e-06
TCXturquoise_1	rs7579367	2:184572631	3.5153e-06
TCXturquoise_1	rs2368958	2:184573609	3.5153e-06
TCXturquoise_1	rs13416559	2:184574542	3.5153e-06
TCXturquoise_1	rs10178833	2:184575802	4.23378e-06
TCXturquoise_1	rs13382743	2:184578710	6.43489e-06
TCXturquoise_1	rs7355748	2:184578817	7.80906e-06
TCXturquoise_1	rs13422535	2:184579433	7.71356e-06
TCXturquoise_1	rs12328722	2:184579574	7.80906e-06
TCXturquoise_1	rs1454041	2:184580079	7.80906e-06
TCXturquoise_1	rs9288097	2:184581204	7.80906e-06
TCXturquoise_1	rs1993269	2:184581636	8.72244e-06
TCXturquoise_1	rs1454042	2:184581876	6.43489e-06
TCXturquoise_1	rs715627	22:28184328	8.73021e-06
TCXturquoise_1	NA	3:234480	8.83037e-06
TCXturquoise_1	rs6447849	4:8084560	7.02284e-07
TCXturquoise_1	rs960710	6:144060958	3.23857e-06
TCXturquoise_1	rs2328515	6:144071630	7.90646e-06
TCXturquoise_1	rs6931825	6:144079788	9.00901e-06
TCXturquoise_1	rs12197393	6:144725103	4.07996e-06
TCXturquoise_1	rs4461753	6:144731714	4.63247e-06
TCXturquoise_1	rs6929631	6:144734319	4.07996e-06
TCXturquoise_1	rs9399477	6:144734678	4.07996e-06
TCXturquoise_1	rs6908931	6:144735877	4.63247e-06
TCXturquoise_1	rs56077717	6:55219453	7.96245e-06
TCXturquoise_1	rs1948779	6:55219889	7.96245e-06
TCXturquoise_1	rs1723561	7:109771581	1.77427e-06
TCXturquoise_1	rs1723562	7:109790535	6.18824e-06
TCXturquoise_1	rs320243	9:104911052	8.76974e-06
TCXturquoise_1	rs17407816	9:71614256	8.77414e-06
TCXturquoise_2	rs7524833	1:13807567	2.17687e-06
TCXturquoise_2	rs77227348	1:218815360	3.74873e-06
TCXturquoise_2	rs74143099	1:218815428	1.67702e-06
TCXturquoise_2	rs79585732	1:218815484	3.74873e-06
TCXturquoise_2	rs28716818	1:218816561	1.81261e-06
TCXturquoise_2	rs114551959	1:218825214	3.74873e-06
TCXturquoise_2	rs28406088	1:218829313	3.74873e-06
TCXturquoise_2	NA	1:218832206	2.56772e-06
TCXturquoise_2	rs74637527	1:218836968	2.56772e-06
TCXturquoise_2	rs77328429	1:218837881	2.56772e-06
TCXturquoise_2	rs116510266	1:218839888	2.56772e-06
TCXturquoise_2	rs11586731	1:218840824	3.20225e-06
TCXturquoise_2	rs114674348	1:218842594	2.56772e-06
TCXturquoise_2	rs28406680	1:218843025	2.56772e-06
TCXturquoise_2	rs185990889	1:218843291	2.56772e-06
TCXturquoise_2	rs150233507	1:218843534	2.56772e-06
TCXturquoise_2	NA	1:218849202	1.5447e-06
TCXturquoise_2	rs74695237	1:218849421	1.5447e-06
TCXturquoise_2	rs80043355	1:218852185	1.5447e-06
TCXturquoise_2	rs76430819	1:218852459	1.5447e-06
TCXturquoise_2	rs28430892	1:218853632	1.5447e-06
TCXturquoise_2	rs28522683	1:218858442	1.5447e-06
TCXturquoise_2	rs28575251	1:218858654	1.5447e-06
TCXturquoise_2	rs28499490	1:218858844	1.5447e-06
TCXturquoise_2	rs28514522	1:218859462	1.5447e-06
TCXturquoise_2	rs7897818	10:67576247	7.88877e-06
TCXturquoise_2	NA	10:93350590	7.43024e-06
TCXturquoise_2	rs74710054	10:93371670	9.61122e-06
TCXturquoise_2	rs7919341	10:93371837	9.61122e-06
TCXturquoise_2	rs2155455	11:69942216	9.21872e-06
TCXturquoise_2	NA	19:23483054	1.41788e-06
TCXturquoise_2	rs56095731	2:88691400	6.58783e-06
TCXturquoise_2	rs683059	4:65996001	8.63837e-06
TCXturquoise_2	rs76785803	4:66025911	8.68083e-06
TCXturquoise_2	rs71610781	4:66026208	8.68083e-06
TCXturquoise_2	rs199894360	4:66045901	5.82651e-06
TCXturquoise_2	rs147547747	5:46030756	6.44209e-06
TCXturquoise_2	rs12197624	6:123276053	2.88783e-06
TCXturquoise_2	NA	6:123276425	2.48896e-06
TCXturquoise_2	rs200660840	6:123276434	2.48896e-06
TCXturquoise_2	rs7773412	6:123277749	2.88783e-06
TCXturquoise_2	rs12196136	6:123278679	2.88783e-06
TCXturquoise_2	rs9490622	6:123279046	2.88783e-06
TCXturquoise_2	rs9490623	6:123279240	2.88783e-06
TCXturquoise_2	rs4128447	6:123282389	2.88783e-06
TCXturquoise_2	rs9399092	6:134663034	2.74958e-06
TCXturquoise_2	rs9389161	6:134670529	5.25149e-06
TCXturquoise_2	NA	6:37584431	8.93633e-06
TCXturquoise_2	NA	6:37585886	5.43719e-06
TCXturquoise_2	rs13217642	6:37586059	5.43719e-06
TCXturquoise_2	rs1883898	6:37586406	5.43719e-06
TCXturquoise_2	rs12665609	6:37586488	5.43719e-06
TCXturquoise_2	rs9380693	6:37588853	5.43719e-06
TCXturquoise_2	rs9394443	6:37589270	5.43719e-06
TCXturquoise_2	rs9637969	6:37589352	5.43719e-06
TCXturquoise_2	rs9637970	6:37589390	5.43719e-06
TCXturquoise_2	NA	6:37589779	5.43719e-06
TCXturquoise_2	rs9394444	6:37590781	5.43719e-06
TCXturquoise_2	rs66497557	6:37591124	5.43719e-06
TCXturquoise_2	rs72846588	6:37591834	5.43719e-06
TCXturquoise_2	rs77386697	6:37591850	5.43719e-06
TCXturquoise_2	rs67395334	6:37591989	5.43719e-06
TCXturquoise_2	rs270417	6:7729614	2.64646e-06
TCXturquoise_2	rs17165797	7:93460205	6.48967e-06
TCXturquoise_2	rs62466673	7:93504176	6.37595e-06
TCXturquoise_2	rs10096868	8:4283957	6.34293e-06
TCXturquoise_2	rs12542991	8:4284213	8.66958e-06
TCXturquoise_2	rs10101304	8:4285350	9.14804e-06
TCXturquoise_2	rs13251521	8:4285663	4.21389e-06
TCXturquoise_2	rs17414612	8:4288538	1.77447e-06
TCXturquoise_2	rs6991612	8:4288668	3.14335e-07
TCXturquoise_2	rs6558880	8:4289081	2.88775e-06
TCXturquoise_2	rs13275567	8:4291872	3.9623e-06
TCXturquoise_2	rs12677457	8:4296370	4.73005e-06
TCXturquoise_2	rs13273325	8:4296512	4.73005e-06
TCXturquoise_2	NA	9:21270441	5.29194e-06
TCXturquoise_3	NA	1:71776613	1.42394e-06
TCXturquoise_3	rs58418779	10:122043787	7.78796e-06
TCXturquoise_3	rs12256517	10:122065231	6.89263e-06
TCXturquoise_3	rs61871528	10:122068179	7.78796e-06
TCXturquoise_3	rs58759698	10:122069287	7.78796e-06
TCXturquoise_3	rs4300322	10:122070436	6.47388e-07
TCXturquoise_3	rs61871548	10:122071703	6.47388e-07
TCXturquoise_3	rs34194460	10:7255600	6.08257e-06
TCXturquoise_3	rs35881162	10:7255809	4.67416e-06
TCXturquoise_3	rs7076306	10:7258434	6.08257e-06
TCXturquoise_3	rs7097868	10:7258770	6.08257e-06
TCXturquoise_3	rs10905118	10:7261227	5.15934e-06
TCXturquoise_3	rs7078377	10:7261736	6.08257e-06
TCXturquoise_3	rs12360139	10:7271651	7.64364e-06
TCXturquoise_3	rs61838001	10:7271810	7.64364e-06
TCXturquoise_3	rs12415385	10:7272713	7.64364e-06
TCXturquoise_3	rs10905120	10:7273168	7.64364e-06
TCXturquoise_3	rs2025465	10:7273501	7.64364e-06
TCXturquoise_3	rs2025464	10:7273522	7.64364e-06
TCXturquoise_3	rs10905121	10:7275431	7.64364e-06
TCXturquoise_3	rs10905122	10:7275506	7.64364e-06
TCXturquoise_3	NA	10:7276174	7.64364e-06
TCXturquoise_3	rs12411470	10:7276623	7.64364e-06
TCXturquoise_3	rs10795536	10:7277060	7.64364e-06
TCXturquoise_3	rs10905125	10:7277130	7.64364e-06
TCXturquoise_3	rs10905126	10:7277300	8.37338e-06
TCXturquoise_3	rs10905127	10:7277308	7.64364e-06
TCXturquoise_3	rs10905128	10:7277373	7.64364e-06
TCXturquoise_3	rs11255053	10:7277412	7.64364e-06
TCXturquoise_3	rs35761502	10:7277878	7.64364e-06
TCXturquoise_3	rs12783841	10:7277922	7.64364e-06
TCXturquoise_3	rs4546991	10:7278766	7.64364e-06
TCXturquoise_3	rs11255054	10:7279851	7.64364e-06
TCXturquoise_3	rs12361289	11:18496526	6.60623e-07
TCXturquoise_3	rs2291752	11:18501728	1.27188e-06
TCXturquoise_3	rs2658552	11:18524208	6.60623e-07
TCXturquoise_3	rs2643866	11:18532456	6.60623e-07
TCXturquoise_3	rs7129164	11:18540214	6.60623e-07
TCXturquoise_3	rs1857907	11:18554337	7.17783e-07
TCXturquoise_3	rs10741745	11:18568032	7.17783e-07
TCXturquoise_3	rs10832941	11:18569392	7.17783e-07
TCXturquoise_3	rs11024717	11:18591571	4.57419e-06
TCXturquoise_3	rs72795950	16:29234586	4.7429e-07
TCXturquoise_3	rs2161720	16:78671130	8.92834e-06
TCXturquoise_3	rs2042430	16:78672823	3.83602e-06
TCXturquoise_3	rs12716857	16:78689890	8.35776e-06
TCXturquoise_3	rs12325505	16:78689923	8.35776e-06
TCXturquoise_3	rs757184288	19:9010602	5.72377e-06
TCXturquoise_3	rs758699	2:74514667	6.10859e-06
TCXturquoise_3	rs7575147	2:74515897	6.27676e-06
TCXturquoise_3	rs6063661	20:50138173	9.52234e-06
TCXturquoise_3	rs72546971	20:50147748	5.34956e-06
TCXturquoise_3	rs111273262	4:140693113	7.97419e-06
TCXturquoise_3	rs2529225	7:101436508	3.83476e-06
TCXturquoise_3	rs2529227	7:101436847	3.83476e-06
TCXturquoise_3	rs10953351	7:101437863	3.67889e-06
TCXturquoise_3	NA	7:101437919	7.08278e-06
TCXturquoise_3	rs6957838	7:101438264	2.5568e-06
TCXturquoise_3	rs2690920	7:101438919	2.0695e-06
TCXturquoise_3	rs2529228	7:101439251	5.60924e-06
TCXturquoise_3	rs2690919	7:101441082	5.60924e-06
TCXturquoise_3	rs2690918	7:101442009	5.60924e-06
TCXturquoise_3	rs2690916	7:101443038	5.60924e-06
TCXturquoise_3	rs57191517	7:101443039	5.60924e-06
TCXturquoise_3	rs2690915	7:101443481	5.60924e-06
TCXturquoise_3	rs2690914	7:101443940	5.60924e-06
TCXyellow_1	rs12411937	10:87159270	8.43502e-06
TCXyellow_1	rs146665330	15:88052345	9.12907e-06
TCXyellow_1	rs9928570	16:13980581	4.82855e-06
TCXyellow_1	rs11877643	18:21986613	6.39422e-06
TCXyellow_1	rs2702593	18:71639652	5.04763e-06
TCXyellow_1	rs251897	19:39817468	1.54512e-06
TCXyellow_1	rs62197973	2:206841938	2.56274e-06
TCXyellow_1	rs4589736	2:206846871	5.76826e-06
TCXyellow_1	rs6027062	20:58305203	9.54911e-06
TCXyellow_1	rs73130845	5:80503567	8.37114e-06
TCXyellow_1	NA	6:144595093	3.17215e-06
TCXyellow_1	rs12540875	7:36192659	9.18539e-06
TCXyellow_1	rs7844405	8:118353879	9.32311e-06
TCXyellow_1	NA	9:16017303	3.29176e-06
TCXyellow_1	rs74557062	9:78087123	2.04265e-06
TCXyellow_2	rs4233337	1:89636947	6.20733e-06
TCXyellow_2	rs10887875	10:90742982	2.57078e-06
TCXyellow_2	rs7916294	10:90744325	5.50221e-06
TCXyellow_2	rs11202921	10:90745216	2.57078e-06
TCXyellow_2	rs4064	10:90751380	2.45758e-07
TCXyellow_2	rs10509561	10:90751912	2.45758e-07
TCXyellow_2	NA	10:90755600	3.2918e-07
TCXyellow_2	NA	11:48899210	1.94102e-06
TCXyellow_2	rs12868800	13:27653587	6.20001e-07
TCXyellow_2	rs1578831	13:36117258	2.16423e-06
TCXyellow_2	NA	13:36134351	1.84813e-06
TCXyellow_2	rs9600963	13:36150308	8.23594e-06
TCXyellow_2	NA	14:20135703	5.72147e-06
TCXyellow_2	rs6064908	20:58778125	2.52638e-06
TCXyellow_2	rs56027104	3:193456089	4.94915e-06
TCXyellow_2	rs335903	7:125982482	7.82759e-06
TCXyellow_2	rs335905	7:125984332	7.82759e-06
TCXyellow_2	rs335910	7:125986585	7.82759e-06
TCXyellow_2	rs335911	7:125986849	7.82759e-06
TCXyellow_2	rs335915	7:125990516	7.82759e-06
TCXyellow_2	rs335919	7:125994172	7.82759e-06
TCXyellow_2	rs12534864	7:125994392	7.5852e-06
TCXyellow_2	rs189201	7:125995425	7.82759e-06
TCXyellow_2	rs335886	7:126000561	7.82759e-06
TCXyellow_2	rs335887	7:126001520	7.82759e-06
TCXyellow_2	rs335890	7:126003045	7.82759e-06
TCXyellow_2	rs335892	7:126005694	7.82759e-06
TCXyellow_2	rs335895	7:126007997	7.82759e-06
TCXyellow_2	rs335896	7:126008397	7.82759e-06
TCXyellow_2	rs335897	7:126008453	7.82759e-06
TCXyellow_2	rs594501	7:126014865	7.82759e-06
TCXyellow_2	rs1362180	7:126020714	7.82759e-06
TCXyellow_2	rs7797243	7:126023637	7.82759e-06
TCXyellow_2	rs7797385	7:126023655	7.82759e-06
TCXyellow_2	rs7797522	7:126031056	6.65392e-06
TCXyellow_2	rs7785640	7:126031955	6.65392e-06
TCXyellow_2	rs10277400	7:126034965	6.65392e-06
TCXyellow_2	rs10255738	7:126036578	6.65392e-06
TCXyellow_2	rs139736708	7:72829745	4.12828e-06
