# Supplementary material for: Transcriptomic stratification of late-onset Alzheimer's cases reveals novel genetic modifiers of disease pathology
Source: PLoS Genet. 2020 Jun 3;16(6):e1008775. doi: 10.1371/journal.pgen.1008775 (PMC7295244; doi:10.1371/journal.pgen.1008775)
Supplement: S7 Table — Significant SNPs that were associated at a genome-wide suggestive level with either a submodule eigengene or the subtype specificity metric are reported. RefSNP IDs are provided if available for the positions, which are aligned to the hg19 human genome build (attached Excel workbook). (XLSX) [file pgen.1008775.s017.xlsx]

## Sheet: S7 Table
S7 Table: Significant SNP Associations from PHG Region Analyses
Significant SNPs that were associated at a genome-wide suggestive level with either a submodule eigengene or the subtype specificity metric are reported. RefSNP IDs are provided if available for the positions, which are aligned to the hg19 human genome build.
Analysis	RefSNP ID	SNP Position	P-Value
A	rs114724399	1:15436352	4.12477e-06
A	rs78042275	1:164160899	5.34414e-06
A	rs79440394	11:133218257	9.85668e-06
A	rs60571683	12:21069049	7.11645e-07
A	rs11494713	12:21182195	7.11645e-07
A	rs76737149	12:21235850	7.11645e-07
A	NA	12:21242654	7.41797e-06
A	rs2026569	13:39583625	7.22846e-06
A	rs55717716	13:39601848	7.22846e-06
A	rs75535847	13:39646507	8.01766e-06
A	rs17234978	13:39664263	8.01766e-06
A	rs8005363	14:68056390	5.141e-06
A	rs117157368	16:6640562	1.19954e-06
A	rs117571554	17:32148680	2.63909e-06
A	rs57335864	17:63460241	8.57648e-06
A	NA	17:69072153	8.77001e-06
A	rs112049532	18:11234574	3.67689e-06
A	rs12373243	18:71215354	3.23556e-06
A	rs35501572	18:71217659	4.69786e-06
A	rs8086117	18:71218390	9.1004e-06
A	rs1943871	18:71221457	9.1004e-06
A	rs1942792	18:71224407	6.77296e-06
A	rs1942791	18:71224566	6.77296e-06
A	rs1943875	18:71225351	9.5442e-06
A	NA	2:133007663	2.99137e-06
A	NA	2:133010032	3.90442e-06
A	NA	2:133061238	4.90722e-07
A	rs2459642	2:133067020	4.90722e-07
A	rs2697506	20:26228227	8.73721e-06
A	rs73192907	21:36644806	2.12703e-06
A	rs73017097	3:2244026	4.84036e-06
A	rs4685506	3:2333503	4.3997e-06
A	NA	4:173811610	1.59546e-06
A	rs17319155	4:173822456	1.28173e-06
A	rs2023257	4:187380369	5.79017e-06
A	rs4862701	4:187381890	1.07249e-06
A	rs12506228	4:187382294	1.53405e-06
A	rs1376534	4:187390861	2.14923e-06
A	rs78864800	5:162414441	3.3333e-06
A	rs73009152	6:152989375	2.21589e-07
A	rs73011149	6:153011434	2.21589e-07
A	rs35313311	7:144745112	8.85719e-06
A	NA	7:144764346	8.85719e-06
A	rs2972103	7:147880714	4.76569e-06
A	NA	7:25471186	1.49124e-06
A	rs17574523	8:14903678	3.06899e-06
A	NA	8:20993571	1.32614e-06
A	NA	8:20993579	3.79411e-06
A	rs12676781	8:5645359	4.39291e-06
A	rs10979084	9:110650605	8.39542e-06
A	NA	9:9731946	3.34012e-07
B	rs79120967	10:21918326	1.32309e-06
B	rs11222895	11:100003476	7.52472e-07
B	rs76656467	11:61649030	7.62901e-06
B	rs116139751	11:61653164	3.75256e-06
B	NA	11:70792888	3.62465e-06
B	rs2193863	11:99981435	1.28484e-07
B	rs11222833	11:99987418	5.33537e-06
B	rs11222837	11:99988844	3.74824e-06
B	rs17624341	11:99991301	7.55326e-06
B	rs12101058	14:31251070	2.3059e-06
B	rs60715516	14:31259997	2.3059e-06
B	rs8012322	14:31260260	2.3059e-06
B	rs11247264	15:98870418	8.53299e-06
B	rs3087439	16:30505821	9.70103e-06
B	rs150458589	16:30693135	2.15665e-06
B	rs118176746	16:30877351	4.5826e-07
B	rs17882023	16:31103336	7.68134e-06
B	rs11149552	16:83309808	5.00601e-06
B	rs34057012	16:89743083	4.71045e-06
B	rs79042203	2:164105888	4.37068e-06
B	NA	2:78022184	9.34592e-06
B	rs80135913	20:15192470	8.02556e-07
B	NA	22:18878224	2.95721e-06
B	rs145992259	3:142043585	1.17592e-06
B	rs79687704	4:21177463	4.71356e-06
B	rs17448020	4:21183538	9.05576e-06
B	rs13157312	5:144141320	6.16908e-06
B	rs13171856	5:144144071	4.19073e-06
B	rs34969736	5:144146300	4.19073e-06
B	rs62380658	5:150367780	9.81813e-06
B	rs13175446	5:150372653	6.8298e-06
B	rs13158099	5:150372984	6.8298e-06
B	rs13361452	5:150373438	7.09417e-06
B	rs6860093	5:150375066	7.09417e-06
B	rs13353962	5:150376008	7.09417e-06
B	rs11956983	5:170161231	9.48068e-06
B	rs28569878	5:170167331	7.65563e-06
B	rs10050760	5:53905555	4.56361e-06
B	rs28701943	5:53909657	4.53071e-06
B	rs17514216	5:53911084	4.53071e-06
B	rs34965265	5:53923603	2.98384e-06
B	rs11747820	5:53926563	5.88953e-06
B	rs71570254	6:151463588	5.84678e-06
B	rs834372	6:18984299	4.24791e-07
B	rs2972103	7:147880714	7.53808e-06
B	rs17428988	7:27381538	7.38782e-06
B	rs17429051	7:27386777	7.53558e-06
B	NA	7:27409573	7.53558e-06
B	rs17429522	7:27424883	7.53558e-06
B	rs573757340	7:27427133	7.53558e-06
B	rs17429557	7:27435387	6.2637e-06
B	rs17439165	7:27436104	6.2637e-06
B	rs11767145	7:27453637	6.2637e-06
B	NA	8:129721954	3.20622e-06
B	rs78094423	8:13024458	8.93992e-06
B	rs17185878	8:13025438	2.37488e-06
B	rs77488275	8:74546393	4.76796e-06
B	rs75874584	8:74551774	4.76796e-06
B	rs77708467	8:74606293	4.76796e-06
FPblue_1	rs146694036	11:71856615	7.62358e-06
FPblue_1	rs77508077	11:71863733	7.62358e-06
FPblue_1	rs12576505	11:71864095	7.62358e-06
FPblue_1	rs76745121	11:71864967	7.62358e-06
FPblue_1	rs75313463	11:71867841	7.62358e-06
FPblue_1	NA	11:71867903	7.62358e-06
FPblue_1	rs80225022	11:71869707	7.62358e-06
FPblue_1	rs7939676	11:71870070	7.62358e-06
FPblue_1	rs7939902	11:71870233	7.62358e-06
FPblue_1	rs417672	12:5750791	4.39527e-06
FPblue_1	NA	12:5766949	7.25301e-06
FPblue_1	rs862394	12:5769554	7.4802e-06
FPblue_1	rs329292	15:101764981	8.91102e-06
FPblue_1	rs2346706	15:87129738	2.87494e-06
FPblue_1	rs2437810	15:87139506	2.96742e-06
FPblue_1	rs12938179	17:36139387	8.47582e-06
FPblue_1	rs11465396	19:7807458	7.32526e-06
FPblue_1	rs552358869	2:34065179	9.66156e-06
FPblue_1	rs6739975	2:47242340	7.61649e-06
FPblue_1	rs11896335	2:47244416	5.93471e-06
FPblue_1	NA	20:52038213	8.965e-06
FPblue_1	rs6133714	20:999231	3.03002e-06
FPblue_1	rs143603651	22:43958460	8.69082e-06
FPblue_1	rs697461	6:166372632	8.54272e-06
FPblue_1	rs66762979	6:67910778	5.92705e-06
FPblue_1	rs1953614	6:69686848	2.9015e-06
FPblue_1	rs3798982	6:69687959	2.9015e-06
FPblue_1	rs3798983	6:69688098	2.9015e-06
FPblue_1	rs1415032	6:69690029	2.9015e-06
FPblue_1	rs12665384	6:69690567	2.9015e-06
FPblue_1	rs12665411	6:69690824	2.9015e-06
FPblue_1	rs72906776	6:69692128	2.9015e-06
FPblue_1	NA	6:69694979	2.9015e-06
FPblue_1	rs3798990	6:69697086	2.9015e-06
FPblue_1	rs960991	6:69697964	2.9015e-06
FPblue_1	rs3798995	6:69700760	1.97054e-06
FPblue_2	rs75088857	1:203201184	9.61301e-06
FPblue_2	rs75511008	1:203255727	3.36225e-06
FPblue_2	NA	1:203263699	3.36225e-06
FPblue_2	rs2676776	10:1570086	2.99293e-06
FPblue_2	rs12220558	10:1573754	4.99586e-06
FPblue_2	rs2477267	10:26878692	3.58572e-06
FPblue_2	rs7951067	11:126257083	9.66066e-06
FPblue_2	rs4390359	11:126260715	4.90315e-06
FPblue_2	NA	11:126260755	5.70756e-06
FPblue_2	rs113313703	12:125106475	5.22729e-06
FPblue_2	rs61925199	12:43957067	6.55107e-07
FPblue_2	rs60694590	15:92037756	8.08541e-06
FPblue_2	rs117890293	16:6616678	2.9184e-06
FPblue_2	rs117157368	16:6640562	2.99518e-06
FPblue_2	rs55706563	18:60284293	2.62532e-06
FPblue_2	rs11673624	19:33017263	1.79141e-06
FPblue_2	rs71351170	19:33023353	2.43577e-07
FPblue_2	rs11879237	19:33023829	3.57445e-07
FPblue_2	rs7256857	19:33025354	2.21618e-06
FPblue_2	rs16967212	19:33026580	2.21618e-06
FPblue_2	NA	2:133017209	3.71285e-06
FPblue_2	rs62146455	2:92308981	8.09285e-06
FPblue_2	rs75744682	20:3717813	8.26273e-07
FPblue_2	rs56144357	20:58368073	5.1771e-06
FPblue_2	rs9305549	21:35797169	7.39275e-06
FPblue_2	rs9305550	21:35797177	7.39275e-06
FPblue_2	rs9866254	3:134892267	7.64843e-06
FPblue_2	rs62313799	4:126547705	2.17164e-06
FPblue_2	rs10446688	4:126704625	5.80942e-06
FPblue_2	rs9371519	6:151749769	3.82862e-06
FPblue_2	rs6557140	6:151758042	1.40402e-06
FPblue_2	rs9397050	6:151759899	1.40402e-06
FPblue_2	rs73203013	7:111025938	1.77288e-07
FPblue_2	rs7782005	7:111029564	7.60149e-07
FPblue_2	rs10224945	7:9057683	6.11381e-06
FPblue_2	rs4618607	7:9059139	2.77462e-06
FPblue_2	rs4301363	7:9059325	2.61754e-06
FPblue_2	rs2192602	7:9061785	4.50396e-06
FPblue_2	rs10259251	7:9062830	8.69428e-06
FPblue_2	rs10234484	7:9063558	8.69428e-06
FPblue_2	rs773694849	7:9064439	3.86522e-06
FPblue_2	NA	8:20993571	1.44659e-06
FPblue_2	NA	8:20993579	4.59725e-07
FPblue_2	NA	8:20993595	9.18801e-07
FPblue_2	NA	8:20993600	7.71142e-06
FPblue_2	rs12680668	8:85185158	3.22603e-06
FPblue_2	rs16912630	8:85186978	3.22603e-06
FPblue_2	rs59395417	8:85190944	3.22603e-06
FPblue_2	rs59138295	8:85190976	3.22603e-06
FPblue_2	NA	8:85196476	3.22603e-06
FPblue_2	rs369209249	8:85223085	4.14087e-06
FPblue_2	rs13301469	9:3911353	5.36431e-06
FPblue_2	rs11138685	9:83092151	9.25758e-06
FPblue_3	rs61782495	1:101832756	1.72257e-06
FPblue_3	rs10838450	11:45350207	2.4227e-06
FPblue_3	rs7967898	12:114110420	8.58009e-06
FPblue_3	rs1635535	12:48386241	8.93869e-06
FPblue_3	rs1635534	12:48386553	8.93869e-06
FPblue_3	rs1793915	12:48386577	8.93869e-06
FPblue_3	rs1793913	12:48387025	8.93869e-06
FPblue_3	rs1793912	12:48387052	8.93869e-06
FPblue_3	rs3751504	14:106235134	9.22896e-06
FPblue_3	rs1960260	14:106239155	1.33228e-06
FPblue_3	rs28652595	14:106239167	7.94364e-06
FPblue_3	rs10145293	14:106247549	4.27049e-06
FPblue_3	rs2753568	14:106250353	8.65085e-06
FPblue_3	rs2725138	14:106251256	9.53765e-06
FPblue_3	rs2753569	14:106251427	9.53765e-06
FPblue_3	rs2753571	14:106252699	9.53765e-06
FPblue_3	rs2725176	14:106253183	9.53765e-06
FPblue_3	rs2753572	14:106253213	9.53765e-06
FPblue_3	rs2753573	14:106253708	9.53765e-06
FPblue_3	rs2753578	14:106259853	8.65085e-06
FPblue_3	rs201724537	16:29409881	1.88411e-06
FPblue_3	rs112652568	16:29412437	2.3596e-06
FPblue_3	rs111500886	16:29422174	1.88411e-06
FPblue_3	NA	18:56899745	8.76326e-06
FPblue_3	rs62145226	2:107006706	3.8912e-06
FPblue_3	NA	2:132885996	3.96757e-06
FPblue_3	rs75748689	2:170402545	8.13482e-06
FPblue_3	rs78682232	2:170409707	8.13482e-06
FPblue_3	rs74700401	2:170420088	8.13482e-06
FPblue_3	rs62104191	2:603983	4.69319e-06
FPblue_3	rs61545767	20:14632484	9.74107e-06
FPblue_3	rs73102507	20:14641772	8.82248e-06
FPblue_3	rs7274443	20:35084695	7.29697e-06
FPblue_3	rs7431124	3:18028571	4.61451e-06
FPblue_3	rs7644630	3:18035857	5.55702e-06
FPblue_3	rs9757046	3:18040913	6.5287e-06
FPblue_3	rs4908955	3:18046487	3.47237e-06
FPblue_3	rs6784436	3:18057313	4.86921e-06
FPblue_3	rs4908954	3:18061837	4.88884e-06
FPblue_3	rs9833830	3:18064476	8.6047e-06
FPblue_3	rs7641293	3:18064917	8.6047e-06
FPblue_3	rs75980770	3:59598364	8.259e-06
FPblue_3	rs62321966	4:125258899	9.2087e-06
FPblue_3	rs746643	4:187268199	9.80103e-06
FPblue_3	rs7672650	4:187271047	9.68714e-06
FPblue_3	rs1366398	5:11638501	2.38357e-06
FPblue_3	rs6914946	6:56197725	1.53311e-06
FPblue_3	rs7739763	6:56202104	6.69222e-06
FPblue_3	rs7739952	6:56202243	9.90693e-06
FPblue_3	rs7760392	6:56202257	9.90693e-06
FPblue_3	NA	6:56202271	9.90693e-06
FPblue_3	rs11961222	6:56202293	6.69222e-06
FPblue_3	rs73448988	6:56202462	6.69222e-06
FPblue_3	rs368602170	9:107538677	6.5359e-06
FPblue_4	NA	1:148844255	1.75031e-06
FPblue_4	rs12029324	1:165180948	8.45219e-06
FPblue_4	rs185872221	1:18138948	6.77967e-06
FPblue_4	rs12732645	1:218299902	9.94556e-06
FPblue_4	NA	1:218303307	9.94556e-06
FPblue_4	rs11576863	1:218304745	9.94556e-06
FPblue_4	rs1960890	1:218305225	9.94556e-06
FPblue_4	rs1121367	1:218305450	9.94556e-06
FPblue_4	rs35627133	10:23249924	8.07937e-06
FPblue_4	rs79627789	11:117003683	9.17482e-06
FPblue_4	rs10838450	11:45350207	3.30268e-06
FPblue_4	rs1960260	14:106239155	2.86229e-06
FPblue_4	rs10145293	14:106247549	6.52702e-06
FPblue_4	rs2753568	14:106250353	5.75266e-06
FPblue_4	rs2725138	14:106251256	7.3417e-06
FPblue_4	rs2753569	14:106251427	7.3417e-06
FPblue_4	rs2753571	14:106252699	7.3417e-06
FPblue_4	rs2725176	14:106253183	7.3417e-06
FPblue_4	rs2753572	14:106253213	7.3417e-06
FPblue_4	rs2753573	14:106253708	7.3417e-06
FPblue_4	rs2753578	14:106259853	5.75266e-06
FPblue_4	rs201183747	15:74381870	4.4261e-06
FPblue_4	rs200735808	16:29406242	8.16575e-06
FPblue_4	rs112165220	16:29408955	7.69976e-06
FPblue_4	rs201724537	16:29409881	4.81671e-07
FPblue_4	rs200288327	16:29412090	7.69976e-06
FPblue_4	rs112652568	16:29412437	6.92896e-07
FPblue_4	rs202208357	16:29415940	7.69976e-06
FPblue_4	rs111500886	16:29422174	4.81671e-07
FPblue_4	rs150713896	16:29426017	7.69976e-06
FPblue_4	rs149534162	16:29426917	7.69976e-06
FPblue_4	rs72627404	2:101411338	6.55533e-06
FPblue_4	rs62145226	2:107006706	3.78875e-06
FPblue_4	NA	2:132885996	2.68215e-06
FPblue_4	rs139980853	2:95509426	1.76846e-06
FPblue_4	rs62210515	20:35072754	7.68364e-06
FPblue_4	rs7433027	3:18009399	8.70101e-06
FPblue_4	rs6577606	3:18010703	8.70101e-06
FPblue_4	rs9810586	3:18014015	8.70101e-06
FPblue_4	rs6577608	3:18017416	2.10277e-06
FPblue_4	rs4909005	3:18017998	8.9675e-06
FPblue_4	rs7430739	3:18023422	2.55325e-06
FPblue_4	rs7431124	3:18028571	1.17351e-06
FPblue_4	rs7432256	3:18031212	1.82461e-06
FPblue_4	rs7644630	3:18035857	9.7124e-07
FPblue_4	rs9757046	3:18040913	1.40458e-06
FPblue_4	rs4908955	3:18046487	7.0819e-07
FPblue_4	rs7611417	3:18050174	3.50044e-06
FPblue_4	rs7627212	3:18050197	5.11015e-06
FPblue_4	rs61978649	3:18055231	9.16075e-06
FPblue_4	rs6784436	3:18057313	1.20067e-06
FPblue_4	rs4908954	3:18061837	9.79956e-07
FPblue_4	rs9833830	3:18064476	1.59027e-06
FPblue_4	rs7641293	3:18064917	1.59027e-06
FPblue_4	rs7672650	4:187271047	9.39944e-06
FPblue_4	rs971170	4:99675827	4.15362e-06
FPblue_4	rs6914946	6:56197725	9.55979e-07
FPblue_4	rs7739763	6:56202104	4.52384e-06
FPblue_4	rs11961222	6:56202293	4.52384e-06
FPblue_4	rs73448988	6:56202462	4.52384e-06
FPblue_4	NA	8:1040314	2.34158e-06
FPblue_4	rs2688334	8:3811838	9.05942e-06
FPblue_4	rs10759717	9:117313489	6.52398e-06
FPbrown_1	rs16834927	1:192835293	2.46197e-06
FPbrown_1	rs12023099	1:46953391	3.05338e-06
FPbrown_1	rs7906389	10:71945097	3.40693e-06
FPbrown_1	rs7906644	10:71945263	3.40693e-06
FPbrown_1	rs7091554	10:71947244	8.55197e-06
FPbrown_1	rs7073334	10:71992518	4.95206e-06
FPbrown_1	rs7089806	10:71992619	4.95206e-06
FPbrown_1	rs10786049	10:94307883	6.18913e-06
FPbrown_1	rs76774290	11:79763401	7.56084e-06
FPbrown_1	rs8025330	15:30976422	5.61058e-07
FPbrown_1	rs373371831	15:32008724	3.56825e-06
FPbrown_1	rs13379715	15:70738476	4.33648e-06
FPbrown_1	rs28533709	15:70739475	8.25279e-06
FPbrown_1	rs570828550	15:70747351	5.62092e-06
FPbrown_1	rs10220821	15:70747594	2.73923e-06
FPbrown_1	rs10220836	15:70747597	2.73923e-06
FPbrown_1	rs10220813	15:70747621	2.73923e-06
FPbrown_1	rs60532253	15:70748025	2.73923e-06
FPbrown_1	rs4776506	15:70748340	2.73923e-06
FPbrown_1	rs4777277	15:70748518	3.4544e-06
FPbrown_1	rs4776507	15:70748544	3.4544e-06
FPbrown_1	rs4776508	15:70748570	3.4544e-06
FPbrown_1	rs55699723	15:70748925	3.4544e-06
FPbrown_1	rs17698306	15:70748987	3.4544e-06
FPbrown_1	rs8031587	15:70750018	2.73923e-06
FPbrown_1	NA	15:70750163	2.73923e-06
FPbrown_1	rs4445849	15:70750225	2.73923e-06
FPbrown_1	rs8032269	15:70750431	2.1176e-06
FPbrown_1	rs4390549	15:70750444	6.50631e-06
FPbrown_1	rs12900935	15:70751039	2.73923e-06
FPbrown_1	rs4396490	15:70751473	2.73923e-06
FPbrown_1	rs4426307	15:70751492	2.73923e-06
FPbrown_1	rs11857003	15:70752096	1.37893e-06
FPbrown_1	rs11857004	15:70752097	1.37893e-06
FPbrown_1	rs8028192	15:70753089	2.73923e-06
FPbrown_1	rs12440514	15:70753739	2.73923e-06
FPbrown_1	rs12443419	15:70753776	2.73923e-06
FPbrown_1	rs368417968	15:70753968	8.84743e-06
FPbrown_1	rs12443425	15:70754015	5.41101e-06
FPbrown_1	rs8030294	15:70754799	7.78817e-06
FPbrown_1	rs4270129	15:70755494	3.93282e-06
FPbrown_1	rs731654	15:70755618	3.93282e-06
FPbrown_1	rs4594210	15:70756026	3.93282e-06
FPbrown_1	rs4412932	15:70756576	3.93282e-06
FPbrown_1	rs4412933	15:70756957	3.93282e-06
FPbrown_1	rs8041572	15:70757347	3.93282e-06
FPbrown_1	NA	15:70757741	5.61581e-06
FPbrown_1	rs952960	15:70758902	3.5299e-06
FPbrown_1	rs147637887	16:20135190	6.90628e-06
FPbrown_1	rs959686	16:86325944	2.2475e-06
FPbrown_1	rs62068677	16:89652796	6.64593e-06
FPbrown_1	rs2740350	17:647118	6.53599e-06
FPbrown_1	rs1570000	17:691523	4.2701e-07
FPbrown_1	rs9679067	2:154505293	3.8114e-06
FPbrown_1	rs60008147	3:188402025	6.16774e-06
FPbrown_1	rs16863564	3:188457831	6.07108e-06
FPbrown_1	rs80338634	3:188461258	1.51868e-06
FPbrown_1	rs17671949	3:188461402	5.68291e-06
FPbrown_1	rs150964605	4:25323055	2.0467e-06
FPbrown_1	rs4499690	4:25325988	2.0467e-06
FPbrown_1	rs772481	4:90363246	9.30382e-06
FPbrown_1	NA	5:107845186	3.2515e-07
FPbrown_1	rs28521144	5:107847028	1.37432e-06
FPbrown_1	rs10063487	5:107849001	2.48269e-07
FPbrown_1	rs35090157	5:107851116	2.48269e-07
FPbrown_1	NA	5:107860224	4.72011e-07
FPbrown_1	rs10055715	5:107861274	3.76052e-07
FPbrown_1	rs10477907	5:107863992	3.76052e-07
FPbrown_1	rs12055119	5:107864675	3.76052e-07
FPbrown_1	rs12055122	5:107864703	3.76052e-07
FPbrown_1	rs6594316	5:107866284	6.69914e-07
FPbrown_1	rs10079539	5:107867650	3.76052e-07
FPbrown_1	rs7341128	5:107868350	2.29739e-07
FPbrown_1	rs7341129	5:107868354	2.29739e-07
FPbrown_1	rs7729677	5:107872855	8.76727e-07
FPbrown_1	rs7719010	5:107874171	3.23779e-07
FPbrown_1	rs10071992	5:107876069	8.01723e-07
FPbrown_1	rs4957559	5:107880631	7.66159e-07
FPbrown_1	rs4957560	5:107880647	7.66159e-07
FPbrown_1	rs13162492	5:107888697	9.76493e-07
FPbrown_1	rs28823055	5:107889442	5.47958e-07
FPbrown_1	rs11959759	5:123966576	2.10787e-06
FPbrown_1	rs9383904	6:151800707	7.84208e-06
FPbrown_1	rs9345101	6:91846531	7.93534e-06
FPbrown_1	rs73206242	7:113708175	7.54803e-07
FPbrown_1	rs77790398	7:80631	5.82762e-06
FPbrown_1	NA	8:20993595	1.34707e-06
FPbrown_2	rs12733145	1:14747368	8.81254e-06
FPbrown_2	rs12035322	1:190712504	4.64284e-06
FPbrown_2	rs12569694	10:32545150	2.27319e-06
FPbrown_2	rs78892734	11:18729819	6.6432e-06
FPbrown_2	rs8091568	18:113671	9.02822e-06
FPbrown_2	rs8094970	18:9412451	1.37764e-06
FPbrown_2	rs1404292	2:16840722	4.51946e-06
FPbrown_2	rs563523747	2:7078360	6.65317e-06
FPbrown_2	rs5994618	22:33151639	2.37159e-06
FPbrown_2	rs1018790	22:33154974	1.66063e-06
FPbrown_2	rs111745673	4:154586941	6.94018e-06
FPbrown_2	rs6858116	4:154594186	2.0902e-06
FPbrown_2	rs35072113	4:154597661	1.85203e-06
FPbrown_2	NA	4:154598177	3.21788e-06
FPbrown_2	rs13150331	4:154599622	2.0902e-06
FPbrown_2	rs76112010	4:154603862	9.44968e-06
FPbrown_2	rs56346547	4:154605617	5.55932e-06
FPbrown_2	rs6811309	4:154611702	4.51504e-06
FPbrown_2	rs116192396	5:106817560	3.29408e-07
FPbrown_2	rs186079216	5:106818616	6.48946e-06
FPbrown_2	rs62355578	5:106833906	2.90308e-06
FPbrown_2	rs173458	5:106848482	2.36118e-06
FPbrown_2	rs112025127	7:20645708	5.34045e-06
FPbrown_2	rs73684577	7:20665781	3.62617e-06
FPbrown_2	rs73684578	7:20665782	3.62617e-06
FPbrown_2	rs73688305	7:20682189	7.25683e-06
FPbrown_2	rs11769236	7:20685786	3.60035e-06
FPbrown_2	rs11772926	7:20685900	2.46642e-06
FPbrown_2	rs2893006	7:20687181	2.50933e-06
FPbrown_2	rs4617179	8:4122597	6.60614e-06
FPturquoise_1	rs374639491	1:161566293	2.32426e-06
FPturquoise_1	rs11536234	12:38520993	5.64312e-06
FPturquoise_1	NA	14:19417418	9.76016e-06
FPturquoise_1	rs148862242	14:73593345	2.50159e-06
FPturquoise_1	rs144003826	14:73598402	2.49967e-06
FPturquoise_1	rs115694672	14:73598922	2.49967e-06
FPturquoise_1	rs362340	14:73639138	6.71572e-06
FPturquoise_1	rs78296301	17:71295533	3.42773e-06
FPturquoise_1	rs17622751	17:987221	3.4334e-06
FPturquoise_1	rs9952554	18:56707779	6.66224e-06
FPturquoise_1	rs112525337	19:48847190	9.50362e-06
FPturquoise_1	rs62207445	21:22789032	9.79298e-06
FPturquoise_1	rs12497550	3:197844769	3.59662e-06
FPturquoise_1	rs78864800	5:162414441	8.61559e-06
FPturquoise_1	rs79611508	6:14163528	4.13556e-06
FPturquoise_1	rs17368095	6:14176334	6.6023e-06
FPturquoise_1	NA	6:143013995	9.65449e-06
FPturquoise_1	rs73009152	6:152989375	2.19809e-06
FPturquoise_1	rs73011149	6:153011434	2.19809e-06
FPturquoise_1	NA	6:31081409	3.49964e-06
FPturquoise_1	NA	6:32341843	5.27871e-06
FPturquoise_1	rs114488979	6:9565272	8.45638e-07
FPturquoise_2	NA	10:89369400	6.35409e-06
FPturquoise_2	rs77512536	15:31387008	2.73041e-06
FPturquoise_2	rs143668791	2:114258227	7.097e-06
FPturquoise_2	rs79611508	6:14163528	4.56939e-06
FPturquoise_2	rs74595026	6:14174896	1.67897e-06
FPturquoise_2	rs11966069	6:14175223	1.67897e-06
FPturquoise_2	rs17368095	6:14176334	2.02553e-06
FPturquoise_2	rs80200368	6:65487683	6.29697e-06
FPturquoise_2	rs114488979	6:9565272	8.34612e-06
FPturquoise_2	rs886756	7:16545012	1.37837e-06
FPturquoise_2	rs73076735	7:16545950	1.3255e-06
FPturquoise_2	NA	8:129721954	4.02968e-06
FPturquoise_2	rs11103489	9:137639051	7.60896e-06
FPturquoise_2	rs111066203	9:137639542	4.5733e-06
FPyellow_1	rs2985464	10:26878671	9.52561e-07
FPyellow_1	rs2448102	10:26878691	3.43061e-06
FPyellow_1	rs2477267	10:26878692	1.87618e-07
FPyellow_1	rs61925199	12:43957067	1.62632e-06
FPyellow_1	NA	14:19417418	3.60663e-06
FPyellow_1	NA	15:63049094	2.89713e-06
FPyellow_1	rs56247978	16:31664270	6.5117e-06
FPyellow_1	rs117157368	16:6640562	7.69069e-06
FPyellow_1	rs225186	17:30880899	6.67514e-06
FPyellow_1	rs11080213	17:31690909	8.56079e-06
FPyellow_1	rs1007034	17:31693951	8.56079e-06
FPyellow_1	rs11673624	19:33017263	1.42917e-06
FPyellow_1	rs71351170	19:33023353	4.9347e-07
FPyellow_1	rs11879237	19:33023829	4.29362e-07
FPyellow_1	rs7256857	19:33025354	6.91259e-06
FPyellow_1	rs16967212	19:33026580	6.91259e-06
FPyellow_1	NA	2:133061238	5.35073e-06
FPyellow_1	rs2459642	2:133067020	5.35073e-06
FPyellow_1	NA	2:34065169	2.3114e-06
FPyellow_1	rs552358869	2:34065179	1.07712e-06
FPyellow_1	NA	2:45440417	5.42649e-06
FPyellow_1	NA	5:156910217	7.14411e-06
FPyellow_1	rs10052412	5:156913453	7.14411e-06
FPyellow_1	rs34458213	5:156913880	7.14411e-06
FPyellow_1	rs28556741	5:6426592	4.67717e-06
FPyellow_1	NA	6:31081409	1.89371e-06
FPyellow_1	rs1170500	6:83991710	7.97736e-06
FPyellow_1	rs1170501	6:83991861	7.97736e-06
FPyellow_1	rs1170503	6:83992934	6.37732e-06
FPyellow_1	rs1145912	6:83994757	7.97736e-06
FPyellow_1	rs1170512	6:84008186	7.97736e-06
FPyellow_1	rs390798	7:138435867	2.61646e-06
FPyellow_1	rs543223872	8:101021958	2.49761e-06
FPyellow_1	rs17185878	8:13025438	6.74363e-06
FPyellow_1	NA	8:20993571	7.72024e-08
FPyellow_1	NA	8:20993579	1.10233e-07
FPyellow_1	NA	8:20993585	4.19257e-06
FPyellow_1	NA	8:20993595	3.78879e-07
FPyellow_1	NA	8:20993600	3.43633e-06
FPyellow_2	rs633994	1:225417153	9.7838e-06
FPyellow_2	rs4653416	1:225479347	8.48921e-06
FPyellow_2	rs12410449	1:225479394	8.48921e-06
FPyellow_2	rs55794003	1:225488896	8.48921e-06
FPyellow_2	rs60327787	10:31068210	9.84209e-06
FPyellow_2	rs56015141	10:4951637	6.20952e-06
FPyellow_2	rs7141243	14:99521433	1.3003e-07
FPyellow_2	rs56034910	14:99523011	3.54309e-06
FPyellow_2	rs736177	14:99526227	3.54309e-06
FPyellow_2	rs34232727	14:99528084	3.54309e-06
FPyellow_2	rs8004111	14:99528737	1.98061e-07
FPyellow_2	rs8004268	14:99528798	1.98061e-07
FPyellow_2	rs2030040	15:63054439	9.59222e-06
FPyellow_2	rs7350775	15:63056159	1.51912e-06
FPyellow_2	rs7170658	15:63059631	1.57108e-06
FPyellow_2	rs11071692	15:63059825	4.25501e-07
FPyellow_2	rs8033211	15:63061887	1.85502e-06
FPyellow_2	rs938981	15:63062902	4.72203e-06
FPyellow_2	rs937414	15:63063612	5.55346e-06
FPyellow_2	rs11635027	15:63067538	2.2058e-06
FPyellow_2	rs11853366	15:63068388	1.66502e-06
FPyellow_2	rs2133087	15:63078501	7.74127e-06
FPyellow_2	rs937419	15:63131768	4.05381e-06
FPyellow_2	rs1498129	15:63134902	6.37166e-06
FPyellow_2	rs3751527	15:63135608	2.11064e-06
FPyellow_2	rs4775551	15:63137322	6.49164e-07
FPyellow_2	rs56285316	18:2073655	9.24294e-06
FPyellow_2	NA	18:2074161	8.56554e-07
FPyellow_2	rs1495813	18:58880641	7.82263e-06
FPyellow_2	rs1509127	18:58881139	5.1422e-06
FPyellow_2	rs33940	19:20719575	2.41613e-06
FPyellow_2	rs43191	19:20720479	2.76492e-06
FPyellow_2	NA	19:20721936	3.21917e-06
FPyellow_2	rs33933	19:20724579	2.41613e-06
FPyellow_2	rs33931	19:20725093	2.41613e-06
FPyellow_2	rs2562644	19:20730485	2.60746e-06
FPyellow_2	rs200594864	19:20730518	2.41613e-06
FPyellow_2	rs2545949	19:20731072	1.99682e-06
FPyellow_2	rs2562639	19:20733937	1.99682e-06
FPyellow_2	rs13415324	2:30149698	3.38875e-06
FPyellow_2	NA	2:30171877	2.76618e-06
FPyellow_2	rs17605624	21:28518019	4.28151e-06
FPyellow_2	rs17663092	21:28518476	4.28151e-06
FPyellow_2	rs56866847	3:148544522	2.75376e-06
FPyellow_2	NA	4:30622	9.89848e-06
FPyellow_2	rs116192396	5:106817560	3.10593e-07
FPyellow_2	rs10491393	5:106836774	4.42533e-06
FPyellow_2	rs173458	5:106848482	8.91687e-07
FPyellow_2	rs77894937	8:33564962	1.20239e-06
FPyellow_2	rs75292817	8:33566366	1.20239e-06
FPyellow_2	rs74531266	8:33839750	2.33999e-07
FPyellow_2	rs146649743	8:33949187	2.33999e-07
FPyellow_3	rs1296954	1:110254411	9.89726e-06
FPyellow_3	rs377174504	1:143266086	4.82885e-06
FPyellow_3	rs17503667	1:72000646	5.24605e-06
FPyellow_3	rs2477267	10:26878692	3.98033e-06
FPyellow_3	rs61925199	12:43957067	4.19146e-06
FPyellow_3	NA	12:88146	4.40101e-06
FPyellow_3	rs12879388	14:26460959	3.82863e-06
FPyellow_3	rs58076688	15:101710155	1.0524e-06
FPyellow_3	rs72757844	15:87126428	9.75986e-06
FPyellow_3	rs11073648	15:87128427	4.44477e-06
FPyellow_3	rs2346706	15:87129738	5.37543e-07
FPyellow_3	rs2346707	15:87129791	2.8636e-06
FPyellow_3	rs4502188	15:87130724	2.09354e-06
FPyellow_3	rs2881457	15:87133477	2.60784e-06
FPyellow_3	rs725255	15:87134510	1.2664e-06
FPyellow_3	rs12441264	15:87135918	9.00523e-07
FPyellow_3	rs720737	15:87136493	9.00523e-07
FPyellow_3	rs11633922	15:87139018	1.79084e-06
FPyellow_3	rs2437810	15:87139506	1.39986e-06
FPyellow_3	rs57889968	16:10660194	2.56354e-06
FPyellow_3	rs7199627	16:10661101	2.36044e-06
FPyellow_3	NA	16:10662641	1.54232e-06
FPyellow_3	rs138376025	16:10664514	2.77879e-06
FPyellow_3	rs753808	16:73855723	2.16693e-06
FPyellow_3	rs76905747	16:73865292	5.08741e-07
FPyellow_3	rs78093707	16:73888383	3.60621e-07
FPyellow_3	NA	18:41388956	9.39387e-06
FPyellow_3	NA	2:133007663	2.3925e-06
FPyellow_3	NA	2:45440417	3.93333e-06
FPyellow_3	NA	20:26111568	9.38855e-06
FPyellow_3	rs9617465	22:49202800	4.54673e-06
FPyellow_3	rs35546684	4:66620165	5.95705e-06
FPyellow_3	rs2115203	6:39210118	7.41189e-06
FPyellow_3	NA	7:25471186	2.15973e-06
FPyellow_3	rs62466170	7:57302970	9.36464e-06
FPyellow_3	rs543223872	8:101021958	4.85294e-07
FPyellow_3	NA	8:20993571	3.09968e-06
FPyellow_3	rs57102691	8:32028850	6.62431e-06
FPyellow_3	rs1481749	8:32064358	6.62431e-06
FPyellow_3	rs16875659	8:32064930	9.437e-06
FPyellow_3	rs67238403	8:96231305	8.97624e-06
FPyellow_4	NA	12:40897445	8.93117e-06
FPyellow_4	NA	12:40897449	7.75479e-06
FPyellow_4	NA	12:40897462	8.24061e-06
FPyellow_4	NA	12:40897464	8.24061e-06
FPyellow_4	rs61925199	12:43957067	9.05237e-06
FPyellow_4	rs80239766	12:74688655	5.52431e-06
FPyellow_4	rs140004834	14:77660211	5.91442e-06
FPyellow_4	NA	16:32831512	8.26379e-06
FPyellow_4	rs112543460	17:9092863	5.31792e-06
FPyellow_4	NA	18:66805084	3.64649e-06
FPyellow_4	NA	2:133017209	1.96309e-06
FPyellow_4	NA	2:34065149	7.68331e-06
FPyellow_4	NA	2:34065154	3.53286e-06
FPyellow_4	NA	2:34065169	5.07154e-08
FPyellow_4	rs552358869	2:34065179	3.38869e-08
FPyellow_4	rs75744682	20:3717813	9.17038e-06
FPyellow_4	rs4618607	7:9059139	7.0381e-06
FPyellow_4	rs4301363	7:9059325	6.47287e-06
FPyellow_5	rs2985464	10:26878671	1.80459e-06
FPyellow_5	rs2448102	10:26878691	6.44925e-06
FPyellow_5	rs2477267	10:26878692	4.3685e-07
FPyellow_5	rs1148266	10:37533981	9.34481e-06
FPyellow_5	NA	13:21636036	5.17449e-06
FPyellow_5	rs9552340	13:21636059	5.17449e-06
FPyellow_5	rs73169545	13:21636136	5.17449e-06
FPyellow_5	rs7335383	13:21636631	5.17449e-06
FPyellow_5	rs73169548	13:21640529	5.17449e-06
FPyellow_5	NA	13:21641829	5.17449e-06
FPyellow_5	rs9550700	13:21642732	5.17449e-06
FPyellow_5	rs9552342	13:21643012	5.17449e-06
FPyellow_5	rs9550701	13:21643209	5.17449e-06
FPyellow_5	rs9552343	13:21643702	5.17449e-06
FPyellow_5	NA	13:21645549	5.17449e-06
FPyellow_5	rs9552344	13:21645906	5.17449e-06
FPyellow_5	rs9634326	13:21647781	5.17449e-06
FPyellow_5	rs192014040	13:21655860	5.17449e-06
FPyellow_5	NA	13:21661886	7.47934e-06
FPyellow_5	NA	14:19417418	4.52542e-06
FPyellow_5	rs56009880	17:55188529	5.05736e-06
FPyellow_5	NA	2:45440417	6.07967e-07
FPyellow_5	rs139980853	2:95509426	6.04111e-06
FPyellow_5	rs147693899	2:95509427	7.64568e-06
FPyellow_5	rs72490853	20:25826124	7.25434e-06
FPyellow_5	rs9866254	3:134892267	3.94452e-06
FPyellow_5	rs9312348	4:187271746	5.29225e-06
FPyellow_5	rs10039308	5:22150650	3.27454e-06
FPyellow_5	rs10035879	5:22150818	3.27454e-06
