# Supplementary material for: Transcriptomic stratification of late-onset Alzheimer's cases reveals novel genetic modifiers of disease pathology
Source: PLoS Genet. 2020 Jun 3;16(6):e1008775. doi: 10.1371/journal.pgen.1008775 (PMC7295244; doi:10.1371/journal.pgen.1008775)
Supplement: S8 Table — Significant SNPs that were associated at a genome-wide suggestive level with either a submodule eigengene or the subtype specificity metric are reported. RefSNP IDs are provided if available for the positions, which are aligned to the hg19 human genome build (attached Excel workbook). (XLSX) [file pgen.1008775.s018.xlsx]

## Sheet: S8 Table
S8 Table: Significant SNP Associations from FP Region Analyses
Significant SNPs that were associated at a genome-wide suggestive level with either a submodule eigengene or the subtype specificity metric are reported. RefSNP IDs are provided if available for the positions, which are aligned to the hg19 human genome build.
Analysis	RefSNP ID	SNP Position	P-Value
A	rs7918466	10:31030449	8.89576e-06
A	rs57253589	10:89154747	7.17411e-06
A	rs7911262	10:89157106	2.48371e-06
A	rs60889627	10:89159400	2.48371e-06
A	rs2991848	10:89159728	2.48371e-06
A	rs10887717	10:89160384	2.48371e-06
A	rs7394117	10:89161986	2.48371e-06
A	rs12252691	10:89163563	2.48371e-06
A	rs3120092	10:89163718	2.48371e-06
A	rs1410599	10:97070709	4.41186e-06
A	rs113940000	11:18289166	9.42944e-06
A	rs79997242	12:71352965	5.15859e-06
A	rs71418933	14:84329263	3.56598e-06
A	rs8094618	18:22562190	4.66374e-06
A	rs888810	5:170196638	3.14703e-06
A	rs34677322	6:16226292	5.18272e-06
A	rs181419604	7:61820417	1.41106e-07
A	NA	9:68703806	1.12695e-06
B	rs111721553	1:119094410	4.29459e-06
B	rs144062155	1:119113495	9.80385e-06
B	rs568357172	1:12690958	6.93241e-06
B	rs7550544	1:12691005	6.93241e-06
B	rs7515911	1:12691058	6.93241e-06
B	rs72675602	1:56684251	2.86756e-06
B	rs10508558	10:18388434	7.20036e-06
B	rs6480107	10:67474543	8.0008e-06
B	rs720262	10:82472563	9.60848e-06
B	rs7913143	10:82480028	3.48629e-06
B	rs7913282	10:82480100	3.48629e-06
B	rs7923403	10:82480172	3.48629e-06
B	rs1702239	10:82489758	6.59159e-06
B	rs1702244	10:82491835	3.48629e-06
B	rs77474355	11:99501398	1.9003e-07
B	NA	11:99528107	5.25509e-06
B	NA	12:104299499	8.47371e-06
B	rs12590273	14:92934120	1.19346e-06
B	NA	16:33064702	6.42229e-06
B	rs863230	16:54215884	2.273e-07
B	rs117356301	16:6386136	5.29475e-06
B	rs2191424	16:6387219	8.36222e-06
B	rs2191421	16:6387519	3.69309e-06
B	rs9939211	16:6389209	2.689e-06
B	rs7205699	16:6389767	1.52357e-06
B	rs1984484	16:6390751	1.52357e-06
B	rs2010737	16:6390816	1.52357e-06
B	rs1970514	16:6390824	8.02352e-07
B	rs67383824	16:77834795	6.8e-06
B	rs141131222	16:77834835	6.8e-06
B	rs62065254	17:27718208	2.73604e-06
B	rs34044612	17:37012332	8.12112e-06
B	rs8071523	17:37013613	9.49497e-06
B	NA	17:37015263	4.97207e-06
B	rs11870847	17:37017969	6.76059e-06
B	rs35799865	17:37020932	6.23787e-06
B	rs34968393	17:37021670	6.23787e-06
B	NA	17:37023629	7.16267e-06
B	rs34301003	17:37023741	6.23787e-06
B	rs60162494	17:37023896	6.23787e-06
B	rs2241010	17:37026139	6.23787e-06
B	NA	17:37193446	2.98589e-06
B	rs4075782	17:78556325	1.2642e-06
B	rs4890054	17:78587195	9.20282e-06
B	rs4889776	17:78592385	1.74197e-06
B	rs112155856	17:78594573	9.20282e-06
B	rs901063	17:78595696	1.74197e-06
B	rs556696965	18:11630340	2.98655e-07
B	NA	18:12769283	4.4352e-06
B	rs139016882	18:47852222	5.23056e-06
B	rs111322634	2:128250118	2.80012e-07
B	rs79010294	2:128295872	1.95925e-07
B	rs10177052	2:128328836	9.23511e-06
B	rs77948522	2:128357845	2.70175e-06
B	rs112878890	2:128358113	2.70175e-06
B	rs17261971	2:128366272	7.09877e-06
B	rs58719465	2:128367359	5.12192e-06
B	rs80107657	2:128368380	1.75009e-06
B	rs6731452	2:128372079	5.12192e-06
B	rs111903711	2:128373984	1.75009e-06
B	rs77159371	2:128377842	2.78047e-06
B	rs61744148	2:128379563	2.78047e-06
B	rs76503952	2:128383174	2.78047e-06
B	rs2288658	2:128401553	4.53165e-06
B	rs73914747	2:14749770	9.73061e-06
B	rs35409828	2:208295770	3.3479e-06
B	rs148487090	2:228614178	8.14429e-07
B	NA	2:228614239	1.21331e-06
B	rs55852851	2:228615237	1.21331e-06
B	NA	2:228618118	1.21331e-06
B	rs72958521	2:228620852	1.21331e-06
B	rs72958596	2:228626755	1.1103e-06
B	rs56293170	2:228633349	6.21874e-06
B	rs56362844	2:228634615	6.21874e-06
B	rs56148184	2:228635393	4.06557e-06
B	rs72960506	2:228636196	6.21874e-06
B	rs62153100	2:92102193	2.27812e-06
B	rs76138914	21:40820415	2.82425e-06
B	rs117545257	21:40860505	6.70832e-06
B	rs78383858	21:47402202	5.35721e-06
B	rs62215496	21:47402334	7.87146e-06
B	rs62215497	21:47403873	5.08239e-06
B	rs73159603	21:47405598	8.33442e-06
B	rs4075231	22:49273948	6.35987e-08
B	rs742966	22:49301355	7.36412e-06
B	rs12634074	3:193832143	1.0154e-06
B	rs456636	3:21644187	1.66612e-06
B	rs463591	3:21644188	1.66612e-06
B	rs12644379	4:165559842	8.54129e-06
B	rs72719063	4:188121119	5.66165e-07
B	rs2129656	4:188123705	3.63035e-06
B	rs2005537	4:188126363	1.45118e-06
B	rs1038597	4:188128143	1.82875e-06
B	rs112825134	4:188129295	1.65327e-07
B	rs4862783	4:188130565	1.45118e-06
B	rs747237	4:188132824	4.22916e-06
B	rs72719071	4:188134361	4.22916e-06
B	rs73248618	4:53094499	5.19961e-06
B	rs2135231	4:76829964	6.23156e-06
B	rs72801798	5:130381448	2.83354e-06
B	rs115438469	5:130381933	2.83354e-06
B	rs111606862	5:130382704	4.35686e-06
B	rs112820671	5:130382756	4.35686e-06
B	rs72801800	5:130383208	4.35686e-06
B	rs111830467	5:130383305	4.35686e-06
B	rs115727191	5:130383376	2.83354e-06
B	rs116498758	5:130383377	4.35686e-06
B	rs112587605	5:130383706	4.35686e-06
B	rs75364724	5:130383997	4.35686e-06
B	rs12515311	5:130384902	4.35686e-06
B	rs72801801	5:130385335	2.83354e-06
B	rs72801802	5:130385337	2.83354e-06
B	rs148089330	5:130385653	4.35686e-06
B	NA	5:130388904	4.35686e-06
B	rs111593326	5:130390063	4.35686e-06
B	rs72803704	5:130390449	4.35686e-06
B	rs12189333	5:130391050	4.35686e-06
B	rs12189345	5:130391202	2.83354e-06
B	rs72803705	5:130391666	4.35686e-06
B	rs57110408	5:130392226	2.83354e-06
B	rs11242065	5:130392787	4.35686e-06
B	rs11242066	5:130392923	4.35686e-06
B	rs12186618	5:130393230	4.35686e-06
B	rs72803706	5:130393781	4.35686e-06
B	rs72803707	5:130393894	4.35686e-06
B	rs12520054	5:130394014	4.35686e-06
B	rs77295509	5:130394786	4.35686e-06
B	rs72803708	5:130394983	4.35686e-06
B	rs72803709	5:130395467	4.35686e-06
B	rs72803710	5:130396062	4.35686e-06
B	rs74982125	5:130396096	4.35686e-06
B	rs72803711	5:130396193	4.35686e-06
B	rs7717181	5:130396778	2.83354e-06
B	rs72803712	5:130397495	4.35686e-06
B	rs61456530	5:130397676	4.35686e-06
B	rs59822532	5:130397757	4.35686e-06
B	rs72803713	5:130397877	4.35686e-06
B	rs59788557	5:130397942	4.35686e-06
B	rs72803716	5:130398542	2.83354e-06
B	rs7732640	5:130399290	3.47221e-06
B	rs72803718	5:130401126	2.83354e-06
B	rs72803719	5:130401185	2.83354e-06
B	rs72803720	5:130402812	2.83354e-06
B	rs72803723	5:130404740	2.83354e-06
B	rs79781981	5:130404762	2.83354e-06
B	rs59692068	5:130406493	2.83354e-06
B	rs111476787	5:130409773	2.83354e-06
B	rs2112622	5:130411725	2.83354e-06
B	rs4146619	5:130412981	2.83354e-06
B	rs17621643	5:130413372	2.83354e-06
B	NA	5:130414506	5.05362e-06
B	rs1549231	5:130416902	8.02786e-07
B	rs12189297	5:130417530	1.34365e-06
B	rs72803728	5:130417635	8.02786e-07
B	rs12153520	5:130418134	1.34365e-06
B	rs80305406	5:130419810	8.02786e-07
B	NA	5:130423885	1.34365e-06
B	rs28771095	5:130424898	8.02786e-07
B	rs142535352	5:130426348	2.83354e-06
B	rs150118102	5:130426456	1.34365e-06
B	rs7445593	5:130426738	2.83354e-06
B	rs75922262	5:130429013	1.34365e-06
B	rs2419944	5:130436116	4.02568e-06
B	rs72803739	5:130441989	2.83354e-06
B	NA	5:161608303	9.2854e-06
B	rs210997	5:161617523	8.81818e-06
B	rs210995	5:161618533	8.81818e-06
B	rs210993	5:161619504	8.81818e-06
B	rs210992	5:161619626	8.81818e-06
B	rs12519086	5:17926677	3.92588e-06
B	rs13188408	5:17931854	4.34385e-06
B	rs13190514	5:17933120	3.92588e-06
B	rs1603415	5:17946014	8.14065e-06
B	rs68127036	5:17951898	8.14065e-06
B	rs13183304	5:17952088	1.39814e-06
B	rs1033148	5:17956340	7.49427e-06
B	rs13182757	5:17956990	9.4323e-06
B	NA	5:33138219	4.88467e-06
B	NA	5:33138222	4.88467e-06
B	NA	5:33138225	6.74196e-06
B	rs2961725	5:51680179	9.57292e-06
B	rs12655897	5:51699878	5.31466e-06
B	rs9368955	6:36661840	7.20297e-06
B	rs111983037	6:36662750	7.20297e-06
B	rs72853397	6:36664775	1.3305e-06
B	rs12176359	6:36665012	3.10658e-06
B	rs9394373	6:36665639	1.3305e-06
B	rs11750955	6:36666039	3.10658e-06
B	rs11753407	6:36666133	1.3305e-06
B	rs11750982	6:36666327	1.3305e-06
B	rs2894409	6:36666527	1.3305e-06
B	rs2395657	6:36666542	1.3305e-06
B	rs35442158	6:36666613	1.3305e-06
B	rs2395660	6:36666827	7.20297e-06
B	rs9394374	6:36667136	3.15845e-06
B	rs78893955	8:139299158	3.32153e-06
B	rs73547454	9:114649796	7.92933e-06
B	rs117634485	9:114659172	8.07878e-06
B	rs3780518	9:114659925	8.07878e-06
B	rs66461118	9:114662376	8.07878e-06
B	NA	9:114665722	8.07878e-06
B	rs113756259	9:135899148	7.98219e-06
B	rs112311853	9:135899935	7.98219e-06
B	NA	9:141084545	9.01228e-06
PHGblue_1	rs113905357	1:114785359	6.76589e-06
PHGblue_1	rs183557829	10:127584770	9.68314e-06
PHGblue_1	rs11202645	10:89833592	5.3031e-06
PHGblue_1	rs73388588	12:106712914	2.19339e-06
PHGblue_1	rs7169224	15:61976593	8.81403e-06
PHGblue_1	NA	15:61981386	8.06413e-06
PHGblue_1	rs2414736	15:61981920	9.62606e-06
PHGblue_1	rs12599583	16:76605753	8.78342e-06
PHGblue_1	NA	17:5864758	3.30837e-06
PHGblue_1	rs59023018	17:75170281	7.42917e-06
PHGblue_1	rs201531428	3:12758831	6.02445e-06
PHGblue_1	rs1565192	3:20253941	8.22875e-06
PHGblue_1	rs7611472	3:59562570	2.92869e-06
PHGblue_1	rs597460	4:130463653	6.60106e-06
PHGblue_1	rs13137165	4:130478442	3.1804e-06
PHGblue_1	rs12678231	8:64088690	7.4386e-06
PHGblue_1	rs10980849	9:114048810	2.12897e-07
PHGblue_1	rs6476371	9:32671032	6.10377e-06
PHGblue_2	rs1234306	1:173116350	9.67346e-06
PHGblue_2	rs1234300	1:173123664	4.31692e-06
PHGblue_2	rs1234299	1:173125126	9.67346e-06
PHGblue_2	rs1234297	1:173126096	9.67346e-06
PHGblue_2	rs187171395	10:110257636	9.57448e-06
PHGblue_2	rs6593372	10:44433340	6.67551e-06
PHGblue_2	rs3088260	12:116403920	4.10926e-06
PHGblue_2	rs61936941	12:116417724	4.10926e-06
PHGblue_2	rs61936944	12:116431804	8.53403e-06
PHGblue_2	rs61936946	12:116444611	4.10926e-06
PHGblue_2	rs61936947	12:116447569	8.53403e-06
PHGblue_2	rs61939686	12:116509563	4.10926e-06
PHGblue_2	rs61939687	12:116512277	8.53403e-06
PHGblue_2	rs76396644	12:116525970	4.10926e-06
PHGblue_2	NA	12:116541338	4.10926e-06
PHGblue_2	rs112761681	12:116577646	4.10926e-06
PHGblue_2	rs4931558	12:31957496	6.50256e-06
PHGblue_2	rs67223271	12:31957758	6.50256e-06
PHGblue_2	rs4931560	12:31957844	6.50256e-06
PHGblue_2	rs4931563	12:31958243	6.50256e-06
PHGblue_2	rs113618378	12:31958869	5.37059e-06
PHGblue_2	rs17763040	13:33645384	9.7801e-08
PHGblue_2	rs7319395	13:40795744	9.61122e-06
PHGblue_2	rs12437060	14:50494743	8.10506e-06
PHGblue_2	rs4239368	18:29329831	8.305e-06
PHGblue_2	rs7506026	18:5890571	4.72382e-06
PHGblue_2	rs6942958	7:21997604	9.6312e-06
PHGblue_2	rs2107976	7:22001064	6.72192e-06
PHGblue_2	rs1174938	7:22001542	6.04986e-06
PHGblue_3	rs75931452	1:211828157	9.07049e-06
PHGblue_3	rs4931558	12:31957496	9.29398e-06
PHGblue_3	rs67223271	12:31957758	9.29398e-06
PHGblue_3	rs4931560	12:31957844	9.29398e-06
PHGblue_3	rs4931563	12:31958243	9.29398e-06
PHGblue_3	NA	13:19370457	6.92904e-06
PHGblue_3	NA	17:5864758	5.56621e-06
PHGblue_3	rs1091674	2:16930589	5.69742e-06
PHGblue_3	rs1091675	2:16934770	5.69742e-06
PHGblue_3	rs810065	2:16936627	5.69742e-06
PHGblue_3	rs798370	2:16937194	5.69742e-06
PHGblue_3	rs563956	2:16938456	5.69742e-06
PHGblue_3	rs500711	2:16940797	5.69742e-06
PHGblue_3	rs514701	2:16941647	5.69742e-06
PHGblue_3	rs4491665	2:211773630	9.09796e-07
PHGblue_3	rs148487090	2:228614178	9.79496e-07
PHGblue_3	NA	2:228614239	9.29368e-07
PHGblue_3	rs55852851	2:228615237	9.29368e-07
PHGblue_3	NA	2:228618118	9.29368e-07
PHGblue_3	rs72958521	2:228620852	9.29368e-07
PHGblue_3	rs4973309	2:228625162	4.45618e-06
PHGblue_3	rs72958596	2:228626755	1.38112e-06
PHGblue_3	rs11899122	2:228627684	4.45618e-06
PHGblue_3	rs34099886	2:228627806	4.45618e-06
PHGblue_3	NA	20:29456150	8.45543e-06
PHGblue_3	NA	3:143445056	4.83216e-06
PHGblue_3	rs5030081	3:186458910	8.89228e-06
PHGblue_3	rs5030082	3:186458949	8.89228e-06
PHGblue_3	rs56192584	4:3410645	5.16098e-06
PHGblue_3	NA	5:35834731	6.96519e-06
PHGblue_3	rs62351975	5:35892290	4.61428e-06
PHGblue_3	rs62351976	5:35893189	4.89173e-06
PHGblue_3	rs12658443	5:35893423	3.33563e-06
PHGblue_3	rs12658494	5:35893499	4.64454e-06
PHGblue_3	rs2267539	6:24530934	9.84633e-06
PHGblue_3	rs79587346	8:15622953	9.7577e-06
PHGblue_3	rs62550470	9:11434676	8.83727e-06
PHGblue_4	rs1234300	1:173123664	8.39907e-06
PHGblue_4	rs6593372	10:44433340	3.10045e-06
PHGblue_4	NA	13:19370457	3.74612e-06
PHGblue_4	rs17763040	13:33645384	2.44766e-07
PHGblue_4	rs17596230	13:33660734	8.42619e-06
PHGblue_4	rs73176338	13:43871858	5.33703e-06
PHGblue_4	NA	13:43871958	5.33703e-06
PHGblue_4	rs17556100	13:43881664	5.33703e-06
PHGblue_4	rs11617837	13:43888729	5.33703e-06
PHGblue_4	rs11617853	13:43888934	5.33703e-06
PHGblue_4	rs12437060	14:50494743	9.19729e-07
PHGblue_4	NA	15:55917824	9.32648e-06
PHGblue_4	rs7506026	18:5890571	6.83389e-06
PHGblue_4	rs111474850	2:166956714	5.74174e-06
PHGblue_4	rs17327617	7:147361404	2.80656e-06
PHGblue_4	rs700315	7:147370955	6.73896e-06
PHGblue_4	rs1576948	9:105404860	7.29291e-06
PHGbrown_1	NA	1:39288781	4.21546e-06
PHGbrown_1	rs72675602	1:56684251	1.34033e-06
PHGbrown_1	rs7911262	10:89157106	7.68197e-06
PHGbrown_1	rs60889627	10:89159400	7.68197e-06
PHGbrown_1	rs2991848	10:89159728	7.68197e-06
PHGbrown_1	rs10887717	10:89160384	7.68197e-06
PHGbrown_1	rs7394117	10:89161986	7.68197e-06
PHGbrown_1	rs12252691	10:89163563	7.68197e-06
PHGbrown_1	rs3120092	10:89163718	7.68197e-06
PHGbrown_1	rs7969047	12:93390692	7.32982e-06
PHGbrown_1	rs9971785	12:96626356	4.85184e-06
PHGbrown_1	rs11648807	16:25656776	2.70155e-06
PHGbrown_1	rs863230	16:54215884	1.0826e-06
PHGbrown_1	rs6540030	16:87313885	2.08002e-06
PHGbrown_1	rs4625729	16:87314676	2.08002e-06
PHGbrown_1	rs11646178	16:87315610	4.06887e-06
PHGbrown_1	rs8044281	16:87316934	6.7906e-06
PHGbrown_1	rs9938266	16:87320588	3.04513e-06
PHGbrown_1	rs9900032	17:11851694	7.0677e-06
PHGbrown_1	rs368619439	17:11860935	3.46474e-06
PHGbrown_1	rs226237	17:37022962	5.31625e-06
PHGbrown_1	rs4075782	17:78556325	6.49811e-06
PHGbrown_1	rs4889776	17:78592385	2.51951e-06
PHGbrown_1	rs901063	17:78595696	2.51951e-06
PHGbrown_1	rs62105660	18:74697040	2.09195e-06
PHGbrown_1	rs114356989	2:42628187	7.52786e-06
PHGbrown_1	rs144116407	21:40749992	9.51027e-06
PHGbrown_1	NA	21:40771382	9.15406e-07
PHGbrown_1	rs76138914	21:40820415	2.58017e-07
PHGbrown_1	rs117545257	21:40860505	2.16473e-06
PHGbrown_1	rs75783507	21:40867732	4.79824e-06
PHGbrown_1	rs200275180	22:25828367	3.89178e-06
PHGbrown_1	rs4075231	22:49273948	6.39232e-06
PHGbrown_1	rs73082899	3:59513830	5.81537e-06
PHGbrown_1	rs6535089	4:136108382	3.53404e-06
PHGbrown_1	rs9307727	4:136109314	3.53404e-06
PHGbrown_1	rs72801798	5:130381448	6.74396e-06
PHGbrown_1	rs115438469	5:130381933	6.74396e-06
PHGbrown_1	rs115727191	5:130383376	6.74396e-06
PHGbrown_1	rs72801801	5:130385335	6.74396e-06
PHGbrown_1	rs72801802	5:130385337	6.74396e-06
PHGbrown_1	rs12189345	5:130391202	6.74396e-06
PHGbrown_1	rs57110408	5:130392226	6.74396e-06
PHGbrown_1	rs7717181	5:130396778	6.74396e-06
PHGbrown_1	rs72803716	5:130398542	6.74396e-06
PHGbrown_1	rs7732640	5:130399290	7.02309e-06
PHGbrown_1	rs72803718	5:130401126	6.74396e-06
PHGbrown_1	rs72803719	5:130401185	6.74396e-06
PHGbrown_1	rs72803720	5:130402812	6.74396e-06
PHGbrown_1	rs72803723	5:130404740	6.74396e-06
PHGbrown_1	rs79781981	5:130404762	6.74396e-06
PHGbrown_1	rs59692068	5:130406493	6.74396e-06
PHGbrown_1	rs111476787	5:130409773	6.74396e-06
PHGbrown_1	rs2112622	5:130411725	6.74396e-06
PHGbrown_1	rs4146619	5:130412981	6.74396e-06
PHGbrown_1	rs17621643	5:130413372	6.74396e-06
PHGbrown_1	NA	5:130414506	8.46662e-06
PHGbrown_1	rs12189297	5:130417530	3.61955e-06
PHGbrown_1	rs12153520	5:130418134	3.61955e-06
PHGbrown_1	NA	5:130423885	3.61955e-06
PHGbrown_1	rs142535352	5:130426348	6.74396e-06
PHGbrown_1	rs150118102	5:130426456	3.61955e-06
PHGbrown_1	rs7445593	5:130426738	6.74396e-06
PHGbrown_1	rs75922262	5:130429013	3.61955e-06
PHGbrown_1	rs72803739	5:130441989	6.74396e-06
PHGbrown_1	rs72803743	5:130446125	9.00058e-06
PHGbrown_1	rs72803745	5:130447350	9.00058e-06
PHGbrown_1	rs75022193	5:130451274	9.00058e-06
PHGbrown_1	rs112747141	5:130454005	9.00058e-06
PHGbrown_1	rs12187436	5:130458979	9.00058e-06
PHGbrown_1	rs112994727	5:130462749	9.00058e-06
PHGbrown_1	rs76228271	5:130463019	9.00058e-06
PHGbrown_1	rs113638951	5:130465732	9.00058e-06
PHGbrown_1	rs4302580	5:130467953	9.00058e-06
PHGbrown_1	rs58948358	5:130471416	9.00058e-06
PHGbrown_1	rs147112101	5:130471612	9.00058e-06
PHGbrown_1	rs7449123	5:130472763	9.00058e-06
PHGbrown_1	rs57160828	5:130477267	9.00058e-06
PHGbrown_1	rs72803754	5:130489710	9.00058e-06
PHGbrown_1	rs3852209	5:130496015	9.00058e-06
PHGbrown_1	rs72803756	5:130497205	9.00058e-06
PHGbrown_1	rs2278058	5:130500448	9.00058e-06
PHGbrown_1	rs7734432	5:130505171	9.00058e-06
PHGbrown_1	rs68066442	5:132449465	3.55948e-07
PHGbrown_1	NA	5:33138219	7.76984e-06
PHGbrown_1	NA	5:33138222	7.76984e-06
PHGbrown_1	rs10513011	5:9199652	4.7045e-06
PHGbrown_1	rs10075469	5:95909680	2.73749e-06
PHGbrown_1	rs201074180	7:104391816	9.38498e-06
PHGbrown_1	rs6948776	7:136302103	5.29617e-06
PHGbrown_1	rs11768759	7:136319457	5.29617e-06
PHGbrown_1	rs860002	7:71584805	7.19505e-06
PHGbrown_1	rs146987278	8:11885979	2.6781e-06
PHGbrown_1	rs11780234	8:11895495	2.74566e-06
PHGbrown_1	rs352750	8:15590011	8.8069e-06
PHGbrown_1	rs12377857	9:16513524	2.33075e-06
PHGbrown_1	rs12380362	9:16521534	7.64862e-06
PHGbrown_1	rs9406758	9:19072924	5.70199e-06
PHGbrown_2	rs868689	1:3301130	8.83257e-06
PHGbrown_2	rs11208573	1:65506323	9.5013e-06
PHGbrown_2	rs3014975	1:65506483	9.5013e-06
PHGbrown_2	rs2935410	1:65510376	9.5013e-06
PHGbrown_2	rs2358287	10:19366552	4.27401e-06
PHGbrown_2	rs7901484	10:20036177	6.74639e-06
PHGbrown_2	rs2075374	10:82474197	1.32496e-06
PHGbrown_2	rs7905249	10:82475824	7.68239e-06
PHGbrown_2	rs4454661	10:82476615	7.68239e-06
PHGbrown_2	rs7913143	10:82480028	2.25891e-06
PHGbrown_2	rs7913282	10:82480100	2.25891e-06
PHGbrown_2	rs7923403	10:82480172	2.25891e-06
PHGbrown_2	rs4934442	10:82488149	7.13737e-06
PHGbrown_2	rs1702239	10:82489758	4.04741e-06
PHGbrown_2	rs1702244	10:82491835	2.25891e-06
PHGbrown_2	NA	12:25238261	6.73819e-06
PHGbrown_2	rs559067	13:32924884	2.51958e-06
PHGbrown_2	rs12590273	14:92934120	5.77738e-06
PHGbrown_2	rs76914644	17:31752049	2.52547e-06
PHGbrown_2	rs111322634	2:128250118	2.56643e-06
PHGbrown_2	rs79010294	2:128295872	2.03107e-06
PHGbrown_2	rs62206667	21:21855319	9.60055e-06
PHGbrown_2	rs76138914	21:40820415	4.09466e-06
PHGbrown_2	rs117545257	21:40860505	3.93423e-06
PHGbrown_2	rs35269245	22:29632596	6.67987e-06
PHGbrown_2	rs12634074	3:193832143	1.8333e-06
PHGbrown_2	rs13097076	3:193835644	3.38335e-06
PHGbrown_2	rs34473902	3:193835966	2.1325e-06
PHGbrown_2	rs73248618	4:53094499	3.90738e-06
PHGbrown_2	rs2135231	4:76829964	1.16431e-06
PHGbrown_2	NA	6:119003236	4.34223e-06
PHGbrown_2	rs2638528	6:119005471	4.34223e-06
PHGbrown_2	rs794856	6:119011982	4.34223e-06
PHGbrown_2	rs12201595	6:133646494	3.58719e-06
PHGbrown_2	rs113935796	6:13518869	7.58212e-06
PHGbrown_2	rs9474418	6:13524036	4.79689e-06
PHGbrown_2	rs76031264	6:161312655	4.46297e-06
PHGbrown_2	rs73547454	9:114649796	5.15487e-06
PHGbrown_2	rs117634485	9:114659172	1.99244e-06
PHGbrown_2	rs3780518	9:114659925	1.99244e-06
PHGbrown_2	rs66461118	9:114662376	1.99244e-06
PHGbrown_2	NA	9:114665722	1.99244e-06
PHGbrown_3	rs28521739	1:106799985	3.645e-06
PHGbrown_3	rs6673115	1:23069649	1.62891e-06
PHGbrown_3	rs6426764	1:23069960	1.11827e-06
PHGbrown_3	rs12118592	1:24160777	3.44731e-06
PHGbrown_3	rs75970390	1:59747452	5.73754e-06
PHGbrown_3	rs74449599	1:59747787	5.73754e-06
PHGbrown_3	rs76956593	10:12398043	5.99107e-06
PHGbrown_3	rs573014	13:32945932	6.77968e-06
PHGbrown_3	rs7151526	14:94863636	7.40832e-08
PHGbrown_3	rs117214617	16:15550728	9.12159e-06
PHGbrown_3	NA	16:33064702	9.85225e-07
PHGbrown_3	rs7224966	17:31709340	1.45931e-06
PHGbrown_3	rs7226138	17:31709399	1.45931e-06
PHGbrown_3	rs79306765	17:31722260	9.41102e-06
PHGbrown_3	rs113004889	17:31726855	4.05688e-06
PHGbrown_3	NA	17:31732475	4.05688e-06
PHGbrown_3	rs76914644	17:31752049	6.50694e-06
PHGbrown_3	rs73914747	2:14749770	2.68153e-06
PHGbrown_3	rs34160927	2:69442310	8.36318e-06
PHGbrown_3	rs4854554	2:69443337	5.73254e-06
PHGbrown_3	rs11692547	2:69443994	3.53554e-06
PHGbrown_3	rs11680427	2:69444581	3.53554e-06
PHGbrown_3	rs4343499	2:69445004	3.53554e-06
PHGbrown_3	rs4854556	2:69445702	3.53554e-06
PHGbrown_3	rs34468612	2:69445967	8.36318e-06
PHGbrown_3	rs12634074	3:193832143	2.58614e-06
PHGbrown_3	rs13097076	3:193835644	2.34407e-06
PHGbrown_3	rs34473902	3:193835966	1.80314e-06
PHGbrown_3	rs11709094	3:193837693	7.71327e-06
PHGbrown_3	rs456636	3:21644187	2.01678e-06
PHGbrown_3	rs463591	3:21644188	2.01678e-06
PHGbrown_3	rs13064098	3:73320945	4.63423e-06
PHGbrown_3	rs201929360	5:74995358	9.02131e-06
PHGbrown_3	rs9474418	6:13524036	1.13796e-06
PHGbrown_3	rs62513997	8:128527945	4.73773e-06
PHGbrown_3	rs12547683	8:56933602	7.44662e-06
PHGbrown_3	rs55857268	8:56937236	4.40703e-06
PHGbrown_3	rs62515401	8:56991179	6.04681e-06
PHGbrown_3	rs182619033	8:57017087	7.30858e-06
PHGbrown_3	rs75692009	8:57021505	6.81937e-06
PHGbrown_3	rs2737690	8:57036615	1.72439e-06
PHGbrown_3	rs12343637	9:22915597	7.93223e-06
PHGbrown_3	rs74988744	9:22926940	5.91313e-06
PHGbrown_3	rs80261195	9:22927437	5.81898e-06
PHGbrown_3	rs1463003	9:22927733	5.81898e-06
PHGbrown_3	rs1892208	9:22929243	5.81898e-06
PHGbrown_3	rs77401154	9:98354521	3.96189e-06
PHGbrown_4	rs1538693	1:3294972	8.33875e-06
PHGbrown_4	rs868689	1:3301130	2.69736e-06
PHGbrown_4	rs28658074	10:125631631	7.97515e-06
PHGbrown_4	rs7988298	13:34604002	9.79716e-06
PHGbrown_4	NA	16:32104932	7.23468e-06
PHGbrown_4	rs2317114	16:81209207	5.36033e-06
PHGbrown_4	rs7209004	17:756111	8.76953e-06
PHGbrown_4	rs111322634	2:128250118	6.65129e-06
PHGbrown_4	rs79010294	2:128295872	4.91876e-06
PHGbrown_4	rs12618314	2:13676374	4.33746e-06
PHGbrown_4	rs13389934	2:141405188	5.20778e-06
PHGbrown_4	rs13431077	2:141406093	5.20778e-06
PHGbrown_4	rs6709373	2:141407182	5.20778e-06
PHGbrown_4	rs6725619	2:141426039	4.41027e-06
PHGbrown_4	rs66797960	2:157048582	5.81026e-06
PHGbrown_4	rs1914990	2:157067893	1.4194e-06
PHGbrown_4	rs2351534	2:157071176	2.46236e-06
PHGbrown_4	rs10198345	2:157109395	3.08795e-06
PHGbrown_4	rs12328570	2:205063608	9.75086e-06
PHGbrown_4	rs76138914	21:40820415	4.61014e-06
PHGbrown_4	rs117545257	21:40860505	5.10809e-06
PHGbrown_4	rs2040565	22:23089865	9.73149e-06
PHGbrown_4	rs2040566	22:23089996	9.885e-06
PHGbrown_4	rs2742702	6:103646413	7.01977e-06
PHGbrown_4	rs491396	6:103648492	7.01977e-06
PHGbrown_4	rs545421	6:103649807	7.01977e-06
PHGbrown_4	rs501241	6:103652391	7.01977e-06
PHGbrown_4	rs500302	6:103668328	7.01977e-06
PHGbrown_4	rs563561	6:103670663	7.01977e-06
PHGbrown_4	rs7746690	6:103690786	9.04553e-06
PHGbrown_4	rs6941443	6:103697159	7.01977e-06
PHGbrown_4	rs7763967	6:103704230	7.01977e-06
PHGbrown_4	rs9485794	6:103731440	5.38978e-06
PHGbrown_4	NA	6:119003236	5.44895e-07
PHGbrown_4	rs2638528	6:119005471	5.44895e-07
PHGbrown_4	rs794856	6:119011982	5.44895e-07
PHGbrown_4	rs500891	6:84196790	9.25926e-06
PHGbrown_4	rs566517	6:84205552	9.25926e-06
PHGbrown_4	rs6454332	6:84206019	9.25926e-06
PHGbrown_4	rs765237	7:17690211	2.75425e-06
PHGbrown_4	rs35851743	7:61077518	2.75179e-06
PHGgreen_1	rs2995656	10:31473843	5.4048e-06
PHGgreen_1	NA	12:25238261	4.16979e-06
PHGgreen_1	rs7163743	15:97150454	9.24604e-06
PHGgreen_1	rs7184781	16:23994064	4.29162e-06
PHGgreen_1	rs8050427	16:23995196	4.95625e-06
PHGgreen_1	rs4788103	16:23996175	9.41179e-06
PHGgreen_1	rs371177604	16:30306456	3.10529e-06
PHGgreen_1	NA	17:25304229	7.20223e-06
PHGgreen_1	rs35299907	2:160418653	4.16995e-06
PHGgreen_1	rs10192408	2:160424594	3.06647e-07
PHGgreen_1	NA	2:160425543	3.06647e-07
PHGgreen_1	rs10196064	2:160425965	3.06647e-07
PHGgreen_1	rs2162023	2:160426230	3.06647e-07
PHGgreen_1	rs5006302	2:160426727	2.14497e-07
PHGgreen_1	rs4665081	2:160426824	2.43712e-07
PHGgreen_1	rs10199805	2:160427391	3.06647e-07
PHGgreen_1	rs10202352	2:160427608	3.06647e-07
PHGgreen_1	rs1425039	2:160428123	3.06647e-07
PHGgreen_1	rs1425040	2:160428423	3.06647e-07
PHGgreen_1	rs11693108	2:160428587	3.06647e-07
PHGgreen_1	rs1124334	2:160428859	4.70046e-07
PHGgreen_1	rs7575924	2:160429560	3.06647e-07
PHGgreen_1	rs4665082	2:160429966	3.06647e-07
PHGgreen_1	NA	2:160435733	3.06647e-07
PHGgreen_1	rs112233781	2:160436139	3.06647e-07
PHGgreen_1	rs1549385	2:160439051	3.06647e-07
PHGgreen_1	rs7596462	2:160439689	3.06647e-07
PHGgreen_1	rs1425042	2:160440515	3.06647e-07
PHGgreen_1	rs6711049	2:160441145	3.06647e-07
PHGgreen_1	rs7576644	2:160441458	5.60458e-07
PHGgreen_1	rs7562850	2:160441534	3.06647e-07
PHGgreen_1	rs7587700	2:160444320	3.06647e-07
PHGgreen_1	rs7580539	2:160445749	2.5121e-07
PHGgreen_1	rs7580661	2:160445837	1.73935e-07
PHGgreen_1	rs7595044	2:160446205	3.06647e-07
PHGgreen_1	rs11902489	2:160446586	3.06647e-07
PHGgreen_1	rs6735206	2:160446963	3.06647e-07
PHGgreen_1	rs12623149	2:160447346	3.06647e-07
PHGgreen_1	rs10209829	2:160447624	3.06647e-07
PHGgreen_1	rs6432539	2:160448720	3.06647e-07
PHGgreen_1	rs6714899	2:160449406	3.06647e-07
PHGgreen_1	rs6714917	2:160449453	3.06647e-07
PHGgreen_1	rs6734085	2:160452222	3.06647e-07
PHGgreen_1	rs200271003	2:160452506	3.06647e-07
PHGgreen_1	rs4665090	2:160453907	3.06647e-07
PHGgreen_1	rs4635484	2:160454130	3.06647e-07
PHGgreen_1	rs9636279	2:160456133	3.06647e-07
PHGgreen_1	rs10198053	2:160461680	5.08892e-07
PHGgreen_1	rs10174515	2:160462035	5.08892e-07
PHGgreen_1	rs10167143	2:160463396	5.08892e-07
PHGgreen_1	rs918969	2:160466656	5.08892e-07
PHGgreen_1	rs13389096	2:160467757	5.08892e-07
PHGgreen_1	rs12470879	2:160468627	5.08892e-07
PHGgreen_1	NA	2:160469578	8.35092e-06
PHGgreen_1	rs377701942	2:160469994	5.08892e-07
PHGgreen_1	rs13388082	2:160472950	5.08892e-07
PHGgreen_1	rs1046496	2:160473399	3.61851e-07
PHGgreen_1	rs7580816	2:160475881	5.08892e-07
PHGgreen_1	rs1966530	2:160477408	5.08892e-07
PHGgreen_1	NA	2:160479557	5.08892e-07
PHGgreen_1	rs357008	2:160482601	5.08892e-07
PHGgreen_1	rs357009	2:160483148	5.08892e-07
PHGgreen_1	rs357012	2:160484415	5.08892e-07
PHGgreen_1	rs357014	2:160485978	5.08892e-07
PHGgreen_1	rs357016	2:160486314	5.08892e-07
PHGgreen_1	rs357018	2:160487108	5.08892e-07
PHGgreen_1	rs357019	2:160487194	5.08892e-07
PHGgreen_1	rs357020	2:160487267	5.08892e-07
PHGgreen_1	rs357021	2:160489083	5.08892e-07
PHGgreen_1	rs357022	2:160489444	5.08892e-07
PHGgreen_1	rs357028	2:160491842	5.08892e-07
PHGgreen_1	rs357030	2:160493026	5.08892e-07
PHGgreen_1	rs357033	2:160494473	5.08892e-07
PHGgreen_1	rs6432543	2:160495331	5.08892e-07
PHGgreen_1	rs4665099	2:160495538	2.86636e-07
PHGgreen_1	rs6744719	2:160497519	4.11345e-07
PHGgreen_1	rs1834762	2:160497690	5.08892e-07
PHGgreen_1	rs6432545	2:160498997	5.08892e-07
PHGgreen_1	rs6724151	2:160499299	5.08892e-07
PHGgreen_1	rs34573069	2:160500072	5.08892e-07
PHGgreen_1	rs6711125	2:160501551	5.08892e-07
PHGgreen_1	NA	2:160501789	5.08892e-07
PHGgreen_1	rs1863686	2:160504049	5.08892e-07
PHGgreen_1	rs4144512	2:160507519	5.08892e-07
PHGgreen_1	rs35241460	2:160508200	5.08892e-07
PHGgreen_1	rs13006088	2:160509426	5.08892e-07
PHGgreen_1	rs2042774	2:160510007	4.07996e-07
PHGgreen_1	rs2042775	2:160510092	5.08892e-07
PHGgreen_1	rs34385495	2:160512883	5.08892e-07
PHGgreen_1	rs12474082	2:160513914	5.08892e-07
PHGgreen_1	rs1991372	2:160516067	5.08892e-07
PHGgreen_1	rs1991373	2:160516225	5.08892e-07
PHGgreen_1	rs6707985	2:160516388	5.08892e-07
PHGgreen_1	rs62171641	2:160516505	5.08892e-07
PHGgreen_1	rs35293435	2:160518907	5.08892e-07
PHGgreen_1	rs4664295	2:160520318	5.08892e-07
PHGgreen_1	rs4665102	2:160522587	5.08892e-07
PHGgreen_1	rs6722715	2:160525026	5.08892e-07
PHGgreen_1	rs2042778	2:160528630	5.08892e-07
PHGgreen_1	rs62171654	2:160531618	5.08892e-07
PHGgreen_1	rs11903816	2:160531858	5.08892e-07
PHGgreen_1	rs62171656	2:160532668	5.08892e-07
PHGgreen_1	rs62171657	2:160532696	5.08892e-07
PHGgreen_1	rs4505477	2:160535610	5.08892e-07
PHGgreen_1	rs4505478	2:160535725	5.08892e-07
PHGgreen_1	rs6738523	2:160537714	5.08892e-07
PHGgreen_1	rs79823698	2:160538450	1.12088e-06
PHGgreen_1	rs7595852	2:160540167	4.07996e-07
PHGgreen_1	rs11893106	2:160540805	5.08892e-07
PHGgreen_1	rs2114625	2:160543808	5.08892e-07
PHGgreen_1	rs11899419	2:160545369	5.08892e-07
PHGgreen_1	NA	2:160547390	4.07996e-07
PHGgreen_1	NA	2:160547982	4.07996e-07
PHGgreen_1	rs6745815	2:160550069	5.08892e-07
PHGgreen_1	rs11898293	2:160552593	5.08892e-07
PHGgreen_1	rs60814096	2:160553383	5.08892e-07
PHGgreen_1	rs6756502	2:160554583	5.08892e-07
PHGgreen_1	rs6741498	2:160554622	5.08892e-07
PHGgreen_1	rs6745448	2:160555598	5.08892e-07
PHGgreen_1	rs6760931	2:160559111	5.08892e-07
PHGgreen_1	NA	2:160559774	5.08892e-07
PHGgreen_1	rs11896921	2:160561035	3.61851e-07
PHGgreen_1	rs6713600	2:160563070	5.08892e-07
PHGgreen_1	rs7607394	2:160563797	5.08892e-07
PHGgreen_1	rs56385952	2:160564195	5.73868e-06
PHGgreen_1	rs72961739	2:160565656	9.19996e-07
PHGgreen_1	NA	2:160566501	5.79191e-07
PHGgreen_1	rs3821300	2:160567230	4.07996e-07
PHGgreen_1	rs7590617	2:160631948	5.48857e-06
PHGgreen_1	rs7564585	2:160632093	2.56482e-06
PHGgreen_1	rs7564399	2:160632119	2.56482e-06
PHGgreen_1	rs35481084	2:160634240	5.48857e-06
PHGgreen_1	rs10460300	2:160634721	5.48857e-06
PHGgreen_1	NA	2:160638082	5.48857e-06
PHGgreen_1	rs1538016	20:50531734	7.40274e-06
PHGgreen_1	rs62203957	20:5852943	4.25268e-07
PHGgreen_1	rs78615983	3:185733707	1.35296e-06
PHGgreen_1	rs60374792	3:185737503	1.35296e-06
PHGgreen_1	rs75637353	3:185741183	1.35296e-06
PHGgreen_1	rs79376190	3:185769425	8.14576e-06
PHGgreen_1	rs56070776	3:59492498	6.53443e-06
PHGgreen_1	rs73082899	3:59513830	1.99261e-06
PHGgreen_1	rs13101228	3:71609809	8.21499e-06
PHGgreen_1	rs11726213	4:8253819	5.84087e-06
PHGgreen_1	rs3889211	4:8254267	6.75642e-06
PHGgreen_1	rs4699474	4:96811611	4.86125e-07
PHGgreen_1	rs2937763	5:2670247	5.78012e-06
PHGgreen_1	rs181419604	7:61820417	7.16841e-08
PHGgreen_1	rs150732182	7:64545971	6.52084e-06
PHGgreen_1	rs11782892	8:113518581	2.32222e-06
PHGturquoise_1	rs634307	1:33646497	2.62171e-06
PHGturquoise_1	rs7917810	10:12948530	1.47309e-06
PHGturquoise_1	rs7919134	10:12948835	1.47309e-06
PHGturquoise_1	rs4587946	15:26351947	8.60214e-06
PHGturquoise_1	rs12591153	15:26353165	8.60214e-06
PHGturquoise_1	rs73406334	15:45397889	6.76316e-06
PHGturquoise_1	rs73406335	15:45398231	9.05136e-06
PHGturquoise_1	rs73406337	15:45398314	6.76316e-06
PHGturquoise_1	rs17261971	2:128366272	5.43461e-06
PHGturquoise_1	rs80107657	2:128368380	7.62318e-06
PHGturquoise_1	rs111903711	2:128373984	7.62318e-06
PHGturquoise_1	rs113629518	2:128406283	2.63891e-06
PHGturquoise_1	rs35409828	2:208295770	8.25601e-06
PHGturquoise_1	rs62351976	5:35893189	2.36571e-06
PHGturquoise_1	NA	7:21996032	2.42043e-06
PHGturquoise_1	rs6975963	7:21996832	6.68041e-06
PHGturquoise_1	rs11779687	8:40347975	8.91199e-06
PHGturquoise_1	rs7847694	9:132999182	3.14961e-06
PHGturquoise_2	rs6602164	10:6770360	9.30016e-06
PHGturquoise_2	rs4144205	10:6774351	9.30016e-06
PHGturquoise_2	rs77132416	12:96625919	9.06983e-06
PHGturquoise_2	rs73173375	13:37330667	5.20509e-06
PHGturquoise_2	rs2689105	14:83064778	9.48046e-06
PHGturquoise_2	rs6575351	14:94197592	7.56055e-06
PHGturquoise_2	rs372288661	17:1405460	2.94522e-06
PHGturquoise_2	rs376522052	17:1405461	2.94522e-06
PHGturquoise_2	rs9914342	17:37190141	9.91155e-06
PHGturquoise_2	NA	19:24032823	7.74832e-06
PHGturquoise_2	NA	19:24032833	8.27202e-06
PHGturquoise_2	NA	2:132766997	2.39572e-06
PHGturquoise_2	rs56148184	2:228635393	6.51187e-06
PHGturquoise_2	rs2674101	2:87369288	8.73138e-06
PHGturquoise_2	rs10460747	21:11104339	1.98266e-06
PHGturquoise_2	rs4075231	22:49273948	2.32905e-06
PHGturquoise_2	rs71296758	3:62138448	5.22966e-06
PHGturquoise_2	NA	3:75834326	4.06556e-06
PHGturquoise_2	NA	5:155868341	8.42988e-06
PHGturquoise_2	rs860002	7:71584805	4.48586e-06
PHGturquoise_2	rs372391399	8:40367418	5.28221e-06
PHGturquoise_2	rs1328143	9:73394720	5.30081e-06
PHGturquoise_2	NA	9:73397115	9.75513e-06
PHGyellow_1	rs80065345	1:237513521	1.71334e-06
PHGyellow_1	rs72675602	1:56684251	2.28191e-06
PHGyellow_1	rs730080	10:119180751	2.98961e-07
PHGyellow_1	rs7089273	10:127771574	6.39836e-06
PHGyellow_1	rs3781017	10:127771967	6.39836e-06
PHGyellow_1	rs3781021	10:127772419	8.6261e-06
PHGyellow_1	rs11817102	10:127772886	8.6261e-06
PHGyellow_1	rs11813475	10:127772919	8.6261e-06
PHGyellow_1	rs7081892	10:127772991	3.61703e-06
PHGyellow_1	rs7078399	10:127773102	3.61703e-06
PHGyellow_1	rs1006060	10:127774683	8.6261e-06
PHGyellow_1	rs1006061	10:127774776	3.61703e-06
PHGyellow_1	rs113355189	10:127775153	3.22166e-06
PHGyellow_1	rs77539569	10:127775763	8.6261e-06
PHGyellow_1	rs78588797	10:127775885	3.61703e-06
PHGyellow_1	rs75731854	10:127776047	3.61703e-06
PHGyellow_1	rs2078114	10:127776336	3.61703e-06
PHGyellow_1	rs1775910	10:29096942	4.64196e-06
PHGyellow_1	rs17542128	10:29104243	1.27297e-06
PHGyellow_1	rs2797469	10:29105718	1.58471e-06
PHGyellow_1	rs73084535	12:22889444	5.28942e-06
PHGyellow_1	rs7969047	12:93390692	8.45186e-06
PHGyellow_1	rs7972696	12:93391145	9.97097e-06
PHGyellow_1	rs12879214	14:23678039	5.31418e-06
PHGyellow_1	rs11648807	16:25656776	5.06462e-06
PHGyellow_1	rs6540030	16:87313885	5.51919e-06
PHGyellow_1	rs4625729	16:87314676	5.51919e-06
PHGyellow_1	rs9938266	16:87320588	5.04931e-06
PHGyellow_1	rs368619439	17:11860935	2.64451e-06
PHGyellow_1	rs4075782	17:78556325	3.88923e-06
PHGyellow_1	rs4889776	17:78592385	1.78117e-06
PHGyellow_1	rs901063	17:78595696	1.78117e-06
PHGyellow_1	rs62105660	18:74697040	2.53546e-07
PHGyellow_1	rs7256415	19:3338237	3.79694e-06
PHGyellow_1	rs75783507	21:40867732	6.23152e-06
PHGyellow_1	rs200275180	22:25828367	4.75118e-06
PHGyellow_1	NA	3:13611335	8.70791e-06
PHGyellow_1	rs6535089	4:136108382	9.37768e-06
PHGyellow_1	rs9307727	4:136109314	9.37768e-06
PHGyellow_1	rs28364609	4:144433875	1.81372e-06
PHGyellow_1	rs7663669	4:144444002	1.81372e-06
PHGyellow_1	rs346010	4:53433688	4.69047e-06
PHGyellow_1	rs68066442	5:132449465	1.11132e-06
PHGyellow_1	rs188750	6:86042637	6.83651e-06
PHGyellow_1	rs201074180	7:104391816	4.12525e-06
PHGyellow_1	rs6948776	7:136302103	4.7625e-06
PHGyellow_1	rs11768759	7:136319457	4.7625e-06
PHGyellow_1	rs352750	8:15590011	2.84815e-06
PHGyellow_1	rs12377857	9:16513524	3.97834e-06
PHGyellow_1	rs62560459	9:19032788	5.92166e-06
PHGyellow_1	rs12342972	9:19069485	4.40403e-06
PHGyellow_1	rs9406758	9:19072924	9.38291e-07
PHGyellow_1	rs10963941	9:19079375	3.46652e-06
PHGyellow_1	rs7855423	9:19098967	7.96307e-06
