# Supplementary material for: Transcriptomic stratification of late-onset Alzheimer's cases reveals novel genetic modifiers of disease pathology
Source: PLoS Genet. 2020 Jun 3;16(6):e1008775. doi: 10.1371/journal.pgen.1008775 (PMC7295244; doi:10.1371/journal.pgen.1008775)
Supplement: S9 Table — Significant SNPs that were associated at a genome-wide suggestive level with either a submodule eigengene or the subtype specificity metric are reported. RefSNP IDs are provided if available for the positions, which are aligned to the hg19 human genome build (attached Excel workbook). (XLSX) [file pgen.1008775.s019.xlsx]

## Sheet: S9 Table
S9 Table: Significant SNP Associations from DLPFC Region Analyses
Significant SNPs that were associated at a genome-wide suggestive level with either a submodule eigengene or the subtype specificity metric are reported. RefSNP IDs are provided if available for the positions, which are aligned to the hg19 human genome build.
Analysis	RefSNP ID	SNP Position	P-Value
A	rs12029610	1:54844602	4.29909e-06
A	rs12022510	1:54844688	4.29909e-06
A	rs12409431	1:54845044	4.29909e-06
A	rs3795358	1:54845525	4.29909e-06
A	rs3795357	1:54845600	4.29909e-06
A	rs3795356	1:54846297	4.29909e-06
A	rs111455728	1:54846966	8.11126e-06
A	rs111678082	1:54847632	4.29909e-06
A	rs56059850	1:54848105	4.15945e-06
A	rs56173042	1:54848352	6.5447e-06
A	NA	1:54848731	4.29909e-06
A	rs80020578	1:54848827	6.5447e-06
A	rs111900181	1:54848840	4.29909e-06
A	rs12042386	1:54848912	4.29909e-06
A	rs12046911	1:54849029	4.29909e-06
A	rs12022116	1:54849281	4.29909e-06
A	rs12043222	1:54849373	4.29909e-06
A	rs2297573	1:54850617	4.29909e-06
A	rs12045400	1:54851810	4.29909e-06
A	rs12031444	1:54851897	4.29909e-06
A	rs12368694	12:85165160	5.43507e-06
A	rs12454770	18:42841247	8.25934e-06
A	rs73425984	18:42843207	9.66834e-06
A	rs7420526	2:10318555	1.73012e-06
A	rs6728835	2:10319158	2.91456e-06
A	rs2011595	2:10319424	1.73012e-06
A	rs6722368	2:10319751	1.73012e-06
A	rs6726676	2:10320961	2.99221e-06
A	rs6726684	2:10320978	2.99221e-06
A	rs2192671	2:10327043	2.23206e-06
A	rs4669551	2:10331219	2.78907e-06
A	rs13024482	2:10339766	1.64359e-06
A	rs759347	2:10343419	3.15625e-06
A	rs759348	2:10344259	3.15625e-06
A	rs6741629	2:10344944	3.0585e-06
A	rs887962	2:10347635	3.15625e-06
A	rs7587087	2:10359112	9.50057e-06
A	rs940681	2:121284133	6.49473e-06
A	NA	2:236379586	5.26568e-06
A	NA	2:236379592	3.42196e-06
A	NA	2:236379601	5.97104e-06
A	NA	2:236379603	5.97104e-06
A	NA	2:236379606	5.97104e-06
A	rs117290773	20:24968639	7.81306e-06
A	rs11098736	4:125047294	7.79071e-06
A	rs162676	5:97991503	3.73043e-07
A	rs2547958	5:97993953	3.96125e-07
A	rs720859	5:97995417	4.12065e-07
A	rs1508791	5:97995877	4.12065e-07
A	rs2549200	5:97996348	4.12065e-07
A	rs2591443	5:97997489	7.07118e-07
A	rs2545678	5:98000368	3.42094e-07
A	rs2545679	5:98001586	5.5084e-07
A	rs2591445	5:98004831	3.66752e-07
A	rs2591446	5:98008378	3.61528e-07
A	rs2591447	5:98010232	3.31171e-07
A	rs2662250	5:98011607	3.66752e-07
A	rs2547980	5:98018740	3.19822e-07
A	rs2547979	5:98020234	2.83489e-07
A	rs2547978	5:98020298	3.19822e-07
A	rs2547976	5:98024569	3.19822e-07
A	rs2545685	5:98027778	3.19822e-07
A	rs2662248	5:98029538	3.19822e-07
A	rs2545684	5:98030643	1.22209e-07
A	rs2591449	5:98030653	1.22209e-07
A	rs2545683	5:98032540	3.19822e-07
A	rs2547975	5:98032556	3.24534e-07
A	rs2662247	5:98034089	3.19822e-07
A	rs2545682	5:98034130	2.76604e-07
A	rs2591450	5:98034693	3.19822e-07
A	rs2547974	5:98036667	3.67675e-07
A	rs72773617	5:98041116	3.19822e-07
A	rs2547962	5:98043007	8.49081e-07
A	rs761977784	5:98043219	3.16939e-07
A	NA	5:98054921	3.16939e-07
A	rs2547961	5:98058939	1.38135e-07
A	rs1967318	5:98066468	1.67166e-06
A	rs55661892	6:106042425	5.12e-06
A	rs6918008	6:106044349	5.12e-06
A	rs6938788	6:106044566	3.219e-06
A	rs62419715	6:106045142	5.12e-06
A	rs11970739	6:106045238	5.12e-06
A	rs12211131	6:106046288	5.12e-06
A	NA	7:56404837	7.85546e-06
A	rs544367976	7:56404839	5.72218e-06
A	NA	7:83523173	2.06236e-06
A	rs1362888	8:41701318	7.98428e-06
B	rs261794	1:241109780	9.32608e-06
B	rs112172835	1:96061483	3.19065e-07
B	rs74537008	1:96133703	4.95506e-06
B	rs1323860	11:30035236	2.73212e-07
B	NA	11:30041653	3.41354e-07
B	rs681548	11:30043350	7.05695e-06
B	rs552769	11:30044230	3.38447e-06
B	rs570057	11:30045097	4.28794e-07
B	rs654602	11:30051385	3.74523e-06
B	NA	11:30052900	4.77709e-07
B	rs7944308	11:30054459	3.8733e-06
B	rs7931190	11:30054754	9.45419e-06
B	rs655645	11:75299947	3.50896e-06
B	rs655190	11:75300048	4.79161e-06
B	rs589827	11:75325184	3.54658e-06
B	rs12225010	11:75378674	3.68355e-06
B	rs476147	11:75392559	6.03872e-06
B	rs591741	11:75392952	7.92084e-06
B	rs656562	11:75397231	7.72188e-06
B	rs4594032	11:96467132	6.37157e-06
B	rs10841289	12:19783721	2.6352e-06
B	rs7960218	12:19784831	2.6352e-06
B	rs77212941	12:66394287	2.95113e-06
B	rs540991767	13:29425911	3.45687e-06
B	NA	13:29449701	5.26681e-08
B	rs116988545	13:29476126	5.26681e-08
B	NA	13:29477983	5.26681e-08
B	rs181456437	13:29479521	7.45584e-07
B	rs78225158	13:29503923	1.48715e-06
B	rs17370142	16:57050348	1.74544e-06
B	rs13335668	16:57052730	1.74544e-06
B	rs62037269	16:57072715	3.09417e-06
B	rs56171037	16:57075406	8.11396e-06
B	rs9625262	22:27958126	8.14715e-06
B	rs12495959	3:139613915	2.4987e-06
B	rs983323	3:139615610	3.06374e-06
B	rs1834504	3:139616430	4.59915e-06
B	NA	3:139617998	4.59915e-06
B	rs959555	3:139619896	5.97074e-06
B	NA	3:139620430	9.7528e-06
B	rs3807866	7:12250378	5.97034e-06
B	rs3807865	7:12250402	5.38027e-06
B	rs10950397	7:12264737	3.34061e-06
B	rs6966915	7:12265988	3.34061e-06
B	rs7804433	7:12266706	8.85963e-06
B	rs7804736	7:12266867	2.84738e-06
B	rs4721059	7:12267495	2.83001e-06
B	rs4721060	7:12267552	2.93003e-06
B	rs4721061	7:12267559	2.93003e-06
B	rs7792410	7:12267614	2.83001e-06
B	rs7809700	7:12267734	4.88795e-06
B	rs13229988	7:12267837	3.34061e-06
B	NA	7:12268082	6.37873e-06
B	rs28549831	7:12268117	3.34061e-06
B	rs13230513	7:12268243	3.46349e-06
B	rs12667950	7:12268468	3.34061e-06
B	rs5011431	7:12268551	2.83001e-06
B	rs5011432	7:12268668	3.36024e-06
B	rs5011434	7:12268717	3.77099e-06
B	rs5011437	7:12268792	3.77099e-06
B	rs5011438	7:12268798	3.77099e-06
B	rs5011439	7:12268811	3.34061e-06
B	rs77477250	7:12269260	8.60878e-06
B	rs3173615	7:12269417	2.83001e-06
B	rs13237715	7:12269575	3.34061e-06
B	rs13237518	7:12269593	2.66256e-06
B	rs12699332	7:12269762	3.34061e-06
B	rs12699333	7:12269804	3.34061e-06
B	rs12668625	7:12269817	3.34061e-06
B	rs3815535	7:12270519	3.34061e-06
B	rs74829679	7:12270565	3.34061e-06
B	rs2302635	7:12270625	3.34061e-06
B	rs2302634	7:12270770	3.34061e-06
B	rs2302633	7:12270815	7.19247e-06
B	rs12669919	7:12271997	5.1497e-06
B	rs1042949	7:12272116	3.34061e-06
B	rs3800841	7:12272568	2.86705e-06
B	rs1054168	7:12273413	6.34276e-06
B	rs1054169	7:12273496	2.80925e-06
B	rs1060700	7:12275818	9.774e-06
B	rs2356065	7:12276885	3.34061e-06
B	rs7797705	7:12277773	3.34061e-06
B	rs1548884	7:12279761	4.52707e-06
B	rs10281425	7:12280730	7.33053e-06
B	rs7805419	7:12282451	4.63007e-06
B	rs6460905	7:12283227	2.75756e-06
B	rs6460906	7:12283276	3.58134e-06
B	rs7791726	7:12283329	3.58134e-06
B	rs1990622	7:12283787	3.58134e-06
B	rs1990621	7:12283873	3.30717e-06
B	rs1990620	7:12284008	3.58134e-06
B	rs4721064	7:12284378	7.40229e-06
B	rs77023821	7:12284430	2.41764e-06
B	rs12699338	7:12285140	3.07138e-06
B	rs7387222	8:13274922	3.2249e-06
B	rs10117059	9:123653477	6.23056e-06
B	rs7021880	9:123673890	3.59178e-06
DLPFCblue_1	rs10879968	12:76114193	7.91361e-06
DLPFCblue_1	NA	17:30415942	9.0736e-06
DLPFCblue_1	rs16959281	17:9977467	9.07288e-06
DLPFCblue_1	rs9900790	17:9993932	4.64753e-06
DLPFCblue_1	rs9901277	17:9994334	9.47133e-06
DLPFCblue_1	rs12454770	18:42841247	1.81012e-06
DLPFCblue_1	rs57980829	18:42841642	1.76423e-06
DLPFCblue_1	rs73425984	18:42843207	1.88163e-06
DLPFCblue_1	rs8086514	18:42844100	1.42054e-06
DLPFCblue_1	rs62093662	18:42847976	9.33548e-07
DLPFCblue_1	rs59173965	18:42850894	2.71551e-06
DLPFCblue_1	rs7230211	18:56305091	6.24326e-06
DLPFCblue_1	rs1835765	18:70225218	2.55158e-06
DLPFCblue_1	rs593789	18:70225885	2.55158e-06
DLPFCblue_1	rs594641	18:70226089	2.28565e-06
DLPFCblue_1	NA	18:70227706	2.55158e-06
DLPFCblue_1	rs655866	18:70228100	2.28565e-06
DLPFCblue_1	rs1237054	18:70228206	2.28565e-06
DLPFCblue_1	rs638052	18:70228903	2.28565e-06
DLPFCblue_1	rs634985	18:70241337	2.55158e-06
DLPFCblue_1	rs1560559	18:70296422	2.07855e-06
DLPFCblue_1	rs2887134	18:70296849	2.97887e-06
DLPFCblue_1	rs7236345	18:70297273	2.97887e-06
DLPFCblue_1	rs2367991	18:70297485	3.22782e-06
DLPFCblue_1	rs9710433	19:53280650	2.19905e-06
DLPFCblue_1	rs77879312	2:169585580	2.0483e-06
DLPFCblue_1	rs2425634	20:43021456	8.44227e-07
DLPFCblue_1	rs2425638	20:43026629	1.09939e-07
DLPFCblue_1	rs3787349	20:43028306	6.24164e-07
DLPFCblue_1	rs961301	21:27783039	5.08344e-06
DLPFCblue_1	rs985969	3:16028370	2.30801e-06
DLPFCblue_1	rs7653290	3:16028753	2.30801e-06
DLPFCblue_1	rs10514718	3:61413814	9.00306e-07
DLPFCblue_1	rs73837096	4:106606569	6.76595e-06
DLPFCblue_1	rs17262443	4:106614806	6.76595e-06
DLPFCblue_1	rs77730993	4:106616367	6.76595e-06
DLPFCblue_1	rs17262457	4:106618362	6.76595e-06
DLPFCblue_1	rs73839004	4:106625636	6.76595e-06
DLPFCblue_1	rs73839006	4:106627838	6.76595e-06
DLPFCblue_1	rs56843185	4:106631309	6.76595e-06
DLPFCblue_1	rs10516524	4:106632436	6.76595e-06
DLPFCblue_1	rs73839008	4:106641225	6.76595e-06
DLPFCblue_1	rs73839010	4:106642911	6.76595e-06
DLPFCblue_1	rs1294672	4:106656334	6.76595e-06
DLPFCblue_1	rs11097896	4:106666359	6.76595e-06
DLPFCblue_1	rs7676226	4:106668358	6.76595e-06
DLPFCblue_1	rs2553466	4:106724520	7.55752e-06
DLPFCblue_1	rs17718347	5:151058893	6.51218e-06
DLPFCblue_2	rs6428891	1:116873176	4.73691e-06
DLPFCblue_2	rs10802183	1:116879243	4.09176e-06
DLPFCblue_2	rs6663881	1:116884519	8.48764e-06
DLPFCblue_2	rs3845537	1:165650954	1.946e-06
DLPFCblue_2	rs2882006	1:165651153	1.946e-06
DLPFCblue_2	rs1913844	1:165651502	1.946e-06
DLPFCblue_2	rs1337443	1:165651720	2.53436e-06
DLPFCblue_2	rs1337442	1:165651725	2.53436e-06
DLPFCblue_2	rs7555787	1:165651937	1.94793e-06
DLPFCblue_2	rs1143659	1:165652273	1.946e-06
DLPFCblue_2	rs4233407	1:165652445	2.05858e-06
DLPFCblue_2	NA	1:165652540	1.9159e-06
DLPFCblue_2	rs4656457	1:165652568	1.946e-06
DLPFCblue_2	rs3738192	1:165652612	3.10041e-06
DLPFCblue_2	rs4646892	1:165653034	3.10041e-06
DLPFCblue_2	rs4646891	1:165653107	1.946e-06
DLPFCblue_2	rs10800128	1:165653398	1.946e-06
DLPFCblue_2	rs10800129	1:165653490	1.946e-06
DLPFCblue_2	rs10800130	1:165653546	3.10041e-06
DLPFCblue_2	rs12565874	1:165653756	2.09094e-06
DLPFCblue_2	rs4646889	1:165654291	1.96614e-06
DLPFCblue_2	rs4646888	1:165654498	1.44776e-06
DLPFCblue_2	rs10918241	1:165654527	2.20763e-06
DLPFCblue_2	rs4646887	1:165654812	2.00582e-06
DLPFCblue_2	rs7543204	1:165655162	2.41558e-06
DLPFCblue_2	rs7555268	1:165655360	1.33686e-06
DLPFCblue_2	rs7546084	1:165655816	1.17564e-06
DLPFCblue_2	rs10753687	1:165656379	1.2379e-06
DLPFCblue_2	rs4657462	1:165657206	1.33686e-06
DLPFCblue_2	NA	1:165657256	7.45073e-07
DLPFCblue_2	rs7368130	1:165657783	1.60964e-06
DLPFCblue_2	rs7519162	1:165657810	1.33686e-06
DLPFCblue_2	rs10800131	1:165658000	1.07779e-06
DLPFCblue_2	rs4646886	1:165658091	2.50612e-06
DLPFCblue_2	rs2348734	1:165658569	1.33686e-06
DLPFCblue_2	rs1538115	1:165658750	7.45073e-07
DLPFCblue_2	rs1970286	1:165658968	1.11622e-06
DLPFCblue_2	rs7367737	1:165661581	1.33686e-06
DLPFCblue_2	rs77046971	1:165661951	1.60964e-06
DLPFCblue_2	rs183964827	1:165662183	1.33686e-06
DLPFCblue_2	rs61840869	1:223082464	1.94435e-06
DLPFCblue_2	rs17163554	1:223082643	2.91849e-06
DLPFCblue_2	rs61840872	1:223086012	6.75679e-06
DLPFCblue_2	rs75893339	1:223098369	6.81864e-06
DLPFCblue_2	rs61840878	1:223100224	3.53875e-06
DLPFCblue_2	rs74524887	1:223101223	7.50199e-06
DLPFCblue_2	rs1538561	1:223103325	7.50199e-06
DLPFCblue_2	rs61840882	1:223111351	4.47917e-06
DLPFCblue_2	rs61840883	1:223111592	3.33225e-06
DLPFCblue_2	rs61840884	1:223111650	5.86036e-06
DLPFCblue_2	rs147560604	1:223113181	5.19357e-06
DLPFCblue_2	NA	1:223115257	5.19357e-06
DLPFCblue_2	rs75109669	1:223116109	6.45642e-06
DLPFCblue_2	rs149637307	1:223123797	3.17717e-06
DLPFCblue_2	rs2269237	1:64117913	9.89806e-06
DLPFCblue_2	rs11208266	1:64131709	4.79921e-06
DLPFCblue_2	rs138522194	1:64133117	4.79921e-06
DLPFCblue_2	rs855340	1:64135712	4.96395e-06
DLPFCblue_2	NA	1:64138040	4.79921e-06
DLPFCblue_2	rs80173141	1:64146194	5.95438e-06
DLPFCblue_2	rs10493348	1:64146390	5.95438e-06
DLPFCblue_2	rs2135432	1:64163691	5.95438e-06
DLPFCblue_2	rs7979873	12:131723543	8.52957e-06
DLPFCblue_2	NA	17:3817156	8.78126e-06
DLPFCblue_2	rs1007637	17:3817609	9.68922e-06
DLPFCblue_2	rs12985956	19:47147226	3.29088e-06
DLPFCblue_2	rs13006502	2:55757011	4.03403e-06
DLPFCblue_2	NA	2:55764754	9.70145e-06
DLPFCblue_2	rs12991267	2:55789414	9.73596e-06
DLPFCblue_2	rs55888859	2:55856855	5.38109e-06
DLPFCblue_2	rs13023558	2:55859215	9.92255e-06
DLPFCblue_2	rs12997291	2:55859216	9.92255e-06
DLPFCblue_2	rs13014123	2:55889876	7.039e-06
DLPFCblue_2	rs10178492	2:55958891	3.94391e-06
DLPFCblue_2	rs10178524	2:55962080	8.81827e-06
DLPFCblue_2	rs4381812	2:55965242	8.65852e-06
DLPFCblue_2	rs10178470	2:55968065	8.65852e-06
DLPFCblue_2	rs10204334	2:55968087	8.65852e-06
DLPFCblue_2	rs13028229	2:55969356	8.65852e-06
DLPFCblue_2	rs13019719	2:55980832	8.65852e-06
DLPFCblue_2	rs59395479	20:36447486	6.7272e-06
DLPFCblue_2	NA	20:36450693	6.7272e-06
DLPFCblue_2	rs74706838	20:36450797	6.7272e-06
DLPFCblue_2	rs78139763	20:36451167	6.7272e-06
DLPFCblue_2	rs16986959	20:36452736	6.7272e-06
DLPFCblue_2	rs77571922	20:36466853	6.7272e-06
DLPFCblue_2	rs1543332	20:36468955	3.96536e-06
DLPFCblue_2	rs17724926	20:36469471	3.96536e-06
DLPFCblue_2	rs9679781	20:36471998	3.96536e-06
DLPFCblue_2	rs113623543	20:36473225	6.7272e-06
DLPFCblue_2	rs9679780	20:36475512	6.7272e-06
DLPFCblue_2	rs9680012	20:36475515	6.7272e-06
DLPFCblue_2	rs112799961	20:36478983	5.69178e-06
DLPFCblue_2	rs77902097	20:36480291	6.7272e-06
DLPFCblue_2	rs6021428	20:36491033	6.7272e-06
DLPFCblue_2	rs79513413	20:36498767	6.7272e-06
DLPFCblue_2	rs7283026	21:46853259	2.26543e-06
DLPFCblue_2	rs9881442	3:184356959	3.88171e-06
DLPFCblue_2	NA	3:192162203	6.27921e-06
DLPFCblue_2	rs358788	3:55281022	5.83387e-06
DLPFCblue_2	rs6764543	3:55281622	2.94348e-07
DLPFCblue_2	rs397490	3:55282435	4.49225e-06
DLPFCblue_2	rs4993070	3:55282438	4.49225e-06
DLPFCblue_2	rs189821	3:55282498	3.29278e-06
DLPFCblue_2	rs379850	3:55282835	7.90063e-07
DLPFCblue_2	rs183090	3:55282937	1.69341e-06
DLPFCblue_2	rs358779	3:55283108	7.7925e-07
DLPFCblue_2	rs7613572	3:55290746	4.31822e-06
DLPFCblue_2	rs6445726	3:55292987	4.57488e-06
DLPFCblue_2	rs358886	3:55297759	7.09154e-07
DLPFCblue_2	rs11718779	3:55297869	1.47159e-06
DLPFCblue_2	rs11711031	3:55298273	7.18643e-07
DLPFCblue_2	rs7614002	3:55300042	3.02955e-06
DLPFCblue_2	rs17670940	3:61639764	1.14672e-06
DLPFCblue_2	NA	3:65174232	1.43241e-06
DLPFCblue_2	rs4379229	5:119627087	9.87136e-06
DLPFCblue_2	NA	6:32409056	4.86622e-06
DLPFCblue_2	rs2454016	8:104111910	4.05108e-06
DLPFCblue_2	NA	8:8854876	3.10291e-06
DLPFCblue_2	rs77553619	8:8855404	3.27752e-06
DLPFCblue_2	rs7357601	8:8855439	3.27752e-06
DLPFCblue_2	rs4081881	8:8855519	3.27752e-06
DLPFCblue_2	rs6422353	8:8855536	3.27752e-06
DLPFCblue_2	rs2409119	8:8855594	3.27752e-06
DLPFCblue_2	rs987538	8:8856126	3.27752e-06
DLPFCblue_2	rs2953801	8:8856396	3.27752e-06
DLPFCblue_2	rs2915253	8:8857551	3.27752e-06
DLPFCblue_2	rs2953800	8:8857724	3.27752e-06
DLPFCblue_2	rs2979266	8:8858201	3.27752e-06
DLPFCblue_2	rs2979264	8:8858888	5.96649e-06
DLPFCblue_2	rs2979263	8:8859315	5.96649e-06
DLPFCblue_3	rs4646888	1:165654498	7.57084e-06
DLPFCblue_3	rs10918241	1:165654527	8.72885e-06
DLPFCblue_3	rs161990	1:96753391	2.04683e-06
DLPFCblue_3	rs80067794	1:96760946	2.61037e-06
DLPFCblue_3	rs680954	1:96763525	2.04683e-06
DLPFCblue_3	rs326656	1:96780557	2.04683e-06
DLPFCblue_3	rs72719779	1:96991364	9.87403e-06
DLPFCblue_3	rs57600324	10:7669500	8.02008e-06
DLPFCblue_3	rs11819237	10:7669924	8.71852e-06
DLPFCblue_3	NA	10:7673467	8.5008e-06
DLPFCblue_3	rs139945292	11:131190603	9.69972e-06
DLPFCblue_3	rs771084171	17:54083257	6.11417e-06
DLPFCblue_3	rs7214791	17:75235418	1.72954e-06
DLPFCblue_3	rs80236960	17:75240179	7.31553e-07
DLPFCblue_3	rs10852780	17:75241425	7.31553e-07
DLPFCblue_3	rs11077895	17:75241520	5.86998e-07
DLPFCblue_3	rs11077896	17:75241549	7.31553e-07
DLPFCblue_3	rs7503660	17:75241661	6.19493e-07
DLPFCblue_3	NA	17:75241672	6.19493e-07
DLPFCblue_3	NA	17:75241728	1.0508e-06
DLPFCblue_3	rs117939713	17:75243343	7.31553e-07
DLPFCblue_3	rs34125234	2:124894579	6.48901e-06
DLPFCblue_3	rs113554814	2:34064948	3.07588e-06
DLPFCblue_3	NA	20:26077572	1.193e-06
DLPFCblue_3	rs645751	20:798692	9.01124e-06
DLPFCblue_3	rs3817581	3:169181582	5.21356e-06
DLPFCblue_3	rs358785	3:55278757	3.41224e-06
DLPFCblue_3	rs358788	3:55281022	2.89584e-06
DLPFCblue_3	rs358878	3:55295533	7.62951e-06
DLPFCblue_3	rs74997249	4:112231315	6.83996e-08
DLPFCblue_3	rs59792424	4:112243524	6.59488e-08
DLPFCblue_3	rs77146726	4:112248409	2.87234e-06
DLPFCblue_3	NA	4:112313373	3.8937e-06
DLPFCblue_3	rs72678812	4:112314929	7.89317e-06
DLPFCblue_3	rs200581874	4:112317340	4.79017e-06
DLPFCblue_3	rs60456619	4:112318041	3.53888e-06
DLPFCblue_3	rs58565990	4:112318454	7.89317e-06
DLPFCblue_3	rs55658807	4:112319354	5.1983e-06
DLPFCblue_3	rs4833646	4:112321704	6.99955e-06
DLPFCblue_3	rs4833647	4:112321922	7.89317e-06
DLPFCblue_3	rs72678819	4:112324651	1.40018e-07
DLPFCblue_3	NA	4:112325121	1.40018e-07
DLPFCblue_3	rs72678828	4:112335229	5.71519e-06
DLPFCblue_3	rs72678829	4:112336066	1.40018e-07
DLPFCblue_3	rs72678830	4:112336070	1.40018e-07
DLPFCblue_3	rs28408283	4:112339676	1.40018e-07
DLPFCblue_3	rs77473620	4:112343559	1.40018e-07
DLPFCblue_3	rs72678837	4:112347998	1.65634e-07
DLPFCblue_3	rs116610338	4:112351687	1.40018e-07
DLPFCblue_3	rs72678843	4:112352123	1.40018e-07
DLPFCblue_3	rs3109361	4:112357272	2.39753e-07
DLPFCblue_3	rs3109360	4:112357791	1.0145e-07
DLPFCblue_3	rs3105296	4:112358173	3.28203e-07
DLPFCblue_3	rs3112844	4:112358401	2.09104e-07
DLPFCblue_3	rs3112845	4:112358431	1.3244e-07
DLPFCblue_3	rs3112848	4:112359312	1.40018e-07
DLPFCblue_3	rs4406082	4:112360168	1.40018e-07
DLPFCblue_3	rs3105742	4:112360724	1.40018e-07
DLPFCblue_3	NA	4:112361964	1.40018e-07
DLPFCblue_3	rs3109365	4:112363269	1.40018e-07
DLPFCblue_3	NA	4:112364125	1.64573e-07
DLPFCblue_3	rs3109366	4:112364674	1.40018e-07
DLPFCblue_3	rs994388	4:112366851	1.40018e-07
DLPFCblue_3	rs994387	4:112366906	1.40018e-07
DLPFCblue_3	rs1503662	4:112367475	1.44591e-07
DLPFCblue_3	rs1503663	4:112367493	2.02704e-07
DLPFCblue_3	rs201377685	4:112367781	1.96938e-07
DLPFCblue_3	rs3105741	4:112368483	1.40018e-07
DLPFCblue_3	NA	4:112368660	1.31607e-07
DLPFCblue_3	rs3109367	4:112369279	1.40018e-07
DLPFCblue_3	rs3109368	4:112369379	1.40018e-07
DLPFCblue_3	rs3105287	4:112371032	2.68696e-07
DLPFCblue_3	rs3105288	4:112371737	4.67534e-06
DLPFCblue_3	rs1847352	4:112371813	5.44209e-07
DLPFCblue_3	rs3112839	4:112373210	6.58565e-08
DLPFCblue_3	rs3105289	4:112373511	1.10601e-07
DLPFCblue_3	rs3109369	4:112373647	6.56698e-08
DLPFCblue_3	rs3112840	4:112373897	6.58565e-08
DLPFCblue_3	rs3109358	4:112374110	1.19809e-07
DLPFCblue_3	rs3105290	4:112374323	1.51323e-07
DLPFCblue_3	rs3105291	4:112374925	7.91659e-08
DLPFCblue_3	rs3109359	4:112374964	7.91659e-08
DLPFCblue_3	rs3105745	4:112374991	1.00906e-07
DLPFCblue_3	rs3105744	4:112385147	7.91659e-08
DLPFCblue_3	rs3112841	4:112385283	1.0277e-07
DLPFCblue_3	rs201488505	4:112385735	3.05798e-07
DLPFCblue_3	rs3105292	4:112385778	1.71662e-07
DLPFCblue_3	rs3112842	4:112386094	7.91659e-08
DLPFCblue_3	rs3112843	4:112386887	1.26504e-07
DLPFCblue_3	rs1910451	4:112387494	7.91659e-08
DLPFCblue_3	rs3109364	4:112394265	1.12123e-07
DLPFCblue_3	NA	4:112397597	7.81033e-08
DLPFCblue_3	rs3105285	4:112402822	1.74777e-07
DLPFCblue_3	rs3109363	4:112403647	6.98258e-06
DLPFCblue_3	rs3109354	4:112411666	1.74777e-07
DLPFCblue_3	rs3105739	4:112416117	8.74137e-08
DLPFCblue_3	NA	4:112420653	8.49667e-06
DLPFCblue_3	rs3109357	4:112432973	8.74137e-08
DLPFCblue_3	rs3105746	4:112436956	8.74137e-08
DLPFCblue_3	rs3105294	4:112440217	8.74137e-08
DLPFCblue_3	rs3112851	4:112450875	4.96354e-08
DLPFCblue_3	rs72678873	4:112452332	4.3918e-08
DLPFCblue_3	rs386463155	4:112452339	2.43793e-06
DLPFCblue_3	NA	4:112461582	1.37213e-08
DLPFCblue_3	NA	4:112462058	9.67682e-09
DLPFCblue_3	rs72678876	4:112464264	1.84955e-09
DLPFCblue_3	rs17043355	4:112470110	2.03092e-07
DLPFCblue_3	rs72678880	4:112472608	3.35002e-09
DLPFCblue_3	rs57083191	4:112484467	5.61836e-07
DLPFCblue_3	rs72678887	4:112494127	3.02466e-08
DLPFCblue_3	rs72678888	4:112495013	2.14614e-08
DLPFCblue_3	rs12501944	4:112497456	7.79209e-09
DLPFCblue_3	rs56029134	4:112497988	3.84192e-09
DLPFCblue_3	rs72678891	4:112499111	6.85843e-09
DLPFCblue_3	rs17043421	4:112504503	1.14762e-06
DLPFCblue_3	rs116118910	4:112504959	3.87306e-08
DLPFCblue_3	rs72678895	4:112505758	6.80819e-09
DLPFCblue_3	rs17043428	4:112513432	5.93701e-08
DLPFCblue_3	rs17043445	4:112516607	3.31528e-09
DLPFCblue_3	rs3860074	4:124368370	2.89776e-06
DLPFCblue_3	NA	6:20040191	7.89262e-06
DLPFCblue_3	rs76190990	7:114932378	4.97845e-06
DLPFCblue_3	rs11762180	7:20739632	9.10004e-06
DLPFCblue_3	rs12700230	7:20739672	8.22565e-06
DLPFCblue_3	rs13229481	7:20740196	5.69711e-06
DLPFCblue_3	rs17218190	7:20740566	8.91554e-06
DLPFCblue_3	rs201869331	7:62954505	6.2918e-06
DLPFCblue_3	NA	7:99589227	8.47458e-06
DLPFCblue_3	rs62484973	7:99589234	8.47458e-06
DLPFCblue_3	rs2410120	8:13743929	2.95519e-06
DLPFCblue_3	rs72719502	9:38701150	3.07022e-06
DLPFCblue_3	rs62540087	9:38703318	4.12408e-06
DLPFCblue_3	rs56679132	9:38705332	3.07022e-06
DLPFCblue_3	rs72721513	9:38706140	2.87184e-06
DLPFCblue_3	NA	9:38706201	3.40852e-06
DLPFCblue_3	rs62570381	9:38707213	2.87184e-06
DLPFCblue_3	rs16935357	9:38708759	2.87184e-06
DLPFCblue_3	rs62567671	9:38708940	2.87184e-06
DLPFCblue_3	rs10120311	9:38708965	3.46017e-06
DLPFCblue_3	rs13296851	9:79122346	6.14779e-06
DLPFCblue_3	rs1547139	9:79123172	5.60197e-06
DLPFCblue_3	rs1547140	9:79123201	5.60197e-06
DLPFCblue_3	rs5020123	9:79124906	4.2983e-06
DLPFCblue_3	rs10781364	9:79138639	3.43734e-06
DLPFCblue_3	rs872849	9:79140572	2.72184e-06
DLPFCblue_3	rs11144941	9:79141796	3.19864e-06
DLPFCblue_3	rs4744794	9:79145714	2.33414e-06
DLPFCblue_3	rs11144942	9:79146609	2.14078e-06
DLPFCblue_3	rs12684083	9:79148591	2.33414e-06
DLPFCblue_3	rs11144943	9:79148985	2.33414e-06
DLPFCblue_3	NA	9:79149233	3.18731e-06
DLPFCblue_3	rs11144944	9:79150527	5.30745e-06
DLPFCblue_3	rs11144945	9:79150866	5.30745e-06
DLPFCblue_4	rs10802184	1:116879341	8.12778e-06
DLPFCblue_4	rs4445458	1:157356558	7.06449e-06
DLPFCblue_4	rs114285195	1:16092493	7.34507e-07
DLPFCblue_4	rs147832222	1:16096279	2.39606e-06
DLPFCblue_4	rs2269237	1:64117913	6.04195e-06
DLPFCblue_4	rs1973698	10:131246957	2.77491e-06
DLPFCblue_4	rs145026020	12:81451627	5.64024e-06
DLPFCblue_4	rs1835765	18:70225218	3.52238e-06
DLPFCblue_4	rs593789	18:70225885	3.52238e-06
DLPFCblue_4	rs594641	18:70226089	7.83463e-07
DLPFCblue_4	NA	18:70227706	3.52238e-06
DLPFCblue_4	rs655866	18:70228100	7.83463e-07
DLPFCblue_4	rs1237054	18:70228206	7.83463e-07
DLPFCblue_4	rs638052	18:70228903	7.83463e-07
DLPFCblue_4	rs634985	18:70241337	3.52238e-06
DLPFCblue_4	rs1560559	18:70296422	3.41632e-06
DLPFCblue_4	rs2887134	18:70296849	3.91562e-06
DLPFCblue_4	rs7236345	18:70297273	3.91562e-06
DLPFCblue_4	rs2367991	18:70297485	6.00989e-06
DLPFCblue_4	rs16855727	2:169582484	1.11176e-06
DLPFCblue_4	rs77879312	2:169585580	1.39315e-06
DLPFCblue_4	NA	2:52853877	1.47915e-06
DLPFCblue_4	rs7597967	2:52854567	1.27463e-06
DLPFCblue_4	rs72804309	2:52854677	1.27463e-06
DLPFCblue_4	rs871696	2:52856914	8.17135e-06
DLPFCblue_4	rs56363403	2:52857124	8.17135e-06
DLPFCblue_4	rs56130440	2:52857137	6.27694e-06
DLPFCblue_4	rs7559873	2:52858270	2.32542e-06
DLPFCblue_4	rs72804312	2:52858852	1.62795e-06
DLPFCblue_4	rs57117757	2:52862941	1.04543e-06
DLPFCblue_4	rs62127852	2:52885959	9.49399e-06
DLPFCblue_4	rs4672052	2:55732018	8.98203e-06
DLPFCblue_4	rs10454749	2:55735748	8.99003e-06
DLPFCblue_4	rs62165172	2:55736237	9.21242e-06
DLPFCblue_4	NA	2:55736874	8.99003e-06
DLPFCblue_4	NA	2:55737014	8.99003e-06
DLPFCblue_4	rs7582278	2:55742924	6.61459e-06
DLPFCblue_4	rs62165175	2:55745810	6.21276e-06
DLPFCblue_4	rs17278044	2:55748217	6.44503e-06
DLPFCblue_4	rs6739513	2:55749902	8.99003e-06
DLPFCblue_4	NA	2:55752768	7.51895e-06
DLPFCblue_4	rs17369191	2:55757885	6.51364e-06
DLPFCblue_4	NA	2:55764754	1.10817e-06
DLPFCblue_4	rs4672054	2:55773093	7.55463e-06
DLPFCblue_4	rs1058582	2:55775069	8.7766e-06
DLPFCblue_4	rs7598650	2:55785524	8.78132e-06
DLPFCblue_4	rs62165182	2:55786311	5.59742e-06
DLPFCblue_4	rs62165183	2:55786465	7.84417e-06
DLPFCblue_4	rs62165184	2:55788253	7.83533e-06
DLPFCblue_4	rs1823893	2:55788921	7.84417e-06
DLPFCblue_4	rs4672055	2:55797231	7.84417e-06
DLPFCblue_4	rs4672056	2:55797303	7.84417e-06
DLPFCblue_4	rs58003472	2:55797507	7.84417e-06
DLPFCblue_4	rs6545506	2:55798108	7.84417e-06
DLPFCblue_4	rs75713092	2:55798445	7.84417e-06
DLPFCblue_4	NA	2:55799357	9.35053e-06
DLPFCblue_4	rs4290693	2:55799991	7.60259e-06
DLPFCblue_4	rs62165196	2:55801791	2.75184e-06
DLPFCblue_4	rs62165197	2:55801812	2.75184e-06
DLPFCblue_4	rs1975484	2:55803167	9.1237e-06
DLPFCblue_4	rs35504023	2:55806503	9.1237e-06
DLPFCblue_4	NA	2:55806644	9.1237e-06
DLPFCblue_4	rs1975487	2:55809054	8.9653e-06
DLPFCblue_4	rs782586	2:55836165	4.62738e-06
DLPFCblue_4	rs782587	2:55839990	2.32829e-06
DLPFCblue_4	rs782588	2:55841640	4.8682e-06
DLPFCblue_4	rs1084522	2:55843294	6.88986e-06
DLPFCblue_4	rs782590	2:55843413	4.14819e-06
DLPFCblue_4	rs782594	2:55844445	6.88986e-06
DLPFCblue_4	rs782595	2:55845596	9.80231e-06
DLPFCblue_4	NA	2:55847243	4.95371e-06
DLPFCblue_4	rs782602	2:55849309	8.42623e-06
DLPFCblue_4	rs199754303	2:55862804	8.98039e-06
DLPFCblue_4	NA	2:55863360	1.08457e-06
DLPFCblue_4	rs2586950	2:55868966	8.166e-07
DLPFCblue_4	NA	2:55872969	5.68525e-06
DLPFCblue_4	rs2627765	2:55883317	1.56506e-06
DLPFCblue_4	rs2627766	2:55884252	2.36889e-06
DLPFCblue_4	rs2586952	2:55884363	2.51228e-06
DLPFCblue_4	rs7596377	2:55888612	6.15917e-07
DLPFCblue_4	rs13002860	2:55891320	9.44798e-06
DLPFCblue_4	rs2586954	2:55892261	3.36938e-06
DLPFCblue_4	rs2627779	2:55892356	6.51631e-06
DLPFCblue_4	rs1583116	2:55983929	6.5035e-07
DLPFCblue_4	rs6056831	20:9709834	1.95831e-06
DLPFCblue_4	rs9881442	3:184356959	4.10092e-06
DLPFCblue_4	rs17670940	3:61639764	7.30774e-07
DLPFCblue_4	rs12514351	5:103435763	9.05299e-06
DLPFCblue_4	rs10043342	5:170937598	6.98475e-06
DLPFCblue_4	rs1467934	7:4438866	5.81551e-06
DLPFCblue_4	rs10233882	7:4439722	7.75474e-06
DLPFCbrown_1	rs113445079	11:70879653	7.17523e-06
DLPFCbrown_1	rs56393668	11:70879740	7.17523e-06
DLPFCbrown_1	rs72957115	11:70889477	5.36215e-06
DLPFCbrown_1	rs2289709	12:27573633	9.51212e-06
DLPFCbrown_1	rs7132458	12:27577439	9.23903e-06
DLPFCbrown_1	rs3886771	12:27578746	7.90671e-06
DLPFCbrown_1	rs7296178	12:27579654	7.90671e-06
DLPFCbrown_1	rs2045087	17:42482291	4.41369e-06
DLPFCbrown_1	rs11079122	17:42485044	8.44196e-06
DLPFCbrown_1	rs11650338	17:42515331	2.75807e-06
DLPFCbrown_1	rs9899573	17:42549880	3.05105e-06
DLPFCbrown_1	rs72824760	17:42560209	2.65221e-06
DLPFCbrown_1	rs11867692	17:42570346	3.27158e-06
DLPFCbrown_1	rs4793113	17:42580061	2.15936e-06
DLPFCbrown_1	rs28614047	17:42583651	2.48556e-06
DLPFCbrown_1	rs7216502	17:42589924	3.94248e-06
DLPFCbrown_1	rs11657819	17:45017837	8.70042e-06
DLPFCbrown_1	rs7214920	17:45051129	4.73536e-06
DLPFCbrown_1	rs3851790	17:45054806	4.73536e-06
DLPFCbrown_1	rs3851791	17:45054816	4.73536e-06
DLPFCbrown_1	rs79497126	17:45056301	2.86115e-06
DLPFCbrown_1	NA	17:45129330	3.65313e-06
DLPFCbrown_1	rs12461871	19:6929171	9.37434e-06
DLPFCbrown_1	rs10404606	19:6929767	4.86277e-06
DLPFCbrown_1	rs8111673	19:6930810	8.21361e-06
DLPFCbrown_1	rs8103865	19:6932520	8.58548e-06
DLPFCbrown_1	rs8104748	19:6932562	9.35449e-06
DLPFCbrown_1	rs12460719	19:6933548	9.08251e-06
DLPFCbrown_1	rs12462676	19:6933549	9.08251e-06
DLPFCbrown_1	rs200493405	2:95506752	5.01263e-06
DLPFCbrown_1	rs6044855	20:17488944	5.44446e-06
DLPFCbrown_1	rs2072957	20:17489473	3.16753e-06
DLPFCbrown_1	rs2281207	20:17489733	2.97466e-06
DLPFCbrown_1	NA	20:17489791	3.16753e-06
DLPFCbrown_1	rs147097128	22:21248649	2.64545e-06
DLPFCbrown_1	rs12696022	3:154802462	4.76571e-06
DLPFCbrown_1	rs62279986	3:154803394	8.34449e-06
DLPFCbrown_1	rs28417610	3:154807271	9.49642e-06
DLPFCbrown_1	rs6764041	3:154810291	6.36571e-06
DLPFCbrown_1	rs6776185	3:154811761	5.69094e-06
DLPFCbrown_1	rs3773902	3:154812531	1.34557e-06
DLPFCbrown_1	rs3773901	3:154812555	1.64246e-06
DLPFCbrown_1	rs2196521	3:154812638	3.97261e-06
DLPFCbrown_1	rs17443031	3:154813986	1.34557e-06
DLPFCbrown_1	NA	3:154821173	7.85904e-06
DLPFCbrown_1	rs9827586	3:154825385	5.06401e-06
DLPFCbrown_1	rs55794851	4:53081627	3.15397e-06
DLPFCbrown_1	rs56307266	4:53081629	3.15397e-06
DLPFCbrown_1	rs144679301	4:53082896	3.72056e-06
DLPFCbrown_1	rs142682608	4:53082913	2.45374e-06
DLPFCbrown_1	rs11942441	4:53088383	2.28046e-06
DLPFCbrown_1	rs12503456	4:53088613	9.68417e-06
DLPFCbrown_1	rs506730	6:8285005	5.65673e-06
DLPFCbrown_1	rs9379182	6:8307899	8.83533e-06
DLPFCbrown_1	rs7765452	6:8310014	8.83533e-06
DLPFCbrown_1	rs2817077	6:8313284	8.37452e-06
DLPFCbrown_1	rs2792612	6:8313726	8.29734e-06
DLPFCbrown_1	rs2652852	6:8317533	8.29734e-06
DLPFCbrown_1	rs2652853	6:8321548	8.29734e-06
DLPFCbrown_1	rs62468050	7:113720144	8.32196e-06
DLPFCbrown_1	rs923875	7:113735036	7.81393e-06
DLPFCbrown_1	rs10277056	7:113744582	3.65408e-06
DLPFCbrown_1	rs1868757	7:113751991	4.20142e-06
DLPFCbrown_1	rs1839563	7:113752909	4.88557e-06
DLPFCbrown_1	rs13246909	7:113753054	4.97432e-06
DLPFCbrown_1	rs10953754	7:113763274	3.91665e-06
DLPFCbrown_1	rs17165656	7:12180568	1.39588e-06
DLPFCbrown_1	rs1369495	7:12191614	1.04883e-06
DLPFCbrown_1	rs57225817	7:12212919	1.64582e-06
DLPFCbrown_1	rs12671332	7:12215562	4.82268e-07
DLPFCbrown_1	rs1435534	7:12217212	3.19688e-07
DLPFCbrown_1	rs12674409	7:12221246	4.35052e-06
DLPFCbrown_1	rs144500915	7:12222982	9.48422e-07
DLPFCbrown_1	rs148391029	7:12222996	3.95427e-06
DLPFCbrown_1	rs60253275	7:12223991	5.59666e-07
DLPFCbrown_1	rs17149891	7:12227023	9.20647e-07
DLPFCbrown_1	rs1468915	7:12227892	8.69761e-07
DLPFCbrown_1	rs12112477	7:12228302	5.59666e-07
DLPFCbrown_1	rs6962694	7:12229423	1.76944e-06
DLPFCbrown_1	rs62435687	7:12237928	1.79266e-06
DLPFCbrown_1	rs17165701	7:12239274	1.01961e-06
DLPFCbrown_1	rs62435691	7:12241823	1.79266e-06
DLPFCbrown_1	rs57506017	7:12245225	7.30299e-07
DLPFCbrown_1	rs12673866	7:12246835	1.79266e-06
DLPFCbrown_1	rs6460894	7:12247330	9.38992e-08
DLPFCbrown_1	rs3807866	7:12250378	5.90425e-08
DLPFCbrown_1	rs3807865	7:12250402	6.01238e-08
DLPFCbrown_1	rs7781670	7:12251560	1.67899e-08
DLPFCbrown_1	rs1019309	7:12251671	1.67899e-08
DLPFCbrown_1	rs1019307	7:12251790	1.67899e-08
DLPFCbrown_1	rs6460895	7:12252540	1.12731e-08
DLPFCbrown_1	rs6460896	7:12252659	1.12731e-08
DLPFCbrown_1	rs6460897	7:12252741	1.12731e-08
DLPFCbrown_1	rs6460898	7:12252893	2.27058e-08
DLPFCbrown_1	NA	7:12252902	2.27058e-08
DLPFCbrown_1	rs6460899	7:12253050	2.27058e-08
DLPFCbrown_1	rs6460900	7:12253088	1.05124e-08
DLPFCbrown_1	rs12699323	7:12253362	1.12731e-08
DLPFCbrown_1	rs12699324	7:12253372	1.12731e-08
DLPFCbrown_1	rs10234805	7:12253543	1.12731e-08
DLPFCbrown_1	rs10278257	7:12253563	1.12731e-08
DLPFCbrown_1	rs2043539	7:12253880	1.12731e-08
DLPFCbrown_1	rs2043538	7:12253893	5.30207e-07
DLPFCbrown_1	rs62435714	7:12254012	5.60494e-06
DLPFCbrown_1	rs17149894	7:12254939	6.47328e-07
DLPFCbrown_1	rs6460901	7:12255434	2.58541e-09
DLPFCbrown_1	rs6460902	7:12255511	2.66765e-09
DLPFCbrown_1	rs1020006	7:12255664	1.91717e-09
DLPFCbrown_1	rs1020004	7:12255778	2.55644e-07
DLPFCbrown_1	rs11974384	7:12256540	3.46886e-07
DLPFCbrown_1	rs11971133	7:12256548	4.10349e-09
DLPFCbrown_1	rs7785189	7:12257527	2.58541e-09
DLPFCbrown_1	rs7785087	7:12257549	2.58541e-09
DLPFCbrown_1	rs76017551	7:12258665	3.02696e-09
DLPFCbrown_1	rs3823612	7:12258755	2.14154e-09
DLPFCbrown_1	rs12666249	7:12260546	3.46886e-07
DLPFCbrown_1	rs12666279	7:12260552	2.77522e-06
DLPFCbrown_1	rs10950391	7:12261829	2.75248e-09
DLPFCbrown_1	rs11509880	7:12261911	9.93637e-07
DLPFCbrown_1	rs3800847	7:12262242	2.58541e-09
DLPFCbrown_1	rs1435527	7:12262571	2.58541e-09
DLPFCbrown_1	rs1435525	7:12262717	1.88377e-09
DLPFCbrown_1	rs1435524	7:12262801	2.15913e-09
DLPFCbrown_1	NA	7:12263183	2.58541e-09
DLPFCbrown_1	rs11974335	7:12263378	3.44397e-09
DLPFCbrown_1	rs11974304	7:12263437	3.39949e-09
DLPFCbrown_1	rs10950392	7:12263538	3.91928e-09
DLPFCbrown_1	rs10950393	7:12263546	3.91928e-09
DLPFCbrown_1	rs10950394	7:12263587	2.58541e-09
DLPFCbrown_1	rs11509137	7:12263799	2.13149e-09
DLPFCbrown_1	rs11509153	7:12263800	2.13149e-09
DLPFCbrown_1	NA	7:12264261	2.58541e-09
DLPFCbrown_1	rs3800843	7:12264297	2.58541e-09
DLPFCbrown_1	rs10950395	7:12264467	2.58541e-09
DLPFCbrown_1	rs10950396	7:12264666	2.58541e-09
DLPFCbrown_1	rs10950397	7:12264737	7.24012e-10
DLPFCbrown_1	rs10950398	7:12264871	2.66765e-09
DLPFCbrown_1	rs76854159	7:12265059	2.66765e-09
DLPFCbrown_1	rs150465020	7:12265192	2.58541e-09
DLPFCbrown_1	rs6966602	7:12265739	5.27715e-07
DLPFCbrown_1	rs6948844	7:12265848	2.58541e-09
DLPFCbrown_1	rs6966757	7:12265952	2.58541e-09
DLPFCbrown_1	rs6966915	7:12265988	7.24012e-10
DLPFCbrown_1	NA	7:12266320	3.7645e-07
DLPFCbrown_1	NA	7:12266551	1.82598e-09
DLPFCbrown_1	rs7804433	7:12266706	2.21047e-09
DLPFCbrown_1	rs7804234	7:12266814	3.04739e-09
DLPFCbrown_1	rs7804736	7:12266867	5.96954e-10
DLPFCbrown_1	rs4721057	7:12267221	2.58541e-09
DLPFCbrown_1	rs4721058	7:12267256	1.26886e-07
DLPFCbrown_1	rs4721059	7:12267495	5.05537e-10
DLPFCbrown_1	rs4721060	7:12267552	5.23868e-10
DLPFCbrown_1	rs4721061	7:12267559	5.23868e-10
DLPFCbrown_1	rs7792410	7:12267614	5.05537e-10
DLPFCbrown_1	rs7809700	7:12267734	9.57192e-10
DLPFCbrown_1	rs13229988	7:12267837	7.24012e-10
DLPFCbrown_1	NA	7:12268082	1.13461e-09
DLPFCbrown_1	rs28549831	7:12268117	7.24012e-10
DLPFCbrown_1	rs13230513	7:12268243	1.11313e-09
DLPFCbrown_1	rs12667950	7:12268468	7.24012e-10
DLPFCbrown_1	rs5011431	7:12268551	5.05537e-10
DLPFCbrown_1	rs5011432	7:12268668	1.88039e-09
DLPFCbrown_1	rs5011434	7:12268717	9.91502e-10
DLPFCbrown_1	rs5011436	7:12268758	2.58541e-09
DLPFCbrown_1	rs5011437	7:12268792	9.91502e-10
DLPFCbrown_1	rs5011438	7:12268798	9.91502e-10
DLPFCbrown_1	rs5011439	7:12268811	7.24012e-10
DLPFCbrown_1	rs77477250	7:12269260	8.01567e-10
DLPFCbrown_1	rs3173615	7:12269417	5.05537e-10
DLPFCbrown_1	rs13237715	7:12269575	7.24012e-10
DLPFCbrown_1	rs13237518	7:12269593	7.47474e-10
DLPFCbrown_1	rs12699332	7:12269762	7.24012e-10
DLPFCbrown_1	rs12699333	7:12269804	7.24012e-10
DLPFCbrown_1	rs12668625	7:12269817	7.24012e-10
DLPFCbrown_1	rs3815535	7:12270519	7.24012e-10
DLPFCbrown_1	rs74829679	7:12270565	7.24012e-10
DLPFCbrown_1	NA	7:12270583	2.77522e-06
DLPFCbrown_1	rs2302635	7:12270625	7.24012e-10
DLPFCbrown_1	rs2302634	7:12270770	7.24012e-10
DLPFCbrown_1	rs2302633	7:12270815	5.17143e-10
DLPFCbrown_1	rs2302632	7:12270967	3.45529e-07
DLPFCbrown_1	rs7808568	7:12271252	2.86204e-09
DLPFCbrown_1	rs12669919	7:12271997	1.35991e-09
DLPFCbrown_1	rs16877363	7:12272026	3.07116e-06
DLPFCbrown_1	rs1042949	7:12272116	7.24012e-10
DLPFCbrown_1	rs3800841	7:12272568	8.49327e-10
DLPFCbrown_1	rs14978	7:12273152	3.18612e-07
DLPFCbrown_1	rs1054168	7:12273413	1.00421e-09
DLPFCbrown_1	rs1054169	7:12273496	1.10404e-09
DLPFCbrown_1	NA	7:12274413	3.3838e-09
DLPFCbrown_1	rs1468804	7:12275508	5.83579e-09
DLPFCbrown_1	NA	7:12275624	4.3843e-09
DLPFCbrown_1	rs1468803	7:12275675	1.81711e-09
DLPFCbrown_1	rs1060700	7:12275818	6.34677e-09
DLPFCbrown_1	rs1468802	7:12276011	4.33424e-09
DLPFCbrown_1	rs1468801	7:12276045	4.6858e-09
DLPFCbrown_1	rs2356065	7:12276885	7.24012e-10
DLPFCbrown_1	rs12699335	7:12277020	4.84809e-07
DLPFCbrown_1	rs10488192	7:12277081	2.06481e-06
DLPFCbrown_1	rs7797705	7:12277773	7.24012e-10
DLPFCbrown_1	rs6969722	7:12278437	5.42295e-07
DLPFCbrown_1	rs1548885	7:12279559	4.77456e-07
DLPFCbrown_1	rs1548884	7:12279761	7.57024e-10
DLPFCbrown_1	rs2356066	7:12279833	7.26061e-06
DLPFCbrown_1	rs10281425	7:12280730	1.02316e-09
DLPFCbrown_1	rs10236369	7:12280838	2.83348e-07
DLPFCbrown_1	rs7805419	7:12282451	1.47549e-09
DLPFCbrown_1	rs6460905	7:12283227	6.11925e-10
DLPFCbrown_1	rs6460906	7:12283276	7.30313e-10
DLPFCbrown_1	rs7791726	7:12283329	7.30313e-10
DLPFCbrown_1	rs1990622	7:12283787	7.30313e-10
DLPFCbrown_1	rs1990621	7:12283873	2.23566e-09
DLPFCbrown_1	rs1990620	7:12284008	7.30313e-10
DLPFCbrown_1	rs4721064	7:12284378	1.20836e-08
DLPFCbrown_1	rs77023821	7:12284430	1.08152e-09
DLPFCbrown_1	rs12699338	7:12285140	3.01158e-09
DLPFCbrown_1	rs58759116	7:12285329	2.59841e-06
DLPFCbrown_1	rs10235395	7:12286050	3.03475e-07
DLPFCbrown_1	rs10243928	7:80569893	3.7065e-06
DLPFCbrown_1	rs10262428	7:80570142	1.58162e-06
DLPFCbrown_1	rs10092989	8:41665510	2.29819e-06
DLPFCbrown_1	rs1808586	8:4298036	6.38282e-06
DLPFCbrown_2	rs11222849	11:131822439	8.44624e-06
DLPFCbrown_2	rs11600172	11:131829849	6.32087e-06
DLPFCbrown_2	rs1323860	11:30035236	9.55536e-07
DLPFCbrown_2	NA	11:30041653	7.42022e-07
DLPFCbrown_2	rs681548	11:30043350	4.33829e-06
DLPFCbrown_2	rs552769	11:30044230	3.96806e-06
DLPFCbrown_2	rs570057	11:30045097	1.14509e-06
DLPFCbrown_2	rs654602	11:30051385	4.42941e-06
DLPFCbrown_2	NA	11:30052900	1.28483e-06
DLPFCbrown_2	rs7930701	11:30054303	5.43079e-06
DLPFCbrown_2	rs7944308	11:30054459	4.85843e-06
DLPFCbrown_2	rs7931190	11:30054754	3.70629e-06
DLPFCbrown_2	rs35301849	14:66290126	8.37934e-06
DLPFCbrown_2	rs12454770	18:42841247	8.29184e-06
DLPFCbrown_2	rs57980829	18:42841642	7.81245e-06
DLPFCbrown_2	rs73425984	18:42843207	7.52443e-06
DLPFCbrown_2	rs8086514	18:42844100	7.06755e-06
DLPFCbrown_2	rs62093662	18:42847976	9.27862e-06
DLPFCbrown_2	rs59173965	18:42850894	9.66597e-06
DLPFCbrown_2	rs201281414	2:112302782	9.08568e-06
DLPFCbrown_2	rs74426073	2:23732894	6.90518e-06
DLPFCbrown_2	rs59248321	20:30523782	6.71103e-06
DLPFCbrown_2	rs35781969	3:24955022	1.35235e-06
DLPFCbrown_2	rs6782972	3:24964350	1.30764e-06
DLPFCbrown_2	rs9816233	3:24989387	3.28198e-06
DLPFCbrown_2	NA	3:24989727	3.19485e-06
DLPFCbrown_2	rs9874157	3:24991454	1.73589e-06
DLPFCbrown_2	rs9874164	3:24991457	1.73589e-06
DLPFCbrown_2	rs117356246	4:819328	7.99755e-06
DLPFCbrown_2	rs79565855	4:826725	9.74534e-06
DLPFCbrown_2	rs4467698	5:151270122	5.324e-06
DLPFCbrown_2	rs6877199	5:151274117	4.54741e-06
DLPFCbrown_2	rs7349787	5:151274600	7.7621e-06
DLPFCbrown_2	rs1366236	5:151284603	4.24762e-06
DLPFCbrown_2	rs36122914	5:6302070	4.20649e-06
DLPFCbrown_2	rs16877193	5:6305328	6.61286e-07
DLPFCbrown_2	rs71600219	5:6305786	6.61286e-07
DLPFCbrown_2	rs113066179	5:82896062	6.09529e-06
DLPFCbrown_2	rs9402593	6:134723441	8.43746e-07
DLPFCbrown_2	rs10226281	7:115118069	1.92711e-06
DLPFCbrown_2	rs1435525	7:12262717	7.96558e-06
DLPFCbrown_2	rs10950392	7:12263538	9.50921e-06
DLPFCbrown_2	rs10950393	7:12263546	9.50921e-06
DLPFCbrown_2	rs10950397	7:12264737	3.66222e-06
DLPFCbrown_2	rs6966915	7:12265988	3.66222e-06
DLPFCbrown_2	NA	7:12266551	9.12627e-06
DLPFCbrown_2	rs7804234	7:12266814	8.81158e-06
DLPFCbrown_2	rs7804736	7:12266867	3.71673e-06
DLPFCbrown_2	rs4721059	7:12267495	2.2268e-06
DLPFCbrown_2	rs4721060	7:12267552	2.04626e-06
DLPFCbrown_2	rs4721061	7:12267559	2.04626e-06
DLPFCbrown_2	rs7792410	7:12267614	2.2268e-06
DLPFCbrown_2	rs7809700	7:12267734	4.98956e-06
DLPFCbrown_2	rs13229988	7:12267837	3.66222e-06
DLPFCbrown_2	NA	7:12268082	4.7108e-06
DLPFCbrown_2	rs28549831	7:12268117	3.66222e-06
DLPFCbrown_2	rs13230513	7:12268243	5.02848e-06
DLPFCbrown_2	rs12667950	7:12268468	3.66222e-06
DLPFCbrown_2	rs5011431	7:12268551	2.2268e-06
DLPFCbrown_2	rs5011432	7:12268668	3.81808e-06
DLPFCbrown_2	rs5011434	7:12268717	3.71196e-06
DLPFCbrown_2	rs5011437	7:12268792	3.71196e-06
DLPFCbrown_2	rs5011438	7:12268798	3.71196e-06
DLPFCbrown_2	rs5011439	7:12268811	3.66222e-06
DLPFCbrown_2	rs77477250	7:12269260	8.77222e-06
DLPFCbrown_2	rs3173615	7:12269417	2.2268e-06
DLPFCbrown_2	rs13237715	7:12269575	3.66222e-06
DLPFCbrown_2	rs13237518	7:12269593	3.65203e-06
DLPFCbrown_2	rs12699332	7:12269762	3.66222e-06
DLPFCbrown_2	rs12699333	7:12269804	3.66222e-06
DLPFCbrown_2	rs12668625	7:12269817	3.66222e-06
DLPFCbrown_2	rs3815535	7:12270519	3.66222e-06
DLPFCbrown_2	rs74829679	7:12270565	3.66222e-06
DLPFCbrown_2	rs2302635	7:12270625	3.66222e-06
DLPFCbrown_2	rs2302634	7:12270770	3.66222e-06
DLPFCbrown_2	rs2302633	7:12270815	3.8419e-06
DLPFCbrown_2	rs12669919	7:12271997	7.57002e-06
DLPFCbrown_2	rs1042949	7:12272116	3.66222e-06
DLPFCbrown_2	rs3800841	7:12272568	3.18951e-06
DLPFCbrown_2	rs1054168	7:12273413	6.29022e-06
DLPFCbrown_2	rs1054169	7:12273496	2.4343e-06
DLPFCbrown_2	rs2356065	7:12276885	3.66222e-06
DLPFCbrown_2	rs7797705	7:12277773	3.66222e-06
DLPFCbrown_2	rs1548884	7:12279761	5.2437e-06
DLPFCbrown_2	rs10281425	7:12280730	6.77203e-06
DLPFCbrown_2	rs7805419	7:12282451	7.57339e-06
DLPFCbrown_2	rs6460905	7:12283227	2.65212e-06
DLPFCbrown_2	rs6460906	7:12283276	3.94016e-06
DLPFCbrown_2	rs7791726	7:12283329	3.94016e-06
DLPFCbrown_2	rs1990622	7:12283787	3.94016e-06
DLPFCbrown_2	rs1990621	7:12283873	6.38445e-06
DLPFCbrown_2	rs1990620	7:12284008	3.94016e-06
DLPFCbrown_2	rs4721064	7:12284378	7.92938e-06
DLPFCbrown_2	rs77023821	7:12284430	3.5274e-06
DLPFCbrown_2	rs12699338	7:12285140	6.08362e-06
DLPFCbrown_2	rs79371264	9:116586001	6.07197e-06
DLPFCbrown_2	rs190289049	9:116599838	8.64717e-06
DLPFCbrown_2	rs10759661	9:116620933	5.42857e-06
DLPFCbrown_2	rs59743544	9:125275414	7.48329e-06
DLPFCbrown_2	rs1109200	9:83041560	9.86305e-06
DLPFCturquoise_1	rs1536112	1:67107225	4.56451e-06
DLPFCturquoise_1	rs2147776	1:67107403	6.62705e-06
DLPFCturquoise_1	NA	1:67110253	6.62705e-06
DLPFCturquoise_1	rs6689755	1:67113050	6.62705e-06
DLPFCturquoise_1	NA	11:2794932	3.33205e-06
DLPFCturquoise_1	rs116134045	11:2795005	3.33205e-06
DLPFCturquoise_1	rs233435	11:2796167	3.61658e-06
DLPFCturquoise_1	rs233434	11:2799687	8.82014e-06
DLPFCturquoise_1	rs1287339	14:89996902	3.02981e-06
DLPFCturquoise_1	rs406175	14:89997243	2.22315e-06
DLPFCturquoise_1	rs396693	14:89997591	3.02981e-06
DLPFCturquoise_1	rs1756303	14:89998380	3.02981e-06
DLPFCturquoise_1	rs392888	14:89998624	3.02981e-06
DLPFCturquoise_1	rs386276	14:90001111	5.74793e-06
DLPFCturquoise_1	rs56726647	17:43019084	9.01967e-06
DLPFCturquoise_1	rs7255783	19:14400583	3.33489e-06
DLPFCturquoise_1	rs9305039	19:14401178	3.43132e-06
DLPFCturquoise_1	rs11666658	19:14401377	6.40804e-06
DLPFCturquoise_1	rs6511924	19:14401850	2.49408e-06
DLPFCturquoise_1	rs7248740	19:14402272	4.13445e-06
DLPFCturquoise_1	rs7248850	19:14402324	4.62871e-06
DLPFCturquoise_1	NA	19:51444421	1.62657e-06
DLPFCturquoise_1	rs11913815	22:32782118	8.94011e-06
DLPFCturquoise_1	rs7284104	22:32803811	8.95084e-06
DLPFCturquoise_1	rs713760	22:32813339	8.94011e-06
DLPFCturquoise_1	rs2007024	22:49988815	5.5999e-06
DLPFCturquoise_1	rs75772261	22:49989272	6.70504e-06
DLPFCturquoise_1	rs1476037	22:49991377	3.86965e-06
DLPFCturquoise_1	rs739247	22:49996657	5.5999e-06
DLPFCturquoise_1	rs135861	22:49998118	5.5999e-06
DLPFCturquoise_1	NA	22:49998607	5.5999e-06
DLPFCturquoise_1	rs2071890	22:50001291	3.34363e-06
DLPFCturquoise_1	rs135879	22:50018651	8.60063e-06
DLPFCturquoise_1	rs135880	22:50018654	8.60063e-06
DLPFCturquoise_1	rs9616329	22:50026314	6.40561e-06
DLPFCturquoise_1	rs739236	22:50041602	1.35804e-06
DLPFCturquoise_1	rs916360	22:50041972	1.35804e-06
DLPFCturquoise_1	rs1107514	22:50042383	1.41245e-06
DLPFCturquoise_1	rs739242	22:50057116	8.14132e-06
DLPFCturquoise_1	NA	22:50057391	6.87637e-06
DLPFCturquoise_1	rs7285764	22:50058561	3.94035e-06
DLPFCturquoise_1	rs9616715	22:50058582	3.94035e-06
DLPFCturquoise_1	rs6009805	22:50058715	8.25943e-06
DLPFCturquoise_1	rs6009807	22:50058922	8.25943e-06
DLPFCturquoise_1	NA	22:50059251	8.25943e-06
DLPFCturquoise_1	rs6009810	22:50059540	6.69991e-06
DLPFCturquoise_1	rs739244	22:50060158	8.49761e-06
DLPFCturquoise_1	rs13057022	22:50061914	9.50001e-06
DLPFCturquoise_1	rs5769719	22:50062101	8.25943e-06
DLPFCturquoise_1	rs5769720	22:50062133	8.25943e-06
DLPFCturquoise_1	rs5770633	22:50062427	8.25943e-06
DLPFCturquoise_1	rs7293089	22:50063980	5.70869e-06
DLPFCturquoise_1	rs4452286	3:29500962	8.69404e-06
DLPFCturquoise_1	rs12489361	3:29534726	5.0322e-06
DLPFCturquoise_1	rs773627	3:29542240	1.72481e-06
DLPFCturquoise_1	rs35877	3:29551689	2.024e-06
DLPFCturquoise_1	rs489085	3:95105974	3.25486e-06
DLPFCturquoise_1	rs4440125	3:95201642	6.03291e-06
DLPFCturquoise_1	rs9879478	3:95206759	5.22265e-06
DLPFCturquoise_1	rs9814839	3:95208760	3.38491e-06
DLPFCturquoise_1	rs10212144	3:95209177	3.89093e-06
DLPFCturquoise_1	rs4574293	3:95211175	3.74633e-06
DLPFCturquoise_1	rs62263521	3:95215753	6.14761e-07
DLPFCturquoise_1	rs9829678	3:95217256	3.36276e-06
DLPFCturquoise_1	rs7633345	3:95217662	4.13118e-06
DLPFCturquoise_1	rs7635924	3:95217967	5.0992e-06
DLPFCturquoise_1	rs13074366	3:95222320	5.50498e-06
DLPFCturquoise_1	rs6437891	3:95223867	6.34199e-06
DLPFCturquoise_1	rs7631830	3:95225762	6.71892e-06
DLPFCturquoise_1	rs7634726	3:95226490	5.69185e-06
DLPFCturquoise_1	rs7634943	3:95226729	4.12392e-06
DLPFCturquoise_1	rs4438655	3:95227299	5.69185e-06
DLPFCturquoise_1	rs6437894	3:95228837	9.98187e-07
DLPFCturquoise_1	NA	3:95229075	9.98187e-07
DLPFCturquoise_1	rs7646802	3:95229753	2.2357e-06
DLPFCturquoise_1	rs7649005	3:95229880	6.51164e-06
DLPFCturquoise_1	rs7635705	3:95230268	9.98187e-07
DLPFCturquoise_1	NA	3:95230380	6.72923e-06
DLPFCturquoise_1	rs7636455	3:95231716	2.62291e-06
DLPFCturquoise_1	rs11917365	3:95232623	1.39696e-06
DLPFCturquoise_1	rs9820653	3:95234306	1.96164e-06
DLPFCturquoise_1	rs6786347	3:95234331	1.96164e-06
DLPFCturquoise_1	rs6801582	3:95234379	1.96164e-06
DLPFCturquoise_1	NA	3:95235348	9.5759e-06
DLPFCturquoise_1	rs6437897	3:95236309	1.39696e-06
DLPFCturquoise_1	rs13069759	3:95238979	1.96164e-06
DLPFCturquoise_1	rs6767289	3:95239182	1.96164e-06
DLPFCturquoise_1	rs7617363	3:95240142	1.96164e-06
DLPFCturquoise_1	rs4487240	3:95241502	1.96164e-06
DLPFCturquoise_1	rs4342105	3:95241836	1.39696e-06
DLPFCturquoise_1	rs9823037	3:95244684	1.39696e-06
DLPFCturquoise_1	rs6764688	3:95247746	2.69372e-06
DLPFCturquoise_1	rs7628393	3:95248314	1.96164e-06
DLPFCturquoise_1	rs6786388	3:95249514	2.28216e-06
DLPFCturquoise_1	rs12152438	3:95251927	1.44116e-06
DLPFCturquoise_1	rs6776126	3:95252837	2.39217e-06
DLPFCturquoise_1	rs9877037	3:95258300	7.33908e-07
DLPFCturquoise_1	rs4527379	3:95261645	1.70103e-06
DLPFCturquoise_1	rs6437917	3:95263189	1.42049e-06
DLPFCturquoise_1	rs4494931	3:95264973	1.14934e-06
DLPFCturquoise_1	rs6807590	3:95265856	4.07593e-06
DLPFCturquoise_1	rs6793505	3:95266603	1.22254e-06
DLPFCturquoise_1	NA	3:95267020	2.21191e-06
DLPFCturquoise_1	rs7652438	3:95267324	1.21523e-06
DLPFCturquoise_1	rs34597799	3:95268518	1.45068e-06
DLPFCturquoise_1	rs11919018	3:95269038	1.62278e-06
DLPFCturquoise_1	rs11916318	3:95269118	1.4787e-06
DLPFCturquoise_1	rs6762102	3:95272433	1.86016e-06
DLPFCturquoise_1	rs6781157	3:95275700	2.15874e-06
DLPFCturquoise_1	rs6787987	3:95277621	1.26253e-06
DLPFCturquoise_1	rs6437963	3:95335260	7.01501e-06
DLPFCturquoise_1	rs72621845	4:124721856	8.21158e-06
DLPFCturquoise_1	NA	4:124728420	9.50509e-06
DLPFCturquoise_1	rs62321806	4:124731102	9.50509e-06
DLPFCturquoise_1	rs72621846	4:124732639	9.50509e-06
DLPFCturquoise_1	rs1865127	4:124734953	9.50509e-06
DLPFCturquoise_1	rs62321807	4:124741042	8.32472e-06
DLPFCturquoise_1	rs1347187	4:124743279	8.32472e-06
DLPFCturquoise_1	rs6822987	4:124743846	8.32472e-06
DLPFCturquoise_1	rs1986305	4:124751509	3.61057e-06
DLPFCturquoise_1	rs1845714	4:161262420	2.45691e-06
DLPFCturquoise_1	rs11943562	4:167652786	8.35077e-06
DLPFCturquoise_1	rs952650	4:167658259	6.16637e-06
DLPFCturquoise_1	rs7693792	4:167661037	8.35077e-06
DLPFCturquoise_1	rs56711230	4:167661745	8.35077e-06
DLPFCturquoise_1	rs62352807	4:167664236	8.35077e-06
DLPFCturquoise_1	rs62352808	4:167664346	8.35077e-06
DLPFCturquoise_1	NA	4:167665707	8.35077e-06
DLPFCturquoise_1	rs6837703	4:167666036	8.35077e-06
DLPFCturquoise_1	rs62352831	4:167666468	8.35077e-06
DLPFCturquoise_1	rs12644198	4:167666901	8.77446e-06
DLPFCturquoise_1	rs12647759	4:167666902	8.77446e-06
DLPFCturquoise_1	rs146742159	4:167668148	8.35077e-06
DLPFCturquoise_1	rs138476866	4:167668288	8.35077e-06
DLPFCturquoise_1	rs80354015	4:167668872	8.35077e-06
DLPFCturquoise_1	rs11940325	4:167671168	7.36743e-06
DLPFCturquoise_1	rs3790359	4:167672184	9.01622e-06
DLPFCturquoise_1	rs62355170	4:167686355	9.87893e-06
DLPFCturquoise_1	NA	4:167690280	7.36743e-06
DLPFCturquoise_1	rs62355204	4:167690351	7.36743e-06
DLPFCturquoise_1	rs62355208	4:167692012	7.36743e-06
DLPFCturquoise_1	rs62359268	5:52705376	7.17413e-06
DLPFCturquoise_1	rs1879901	7:140246894	4.73557e-06
DLPFCturquoise_1	rs10952734	7:140253275	1.78521e-06
DLPFCturquoise_1	rs11763409	7:140255657	2.18683e-06
DLPFCturquoise_1	rs11975074	7:140259887	3.93674e-06
DLPFCturquoise_1	rs10952751	7:140266083	3.61558e-06
DLPFCturquoise_1	rs58590331	7:140270226	5.69674e-06
DLPFCturquoise_1	rs56370096	7:140270311	6.72741e-06
DLPFCturquoise_1	NA	7:140275768	2.72932e-06
DLPFCturquoise_1	rs28626923	7:140277205	5.69674e-06
DLPFCturquoise_1	rs6478746	9:129367398	4.27073e-06
DLPFCturquoise_2	rs1536112	1:67107225	9.38794e-07
DLPFCturquoise_2	rs2147776	1:67107403	1.51055e-06
DLPFCturquoise_2	NA	1:67110253	1.51055e-06
DLPFCturquoise_2	rs6689755	1:67113050	1.51055e-06
DLPFCturquoise_2	rs1998716	1:67117106	3.45541e-06
DLPFCturquoise_2	rs1287339	14:89996902	8.3155e-07
DLPFCturquoise_2	rs406175	14:89997243	5.88618e-07
DLPFCturquoise_2	rs396693	14:89997591	8.3155e-07
DLPFCturquoise_2	rs1756303	14:89998380	8.3155e-07
DLPFCturquoise_2	rs392888	14:89998624	8.3155e-07
DLPFCturquoise_2	rs12433528	14:90000267	7.40436e-06
DLPFCturquoise_2	rs386276	14:90001111	1.68611e-06
DLPFCturquoise_2	rs55907224	16:89128869	6.6335e-06
DLPFCturquoise_2	rs7255783	19:14400583	5.63907e-06
DLPFCturquoise_2	rs9305039	19:14401178	6.63194e-06
DLPFCturquoise_2	rs6511924	19:14401850	5.68483e-06
DLPFCturquoise_2	rs7248740	19:14402272	8.87834e-06
DLPFCturquoise_2	rs7248850	19:14402324	8.7551e-06
DLPFCturquoise_2	NA	19:51444421	2.49093e-07
DLPFCturquoise_2	rs739236	22:50041602	7.93813e-06
DLPFCturquoise_2	rs916360	22:50041972	7.93813e-06
DLPFCturquoise_2	rs35877	3:29551689	6.53835e-06
DLPFCturquoise_2	rs4440125	3:95201642	7.23659e-06
DLPFCturquoise_2	rs9879478	3:95206759	7.54422e-06
DLPFCturquoise_2	rs9814839	3:95208760	6.08844e-06
DLPFCturquoise_2	rs10212144	3:95209177	5.48444e-06
DLPFCturquoise_2	rs4574293	3:95211175	5.20907e-06
DLPFCturquoise_2	rs62263521	3:95215753	8.56326e-06
DLPFCturquoise_2	rs9829678	3:95217256	5.9424e-06
DLPFCturquoise_2	rs7633345	3:95217662	6.16904e-06
DLPFCturquoise_2	rs7635924	3:95217967	7.48493e-06
DLPFCturquoise_2	rs13074366	3:95222320	6.49366e-06
DLPFCturquoise_2	rs6437891	3:95223867	9.25938e-06
DLPFCturquoise_2	rs7634726	3:95226490	7.51992e-06
DLPFCturquoise_2	rs7634943	3:95226729	5.75651e-06
DLPFCturquoise_2	rs4438655	3:95227299	7.51992e-06
DLPFCturquoise_2	rs6437894	3:95228837	1.93876e-06
DLPFCturquoise_2	NA	3:95229075	1.93876e-06
DLPFCturquoise_2	rs7646802	3:95229753	4.68215e-06
DLPFCturquoise_2	rs7649005	3:95229880	6.67065e-06
DLPFCturquoise_2	rs7635705	3:95230268	1.93876e-06
DLPFCturquoise_2	rs7636455	3:95231716	4.75809e-06
DLPFCturquoise_2	rs11917365	3:95232623	2.76418e-06
DLPFCturquoise_2	rs9820653	3:95234306	3.64959e-06
DLPFCturquoise_2	rs6786347	3:95234331	3.64959e-06
DLPFCturquoise_2	rs6801582	3:95234379	3.64959e-06
DLPFCturquoise_2	rs6437897	3:95236309	2.76418e-06
DLPFCturquoise_2	rs13069759	3:95238979	3.64959e-06
DLPFCturquoise_2	rs6767289	3:95239182	3.64959e-06
DLPFCturquoise_2	rs7617363	3:95240142	3.64959e-06
DLPFCturquoise_2	rs4487240	3:95241502	3.64959e-06
DLPFCturquoise_2	rs4342105	3:95241836	2.76418e-06
DLPFCturquoise_2	rs9823037	3:95244684	2.76418e-06
DLPFCturquoise_2	rs6764688	3:95247746	4.08303e-06
DLPFCturquoise_2	rs7628393	3:95248314	3.64959e-06
DLPFCturquoise_2	rs6786388	3:95249514	2.92196e-06
DLPFCturquoise_2	rs12152438	3:95251927	2.28556e-06
DLPFCturquoise_2	rs6776126	3:95252837	3.76935e-06
DLPFCturquoise_2	rs9877037	3:95258300	9.46241e-07
DLPFCturquoise_2	rs4527379	3:95261645	2.18024e-06
DLPFCturquoise_2	rs6437917	3:95263189	2.08368e-06
DLPFCturquoise_2	rs4494931	3:95264973	1.91662e-06
DLPFCturquoise_2	rs6807590	3:95265856	5.82856e-06
DLPFCturquoise_2	rs6793505	3:95266603	2.26586e-06
DLPFCturquoise_2	NA	3:95267020	3.29652e-06
DLPFCturquoise_2	rs7652438	3:95267324	2.24751e-06
DLPFCturquoise_2	rs34597799	3:95268518	2.56181e-06
DLPFCturquoise_2	rs11919018	3:95269038	2.89483e-06
DLPFCturquoise_2	rs6762102	3:95272433	2.75537e-06
DLPFCturquoise_2	rs6781157	3:95275700	4.57296e-06
DLPFCturquoise_2	rs6787987	3:95277621	2.89619e-06
DLPFCturquoise_2	rs1845714	4:161262420	1.02825e-06
DLPFCturquoise_2	NA	5:52704091	6.1326e-06
DLPFCturquoise_2	rs62359268	5:52705376	4.3822e-06
DLPFCturquoise_2	rs9465548	6:19868404	7.60276e-06
DLPFCturquoise_2	rs112232612	6:22839281	7.36161e-06
DLPFCturquoise_2	rs11767087	7:111752470	9.21529e-06
DLPFCyellow_1	rs6677006	1:157635373	6.67052e-06
DLPFCyellow_1	rs141088233	1:157673417	9.20416e-06
DLPFCyellow_1	rs112172835	1:96061483	3.88525e-06
DLPFCyellow_1	rs1323860	11:30035236	2.69231e-06
DLPFCyellow_1	NA	11:30041653	3.0874e-06
DLPFCyellow_1	rs552769	11:30044230	9.90791e-06
DLPFCyellow_1	rs570057	11:30045097	3.58e-06
DLPFCyellow_1	NA	11:30052900	4.10929e-06
DLPFCyellow_1	rs117713876	13:31479362	2.77179e-06
DLPFCyellow_1	NA	17:31930429	3.16425e-06
DLPFCyellow_1	rs1835765	18:70225218	7.68895e-06
DLPFCyellow_1	rs593789	18:70225885	7.68895e-06
DLPFCyellow_1	rs594641	18:70226089	1.73964e-06
DLPFCyellow_1	NA	18:70227706	7.68895e-06
DLPFCyellow_1	rs655866	18:70228100	1.73964e-06
DLPFCyellow_1	rs1237054	18:70228206	1.73964e-06
DLPFCyellow_1	rs638052	18:70228903	1.73964e-06
DLPFCyellow_1	rs634985	18:70241337	7.68895e-06
DLPFCyellow_1	rs1560559	18:70296422	8.58964e-06
DLPFCyellow_1	rs2887134	18:70296849	4.73552e-06
DLPFCyellow_1	rs7236345	18:70297273	4.73552e-06
DLPFCyellow_1	rs2367991	18:70297485	6.45976e-06
DLPFCyellow_1	NA	18:70297772	7.52354e-06
DLPFCyellow_1	rs11668684	19:3375940	4.64199e-06
DLPFCyellow_1	rs1654523	19:51485194	8.37828e-06
DLPFCyellow_1	rs1624358	19:51487175	8.37828e-06
DLPFCyellow_1	rs16855727	2:169582484	3.43986e-06
DLPFCyellow_1	rs77879312	2:169585580	8.96584e-06
DLPFCyellow_1	rs4952197	2:31767131	1.86636e-06
DLPFCyellow_1	rs477517	2:31848637	9.97803e-06
DLPFCyellow_1	rs589427	2:31872513	7.65222e-06
DLPFCyellow_1	rs539213	2:31876492	2.56238e-06
DLPFCyellow_1	rs11124266	2:31918564	8.84016e-06
DLPFCyellow_1	rs11695295	2:31973127	9.12547e-06
DLPFCyellow_1	rs201769896	2:31975797	5.989e-06
DLPFCyellow_1	NA	2:31975798	5.989e-06
DLPFCyellow_1	rs200134508	2:31975804	5.989e-06
DLPFCyellow_1	rs4952235	2:31978545	7.90046e-06
DLPFCyellow_1	rs11124270	2:32003345	7.60062e-06
DLPFCyellow_1	rs1817437	2:32016460	2.88563e-06
DLPFCyellow_1	rs1580329	2:32016677	1.7336e-06
DLPFCyellow_1	rs34514981	2:32043947	8.17719e-06
DLPFCyellow_1	rs6739055	2:32071502	3.75243e-06
DLPFCyellow_1	rs4952203	2:32103689	6.52805e-06
DLPFCyellow_1	rs13013695	2:32391231	7.57981e-06
DLPFCyellow_1	rs62165175	2:55745810	5.43216e-06
DLPFCyellow_1	rs2586950	2:55868966	4.47994e-06
DLPFCyellow_1	rs2627765	2:55883317	6.96102e-06
DLPFCyellow_1	rs2627766	2:55884252	9.89842e-06
DLPFCyellow_1	rs2586952	2:55884363	9.5363e-06
DLPFCyellow_1	rs35379420	3:100633566	5.21687e-06
DLPFCyellow_1	rs9881442	3:184356959	4.62335e-07
DLPFCyellow_1	rs35050243	5:117240035	5.25395e-06
DLPFCyellow_1	rs6866235	5:20848391	9.37075e-06
DLPFCyellow_1	rs1103256	5:98040686	4.57376e-06
DLPFCyellow_1	rs331550	5:98117465	7.04049e-06
DLPFCyellow_1	rs10275443	7:107462440	5.01164e-06
DLPFCyellow_1	rs1467934	7:4438866	2.5176e-06
DLPFCyellow_1	rs10233882	7:4439722	3.50225e-06
DLPFCyellow_2	rs524577	10:84642168	2.52796e-06
DLPFCyellow_2	rs2483304	10:84661717	2.32973e-07
DLPFCyellow_2	rs540676328	14:19064991	2.45882e-06
DLPFCyellow_2	rs61973310	14:19083591	3.51116e-06
DLPFCyellow_2	rs71238197	14:19252199	9.23753e-07
DLPFCyellow_2	rs1183259	16:60415387	8.87031e-06
DLPFCyellow_2	rs7501474	17:30423368	7.8342e-06
DLPFCyellow_2	rs850738	17:42434630	4.37553e-07
DLPFCyellow_2	rs708384	17:42437682	1.15843e-06
DLPFCyellow_2	rs708383	17:42437754	1.15843e-06
DLPFCyellow_2	rs850737	17:42443784	4.95031e-06
DLPFCyellow_2	rs850736	17:42446420	6.05927e-06
DLPFCyellow_2	rs850734	17:42449025	5.13995e-06
DLPFCyellow_2	rs5910	17:42449789	4.14698e-06
DLPFCyellow_2	rs850733	17:42451305	5.13995e-06
DLPFCyellow_2	rs5911	17:42453065	5.13995e-06
DLPFCyellow_2	rs850732	17:42454243	5.13995e-06
DLPFCyellow_2	rs850730	17:42454463	8.53191e-06
DLPFCyellow_2	rs850729	17:42454806	7.88268e-06
DLPFCyellow_2	NA	17:42466182	4.58153e-06
DLPFCyellow_2	rs4792940	17:42482623	9.89075e-06
DLPFCyellow_2	NA	17:42482882	9.89075e-06
DLPFCyellow_2	rs1377808	17:42483531	9.89075e-06
DLPFCyellow_2	NA	17:42485610	9.18217e-06
DLPFCyellow_2	rs9905969	17:42492556	9.89075e-06
DLPFCyellow_2	rs9907524	17:42492860	9.89075e-06
DLPFCyellow_2	NA	17:42493687	9.89075e-06
DLPFCyellow_2	rs28571240	17:42494708	9.89075e-06
DLPFCyellow_2	rs9902085	17:42495690	9.89075e-06
DLPFCyellow_2	rs9903243	17:42497376	9.89075e-06
DLPFCyellow_2	NA	17:42502390	5.72169e-06
DLPFCyellow_2	rs9903906	17:42504526	9.19541e-06
DLPFCyellow_2	rs11079137	17:42506828	9.89075e-06
DLPFCyellow_2	rs9913207	17:42507346	9.89075e-06
DLPFCyellow_2	rs4793105	17:42514259	8.94653e-06
DLPFCyellow_2	rs11650338	17:42515331	3.78464e-06
DLPFCyellow_2	rs11652426	17:42521607	8.18823e-06
DLPFCyellow_2	rs4793106	17:42522230	9.89075e-06
DLPFCyellow_2	rs34090973	17:42524892	9.89075e-06
DLPFCyellow_2	rs59861211	17:42526428	9.89075e-06
DLPFCyellow_2	rs11871577	17:42528530	9.24229e-06
DLPFCyellow_2	rs9911079	17:42547688	9.9673e-06
DLPFCyellow_2	rs4792946	17:42582577	7.87056e-06
DLPFCyellow_2	rs1835765	18:70225218	3.63853e-07
DLPFCyellow_2	rs593789	18:70225885	3.63853e-07
DLPFCyellow_2	rs594641	18:70226089	7.60375e-07
DLPFCyellow_2	rs685416	18:70226168	6.95315e-07
DLPFCyellow_2	NA	18:70227706	3.63853e-07
DLPFCyellow_2	rs655866	18:70228100	7.60375e-07
DLPFCyellow_2	rs1237054	18:70228206	7.60375e-07
DLPFCyellow_2	rs638052	18:70228903	7.60375e-07
DLPFCyellow_2	rs640733	18:70229436	7.93291e-06
DLPFCyellow_2	rs4892013	18:70236901	5.85564e-06
DLPFCyellow_2	rs4892014	18:70236929	5.85564e-06
DLPFCyellow_2	rs634985	18:70241337	3.63853e-07
DLPFCyellow_2	rs639625	18:70244955	5.85564e-06
DLPFCyellow_2	rs654316	18:70247295	5.85564e-06
DLPFCyellow_2	rs1560559	18:70296422	5.03585e-06
DLPFCyellow_2	rs4952197	2:31767131	1.37169e-06
DLPFCyellow_2	rs725631	2:31781026	7.11652e-06
DLPFCyellow_2	rs75688847	2:31816734	8.7849e-06
DLPFCyellow_2	rs589427	2:31872513	4.79409e-06
DLPFCyellow_2	rs2251012	21:17633645	5.76623e-06
DLPFCyellow_2	rs986172	3:146402002	7.86809e-06
DLPFCyellow_2	rs986171	3:146402108	8.40384e-06
DLPFCyellow_2	rs1912784	3:146402165	8.40384e-06
DLPFCyellow_2	rs1912785	3:146402171	8.40384e-06
DLPFCyellow_2	rs2868456	3:146404340	9.15218e-06
DLPFCyellow_2	rs906368	3:146404742	5.93866e-06
DLPFCyellow_2	rs1105677	3:146404744	5.93866e-06
DLPFCyellow_2	rs9819519	3:146404763	4.9961e-06
DLPFCyellow_2	rs4681123	3:146405343	8.40384e-06
DLPFCyellow_2	rs1119890	3:146405942	7.86809e-06
DLPFCyellow_2	rs1119889	3:146405983	7.86809e-06
DLPFCyellow_2	rs961897	3:146458918	6.42253e-07
DLPFCyellow_2	rs3852004	3:146461415	6.42253e-07
DLPFCyellow_2	rs9842074	3:146463174	5.58135e-07
DLPFCyellow_2	rs55895997	3:146463291	5.83812e-07
DLPFCyellow_2	rs17371141	3:146463479	6.72013e-07
DLPFCyellow_2	rs6440455	3:146464613	1.66815e-06
DLPFCyellow_2	rs9840734	3:146468153	1.12167e-06
DLPFCyellow_2	rs4681336	3:146474143	1.98957e-06
DLPFCyellow_2	rs62272988	3:146474985	1.89768e-06
DLPFCyellow_2	NA	3:146479978	2.08196e-06
DLPFCyellow_2	rs62272991	3:146485211	1.19671e-06
DLPFCyellow_2	rs983572	3:146485347	1.27063e-06
DLPFCyellow_2	rs9289731	3:146488309	1.89768e-06
DLPFCyellow_2	rs9289732	3:146488356	1.89768e-06
DLPFCyellow_2	rs6762735	3:146490547	1.72729e-06
DLPFCyellow_2	rs56887948	3:146491026	1.72729e-06
DLPFCyellow_2	rs17701818	3:146491353	2.04905e-06
DLPFCyellow_2	rs58890956	3:146491464	1.72729e-06
DLPFCyellow_2	rs9856265	3:146491964	1.72729e-06
DLPFCyellow_2	rs9841883	3:146493021	1.72729e-06
DLPFCyellow_2	rs6794837	3:146493265	1.72729e-06
DLPFCyellow_2	rs7619766	3:146493723	1.72729e-06
DLPFCyellow_2	rs11705960	3:146494488	1.72729e-06
DLPFCyellow_2	rs981484	3:146494919	1.72729e-06
DLPFCyellow_2	rs9861781	3:146495077	1.12265e-06
DLPFCyellow_2	rs6808136	3:146497256	1.96501e-06
DLPFCyellow_2	NA	3:146498595	1.87317e-06
DLPFCyellow_2	rs9841625	3:146498818	1.78905e-06
DLPFCyellow_2	rs9845940	3:146499301	3.48753e-06
DLPFCyellow_2	NA	3:146499461	1.63476e-06
DLPFCyellow_2	rs28493260	3:146501091	1.78905e-06
DLPFCyellow_2	rs28624889	3:146501274	3.66947e-06
DLPFCyellow_2	rs3843364	3:146503157	2.42797e-06
DLPFCyellow_2	rs9822529	3:146505745	1.87317e-06
DLPFCyellow_2	rs9831362	3:146510617	9.95359e-06
DLPFCyellow_2	rs62273020	3:146510755	9.95359e-06
DLPFCyellow_2	rs62273021	3:146510828	9.95359e-06
DLPFCyellow_2	rs1521578	3:146513153	2.98931e-06
DLPFCyellow_2	rs9831862	3:146514079	3.71713e-06
DLPFCyellow_2	rs1991715	3:146518002	4.61211e-06
DLPFCyellow_2	rs6781142	3:146524417	2.51537e-06
DLPFCyellow_2	rs4234631	3:184352360	1.89995e-06
DLPFCyellow_2	rs201257942	3:184353338	8.87594e-07
DLPFCyellow_2	rs10937183	3:184353839	1.15856e-06
DLPFCyellow_2	rs4074989	3:184355105	1.46495e-06
DLPFCyellow_2	rs4074988	3:184355123	6.3546e-07
DLPFCyellow_2	rs7646910	3:184355688	1.46495e-06
DLPFCyellow_2	NA	3:184356322	1.84366e-06
DLPFCyellow_2	rs4686705	3:184356355	1.84366e-06
DLPFCyellow_2	rs13113338	4:122661021	8.01042e-06
DLPFCyellow_2	rs13145558	4:122662463	7.87812e-06
DLPFCyellow_2	rs60940321	5:3721250	1.65464e-06
DLPFCyellow_2	rs6555222	5:3723800	1.70212e-06
DLPFCyellow_2	rs6875264	5:3724299	1.70212e-06
DLPFCyellow_2	rs6889249	5:3724313	1.70212e-06
DLPFCyellow_2	rs11134012	5:3724405	1.70212e-06
DLPFCyellow_2	rs11747257	5:3724573	1.70212e-06
DLPFCyellow_2	rs905352	5:3725397	1.70212e-06
DLPFCyellow_2	rs1566691	5:3727179	4.61105e-06
DLPFCyellow_2	rs13176668	5:3729143	3.26456e-06
DLPFCyellow_2	rs16872329	5:3729956	3.26456e-06
DLPFCyellow_2	rs13153965	5:3731528	2.7657e-06
DLPFCyellow_2	rs13173518	5:3731620	2.99852e-06
DLPFCyellow_2	rs16872342	5:3734365	3.29344e-06
DLPFCyellow_2	NA	5:3734420	3.29344e-06
DLPFCyellow_2	rs34140539	5:3735800	3.29344e-06
DLPFCyellow_2	rs62334638	5:3737822	3.56657e-06
DLPFCyellow_2	rs7714368	5:3739306	3.30068e-06
DLPFCyellow_2	rs35372733	5:3739933	3.30068e-06
DLPFCyellow_2	rs10058186	5:3740517	3.30068e-06
DLPFCyellow_2	NA	5:3742576	1.0081e-06
DLPFCyellow_2	rs13181895	5:3745309	1.0081e-06
DLPFCyellow_2	rs10057006	5:3748167	1.0081e-06
DLPFCyellow_2	rs10079340	5:3748464	1.0081e-06
DLPFCyellow_2	rs62334641	5:3749024	1.0081e-06
DLPFCyellow_2	rs60420739	5:3750790	1.0081e-06
DLPFCyellow_2	rs7740243	6:151632968	3.34605e-06
DLPFCyellow_2	rs12671332	7:12215562	2.31426e-06
DLPFCyellow_2	rs1435534	7:12217212	2.13179e-06
DLPFCyellow_2	rs1435533	7:12217361	1.89063e-06
DLPFCyellow_2	rs12671486	7:12219464	8.92812e-07
DLPFCyellow_2	rs12674409	7:12221246	4.04022e-06
DLPFCyellow_2	rs144500915	7:12222982	6.17493e-06
DLPFCyellow_2	rs148391029	7:12222996	4.95712e-06
DLPFCyellow_2	rs60253275	7:12223991	3.48205e-06
DLPFCyellow_2	rs10950390	7:12224708	5.59371e-06
DLPFCyellow_2	NA	7:12225396	2.93464e-06
DLPFCyellow_2	rs17149891	7:12227023	5.09799e-06
DLPFCyellow_2	rs1468915	7:12227892	4.49487e-06
DLPFCyellow_2	rs12112477	7:12228302	3.48205e-06
DLPFCyellow_2	rs6962694	7:12229423	5.64466e-06
DLPFCyellow_2	rs6460891	7:12233919	4.84687e-07
DLPFCyellow_2	rs17165701	7:12239274	9.87131e-07
DLPFCyellow_2	rs62435690	7:12240945	3.73835e-07
DLPFCyellow_2	NA	7:12241114	3.63283e-07
DLPFCyellow_2	rs62435692	7:12242739	3.53354e-07
DLPFCyellow_2	rs57506017	7:12245225	5.88309e-07
DLPFCyellow_2	rs6460894	7:12247330	7.65195e-07
DLPFCyellow_2	rs3807866	7:12250378	2.20573e-09
DLPFCyellow_2	rs3807865	7:12250402	2.31837e-09
DLPFCyellow_2	rs7781670	7:12251560	3.3592e-10
DLPFCyellow_2	rs1019309	7:12251671	3.3592e-10
DLPFCyellow_2	rs1019307	7:12251790	3.3592e-10
DLPFCyellow_2	rs6460895	7:12252540	3.31682e-10
DLPFCyellow_2	rs6460896	7:12252659	3.31682e-10
DLPFCyellow_2	rs6460897	7:12252741	3.31682e-10
DLPFCyellow_2	rs6460898	7:12252893	6.81704e-10
DLPFCyellow_2	NA	7:12252902	6.81704e-10
DLPFCyellow_2	rs6460899	7:12253050	6.81704e-10
DLPFCyellow_2	rs6460900	7:12253088	3.61465e-10
DLPFCyellow_2	rs12699323	7:12253362	3.31682e-10
DLPFCyellow_2	rs12699324	7:12253372	3.31682e-10
DLPFCyellow_2	rs10234805	7:12253543	3.31682e-10
DLPFCyellow_2	rs10278257	7:12253563	3.31682e-10
DLPFCyellow_2	rs2043539	7:12253880	3.31682e-10
DLPFCyellow_2	rs2043538	7:12253893	6.49877e-07
DLPFCyellow_2	rs17149894	7:12254939	8.41561e-07
DLPFCyellow_2	rs6460901	7:12255434	1.68287e-10
DLPFCyellow_2	rs6460902	7:12255511	1.36289e-10
DLPFCyellow_2	rs1020006	7:12255664	1.26295e-10
DLPFCyellow_2	rs1020004	7:12255778	5.55272e-07
DLPFCyellow_2	rs11974384	7:12256540	5.86911e-07
DLPFCyellow_2	rs11971133	7:12256548	2.76495e-10
DLPFCyellow_2	rs7785189	7:12257527	1.68287e-10
DLPFCyellow_2	rs7785087	7:12257549	1.68287e-10
DLPFCyellow_2	rs76017551	7:12258665	2.09277e-10
DLPFCyellow_2	rs3823612	7:12258755	2.09191e-10
DLPFCyellow_2	rs12666249	7:12260546	5.86911e-07
DLPFCyellow_2	rs10950391	7:12261829	1.06846e-10
DLPFCyellow_2	rs11509880	7:12261911	6.38617e-08
DLPFCyellow_2	rs3800847	7:12262242	1.68287e-10
DLPFCyellow_2	rs1435527	7:12262571	1.68287e-10
DLPFCyellow_2	rs1435525	7:12262717	6.44604e-11
DLPFCyellow_2	rs1435524	7:12262801	1.95523e-10
DLPFCyellow_2	NA	7:12263183	1.68287e-10
DLPFCyellow_2	rs11974335	7:12263378	6.39012e-11
DLPFCyellow_2	rs11974304	7:12263437	1.34492e-10
DLPFCyellow_2	rs10950392	7:12263538	2.77992e-10
DLPFCyellow_2	rs10950393	7:12263546	2.77992e-10
DLPFCyellow_2	rs10950394	7:12263587	1.68287e-10
DLPFCyellow_2	rs11509137	7:12263799	1.11189e-10
DLPFCyellow_2	rs11509153	7:12263800	1.11189e-10
DLPFCyellow_2	NA	7:12264261	1.68287e-10
DLPFCyellow_2	rs3800843	7:12264297	1.68287e-10
DLPFCyellow_2	rs10950395	7:12264467	1.68287e-10
DLPFCyellow_2	rs10950396	7:12264666	1.68287e-10
DLPFCyellow_2	rs10950397	7:12264737	1.52522e-11
DLPFCyellow_2	rs10950398	7:12264871	1.36289e-10
DLPFCyellow_2	rs76854159	7:12265059	1.36289e-10
DLPFCyellow_2	rs150465020	7:12265192	1.68287e-10
DLPFCyellow_2	rs6966602	7:12265739	7.62655e-07
DLPFCyellow_2	rs6948844	7:12265848	1.68287e-10
DLPFCyellow_2	rs6966757	7:12265952	1.68287e-10
DLPFCyellow_2	rs6966915	7:12265988	1.52522e-11
DLPFCyellow_2	NA	7:12266320	7.37088e-07
DLPFCyellow_2	NA	7:12266551	1.68301e-10
DLPFCyellow_2	rs7804433	7:12266706	1.69839e-10
DLPFCyellow_2	rs7804234	7:12266814	3.196e-10
DLPFCyellow_2	rs7804736	7:12266867	1.93002e-11
DLPFCyellow_2	rs4721057	7:12267221	1.68287e-10
DLPFCyellow_2	rs4721058	7:12267256	1.57179e-07
DLPFCyellow_2	rs4721059	7:12267495	1.52838e-11
DLPFCyellow_2	rs4721060	7:12267552	2.03374e-11
DLPFCyellow_2	rs4721061	7:12267559	2.03374e-11
DLPFCyellow_2	rs7792410	7:12267614	1.52838e-11
DLPFCyellow_2	rs7809700	7:12267734	1.98456e-11
DLPFCyellow_2	rs13229988	7:12267837	1.52522e-11
DLPFCyellow_2	NA	7:12268082	3.28884e-11
DLPFCyellow_2	rs28549831	7:12268117	1.52522e-11
DLPFCyellow_2	rs13230513	7:12268243	4.88841e-11
DLPFCyellow_2	rs12667950	7:12268468	1.52522e-11
DLPFCyellow_2	rs5011431	7:12268551	1.52838e-11
DLPFCyellow_2	rs5011432	7:12268668	2.44253e-11
DLPFCyellow_2	rs5011434	7:12268717	1.89114e-11
DLPFCyellow_2	rs5011436	7:12268758	1.68287e-10
DLPFCyellow_2	rs5011437	7:12268792	1.89114e-11
DLPFCyellow_2	rs5011438	7:12268798	1.89114e-11
DLPFCyellow_2	rs5011439	7:12268811	1.52522e-11
DLPFCyellow_2	rs77477250	7:12269260	1.40066e-11
DLPFCyellow_2	rs3173615	7:12269417	1.52838e-11
DLPFCyellow_2	rs13237715	7:12269575	1.52522e-11
DLPFCyellow_2	rs13237518	7:12269593	1.21816e-11
DLPFCyellow_2	rs12699332	7:12269762	1.52522e-11
DLPFCyellow_2	rs12699333	7:12269804	1.52522e-11
DLPFCyellow_2	rs12668625	7:12269817	1.52522e-11
DLPFCyellow_2	rs3815535	7:12270519	1.52522e-11
DLPFCyellow_2	rs74829679	7:12270565	1.52522e-11
DLPFCyellow_2	rs2302635	7:12270625	1.52522e-11
DLPFCyellow_2	rs2302634	7:12270770	1.52522e-11
DLPFCyellow_2	rs2302633	7:12270815	9.36407e-12
DLPFCyellow_2	rs2302632	7:12270967	5.15704e-07
DLPFCyellow_2	rs7808568	7:12271252	1.07575e-10
DLPFCyellow_2	rs12669919	7:12271997	2.76663e-11
DLPFCyellow_2	rs1042949	7:12272116	1.52522e-11
DLPFCyellow_2	rs3800841	7:12272568	1.2825e-11
DLPFCyellow_2	rs14978	7:12273152	4.09585e-07
DLPFCyellow_2	rs1054168	7:12273413	1.25551e-11
DLPFCyellow_2	rs1054169	7:12273496	2.69951e-11
DLPFCyellow_2	NA	7:12274413	2.15355e-10
DLPFCyellow_2	rs1468804	7:12275508	1.56239e-10
DLPFCyellow_2	NA	7:12275624	1.63997e-10
DLPFCyellow_2	rs1468803	7:12275675	1.36809e-10
DLPFCyellow_2	rs1060700	7:12275818	5.85249e-10
DLPFCyellow_2	rs1468802	7:12276011	1.82526e-10
DLPFCyellow_2	rs1468801	7:12276045	2.05461e-10
DLPFCyellow_2	rs2356065	7:12276885	1.52522e-11
DLPFCyellow_2	rs12699335	7:12277020	5.39974e-07
DLPFCyellow_2	rs7797705	7:12277773	1.52522e-11
DLPFCyellow_2	rs6969722	7:12278437	6.25528e-07
DLPFCyellow_2	rs1548885	7:12279559	6.42559e-07
DLPFCyellow_2	rs1548884	7:12279761	1.58871e-11
DLPFCyellow_2	rs10281425	7:12280730	1.63615e-11
DLPFCyellow_2	rs10236369	7:12280838	4.62455e-07
DLPFCyellow_2	rs7805419	7:12282451	2.28388e-11
DLPFCyellow_2	rs6460905	7:12283227	1.76299e-11
DLPFCyellow_2	rs6460906	7:12283276	8.42014e-12
DLPFCyellow_2	rs7791726	7:12283329	8.42014e-12
DLPFCyellow_2	rs1990622	7:12283787	8.42014e-12
DLPFCyellow_2	rs1990621	7:12283873	3.25796e-11
DLPFCyellow_2	rs1990620	7:12284008	8.42014e-12
DLPFCyellow_2	rs4721064	7:12284378	8.17672e-10
DLPFCyellow_2	rs77023821	7:12284430	1.76116e-11
DLPFCyellow_2	rs12699338	7:12285140	1.42558e-11
DLPFCyellow_2	rs10235395	7:12286050	2.81532e-07
DLPFCyellow_2	rs328104	8:26351778	6.72388e-06
DLPFCyellow_3	rs76779044	1:96055628	4.77418e-06
DLPFCyellow_3	rs112172835	1:96061483	9.15852e-07
DLPFCyellow_3	rs1323860	11:30035236	2.25124e-06
DLPFCyellow_3	NA	11:30041653	2.42675e-06
DLPFCyellow_3	rs570057	11:30045097	3.31814e-06
DLPFCyellow_3	NA	11:30052900	2.88052e-06
DLPFCyellow_3	rs28828086	11:96448670	9.78876e-07
DLPFCyellow_3	rs28498202	11:96450294	3.8485e-07
DLPFCyellow_3	rs28868038	11:96453262	1.89542e-06
DLPFCyellow_3	rs28810500	11:96453596	8.16677e-07
DLPFCyellow_3	rs28867989	11:96453823	3.67071e-07
DLPFCyellow_3	rs28853114	11:96453899	6.14814e-07
DLPFCyellow_3	rs66809862	11:96454894	1.63905e-06
DLPFCyellow_3	rs35275047	11:96455400	3.90341e-07
DLPFCyellow_3	rs28811375	11:96455553	3.90341e-07
DLPFCyellow_3	rs34148972	11:96455641	1.63905e-06
DLPFCyellow_3	rs12575449	11:96457310	7.0127e-07
DLPFCyellow_3	rs67296709	11:96457965	3.90341e-07
DLPFCyellow_3	rs7480182	11:96457978	3.90341e-07
DLPFCyellow_3	rs7101530	11:96458788	3.90341e-07
DLPFCyellow_3	rs138739921	11:96459159	3.90341e-07
DLPFCyellow_3	rs11824562	11:96459398	1.55383e-06
DLPFCyellow_3	rs11823743	11:96459399	3.90341e-07
DLPFCyellow_3	rs35444411	11:96459537	3.90341e-07
DLPFCyellow_3	rs12803683	11:96459934	2.59852e-07
DLPFCyellow_3	rs12281545	11:96460114	3.90341e-07
DLPFCyellow_3	rs140357279	11:96460761	1.55383e-06
DLPFCyellow_3	rs113922679	11:96461025	1.55383e-06
DLPFCyellow_3	rs28769396	11:96461584	1.43702e-06
DLPFCyellow_3	rs11823163	11:96461802	2.988e-06
DLPFCyellow_3	rs7114734	11:96461963	1.99116e-06
DLPFCyellow_3	rs7114897	11:96462143	1.58524e-06
DLPFCyellow_3	rs7130089	11:96462151	3.06448e-06
DLPFCyellow_3	NA	11:96462167	9.19751e-06
DLPFCyellow_3	rs201576536	11:96462210	2.58914e-06
DLPFCyellow_3	rs7480862	11:96462624	1.63905e-06
DLPFCyellow_3	rs141631053	11:96462707	1.55383e-06
DLPFCyellow_3	rs150525648	11:96462708	1.55383e-06
DLPFCyellow_3	rs4515998	11:96462958	6.90407e-06
DLPFCyellow_3	rs4519120	11:96462962	6.90407e-06
DLPFCyellow_3	rs4554920	11:96463003	1.36141e-06
DLPFCyellow_3	rs12577930	11:96463280	2.73939e-06
DLPFCyellow_3	rs555125590	11:96463340	1.36651e-07
DLPFCyellow_3	rs12577943	11:96463388	2.33923e-06
DLPFCyellow_3	rs12576028	11:96463585	1.55383e-06
DLPFCyellow_3	rs12577261	11:96463603	1.55383e-06
DLPFCyellow_3	rs4558193	11:96463837	1.55383e-06
DLPFCyellow_3	rs4565928	11:96464084	1.55383e-06
DLPFCyellow_3	rs4310648	11:96464087	1.61518e-06
DLPFCyellow_3	rs12225660	11:96464243	2.60754e-06
DLPFCyellow_3	rs12226191	11:96464474	1.55383e-06
DLPFCyellow_3	rs34226124	11:96465112	1.55383e-06
DLPFCyellow_3	rs4373972	11:96465808	3.90341e-07
DLPFCyellow_3	rs11211993	11:96466537	8.09976e-07
DLPFCyellow_3	rs11212360	11:96467331	3.3882e-07
DLPFCyellow_3	rs7947320	11:96467850	5.02409e-07
DLPFCyellow_3	rs10890885	11:96468258	4.66606e-07
DLPFCyellow_3	rs10890886	11:96468260	1.85849e-06
DLPFCyellow_3	rs10501859	11:96468679	3.90341e-07
DLPFCyellow_3	rs10501860	11:96468712	3.90341e-07
DLPFCyellow_3	NA	11:96468805	1.63905e-06
DLPFCyellow_3	rs17129374	11:96468945	1.55383e-06
DLPFCyellow_3	rs12280363	11:96469200	1.62712e-06
DLPFCyellow_3	rs12284532	11:96469201	4.00534e-07
DLPFCyellow_3	rs12280365	11:96469211	1.62712e-06
DLPFCyellow_3	rs12280528	11:96469544	1.55383e-06
DLPFCyellow_3	NA	11:96469812	1.55383e-06
DLPFCyellow_3	rs59172429	11:96469816	1.55383e-06
DLPFCyellow_3	NA	11:96469818	1.55383e-06
DLPFCyellow_3	rs59933605	11:96469844	1.63905e-06
DLPFCyellow_3	rs10891167	11:96470287	3.90341e-07
DLPFCyellow_3	rs10891195	11:96470493	1.98459e-06
DLPFCyellow_3	rs10891209	11:96470526	1.36176e-06
DLPFCyellow_3	rs10891225	11:96470723	3.90341e-07
DLPFCyellow_3	rs11213853	11:96470922	3.90341e-07
DLPFCyellow_3	rs11213938	11:96471115	3.67509e-07
DLPFCyellow_3	rs3919698	11:96471120	3.67509e-07
DLPFCyellow_3	rs1319761	11:96471355	3.90341e-07
DLPFCyellow_3	rs4320978	11:96472454	1.63905e-06
DLPFCyellow_3	rs2118986	11:96473104	1.47751e-06
DLPFCyellow_3	rs10789966	11:96473415	3.90341e-07
DLPFCyellow_3	NA	11:96473943	2.1653e-07
DLPFCyellow_3	NA	11:96475201	1.73619e-06
DLPFCyellow_3	NA	11:96475204	1.22796e-06
DLPFCyellow_3	rs10891892	11:96475358	3.98344e-07
DLPFCyellow_3	rs10891895	11:96475382	3.98344e-07
DLPFCyellow_3	rs10891910	11:96475553	1.55383e-06
DLPFCyellow_3	rs3018645	11:96475861	3.90341e-07
DLPFCyellow_3	rs3018646	11:96476305	1.55383e-06
DLPFCyellow_3	rs3019713	11:96477655	1.55383e-06
DLPFCyellow_3	rs3019714	11:96477890	1.55383e-06
DLPFCyellow_3	rs2919045	11:96478686	3.90341e-07
DLPFCyellow_3	NA	11:96478833	3.60394e-07
DLPFCyellow_3	rs3018647	11:96478875	9.81629e-07
DLPFCyellow_3	rs3018648	11:96479060	1.70356e-06
DLPFCyellow_3	rs1371347	11:96480012	3.67071e-07
DLPFCyellow_3	rs2919046	11:96480317	3.90341e-07
DLPFCyellow_3	rs3018649	11:96480520	3.90341e-07
DLPFCyellow_3	rs11218267	11:96480908	1.33094e-06
DLPFCyellow_3	rs3018650	11:96482148	1.55383e-06
DLPFCyellow_3	rs3019716	11:96482374	1.55383e-06
DLPFCyellow_3	rs3019717	11:96482924	3.90341e-07
DLPFCyellow_3	NA	11:96483313	2.15124e-06
DLPFCyellow_3	rs3018653	11:96483880	1.47751e-06
DLPFCyellow_3	rs3018654	11:96484055	3.90341e-07
DLPFCyellow_3	rs3018655	11:96485694	3.3882e-07
DLPFCyellow_3	rs3019718	11:96485947	1.55383e-06
DLPFCyellow_3	rs1439531	11:96486326	3.90341e-07
DLPFCyellow_3	rs1439532	11:96486638	1.55383e-06
DLPFCyellow_3	rs1371348	11:96486915	1.55383e-06
DLPFCyellow_3	rs3019720	11:96487223	1.63905e-06
DLPFCyellow_3	rs3018657	11:96488098	3.90341e-07
DLPFCyellow_3	rs3018658	11:96488455	4.94996e-07
DLPFCyellow_3	rs3019705	11:96488463	4.88329e-07
DLPFCyellow_3	rs3018659	11:96488749	3.96329e-07
DLPFCyellow_3	NA	11:96489077	3.3882e-07
DLPFCyellow_3	rs1439534	11:96489481	3.90341e-07
DLPFCyellow_3	rs1898902	11:96489506	1.61518e-06
DLPFCyellow_3	rs3019704	11:96489682	3.90341e-07
DLPFCyellow_3	rs2919048	11:96489971	3.49866e-07
DLPFCyellow_3	rs2053350	11:96490207	3.90341e-07
DLPFCyellow_3	rs2053351	11:96490383	3.90341e-07
DLPFCyellow_3	rs2165142	11:96490588	3.90341e-07
DLPFCyellow_3	rs2053352	11:96491004	1.63905e-06
DLPFCyellow_3	rs3018661	11:96491219	3.90341e-07
DLPFCyellow_3	rs3018662	11:96491688	3.90341e-07
DLPFCyellow_3	rs3019701	11:96492138	3.90341e-07
DLPFCyellow_3	rs3018663	11:96492172	3.90341e-07
DLPFCyellow_3	rs2919049	11:96492354	1.55383e-06
DLPFCyellow_3	rs1439541	11:96492501	3.90341e-07
DLPFCyellow_3	rs1439542	11:96492543	3.90341e-07
DLPFCyellow_3	rs3018664	11:96493225	1.55383e-06
DLPFCyellow_3	rs3019699	11:96493508	3.90341e-07
DLPFCyellow_3	rs3019698	11:96494229	3.90341e-07
DLPFCyellow_3	rs3019697	11:96495099	3.90341e-07
DLPFCyellow_3	rs3019696	11:96495491	3.90341e-07
DLPFCyellow_3	NA	11:96495503	3.90341e-07
DLPFCyellow_3	rs11224271	11:96495740	1.55383e-06
DLPFCyellow_3	NA	11:96495852	2.98469e-07
DLPFCyellow_3	rs2919050	11:96496314	3.90341e-07
DLPFCyellow_3	rs3019722	11:96497163	4.38282e-07
DLPFCyellow_3	rs7935165	11:96499532	7.32637e-07
DLPFCyellow_3	rs10895032	11:96499784	2.85538e-06
DLPFCyellow_3	rs7113827	11:96500082	7.32637e-07
DLPFCyellow_3	rs6590835	11:96500118	6.06429e-07
DLPFCyellow_3	rs7104250	11:96500138	2.41394e-06
DLPFCyellow_3	rs7104237	11:96500214	6.98789e-07
DLPFCyellow_3	rs8181545	11:96500789	2.87824e-06
DLPFCyellow_3	rs8181548	11:96500953	2.85538e-06
DLPFCyellow_3	rs10895080	11:96502661	2.85538e-06
DLPFCyellow_3	rs11224657	11:96502769	7.32637e-07
DLPFCyellow_3	rs11224661	11:96502825	7.32637e-07
DLPFCyellow_3	rs11224664	11:96502884	3.02383e-06
DLPFCyellow_3	rs10895085	11:96502949	2.85538e-06
DLPFCyellow_3	rs10791456	11:96503340	7.33532e-07
DLPFCyellow_3	rs11224737	11:96503971	5.38457e-06
DLPFCyellow_3	rs7121895	11:96504478	8.7473e-07
DLPFCyellow_3	rs7937263	11:96505198	3.24333e-06
DLPFCyellow_3	rs7947312	11:96505341	3.24333e-06
DLPFCyellow_3	rs10895152	11:96506508	5.78825e-06
DLPFCyellow_3	rs7120600	11:96506654	1.61709e-06
DLPFCyellow_3	rs7128024	11:96506842	8.40625e-07
DLPFCyellow_3	rs7128965	11:96508527	8.40625e-07
DLPFCyellow_3	rs11225025	11:96508559	3.24333e-06
DLPFCyellow_3	rs7129331	11:96508749	8.40625e-07
DLPFCyellow_3	rs7116812	11:96508820	3.12746e-06
DLPFCyellow_3	rs7120195	11:96509084	3.12746e-06
DLPFCyellow_3	rs4754815	11:96509150	8.026e-07
DLPFCyellow_3	rs11225084	11:96509840	3.43638e-06
DLPFCyellow_3	rs7933001	11:96509888	3.24333e-06
DLPFCyellow_3	rs11225105	11:96510584	3.43638e-06
DLPFCyellow_3	rs7128293	11:96510650	8.40625e-07
DLPFCyellow_3	rs7103701	11:96512983	1.61709e-06
DLPFCyellow_3	rs11225248	11:96514406	3.24333e-06
DLPFCyellow_3	rs10895295	11:96514597	3.24333e-06
DLPFCyellow_3	rs4754875	11:96517624	2.40221e-06
DLPFCyellow_3	rs7102440	11:96518043	1.18698e-06
DLPFCyellow_3	rs7106163	11:96522955	1.18698e-06
DLPFCyellow_3	rs7933893	11:96531210	5.52238e-06
DLPFCyellow_3	rs1371354	11:96533948	2.21594e-06
DLPFCyellow_3	rs1967855	14:90009698	4.98922e-06
DLPFCyellow_3	rs1521296	3:118614640	6.80217e-07
DLPFCyellow_3	rs71325350	3:118680380	1.80495e-06
DLPFCyellow_3	rs35874	3:118700783	1.77507e-06
DLPFCyellow_3	rs859020	3:118721155	5.97426e-06
DLPFCyellow_3	rs859021	3:118726779	4.27589e-06
DLPFCyellow_3	rs35872	3:118734271	1.32195e-06
DLPFCyellow_3	rs3955067	5:173577454	2.37874e-06
DLPFCyellow_3	NA	6:102544330	4.01028e-06
DLPFCyellow_3	rs2243643	6:102571872	8.9606e-06
DLPFCyellow_3	rs1232234	6:102585723	1.13198e-06
DLPFCyellow_3	rs1232235	6:102592650	6.85774e-06
DLPFCyellow_3	rs1232236	6:102592879	9.03731e-06
DLPFCyellow_3	rs1232237	6:102593831	6.44733e-06
DLPFCyellow_3	rs1232238	6:102593857	5.74695e-06
DLPFCyellow_3	rs1232239	6:102594313	5.74695e-06
DLPFCyellow_3	rs1232240	6:102595335	5.90027e-06
DLPFCyellow_3	rs1232241	6:102595588	5.69161e-06
DLPFCyellow_3	rs2465842	6:161296541	9.35164e-06
DLPFCyellow_3	rs59099503	6:937824	3.16656e-06
DLPFCyellow_3	rs2410120	8:13743929	6.14253e-06
DLPFCyellow_3	rs68137272	8:13758653	9.42344e-06
DLPFCyellow_3	rs11794213	9:129322349	4.5965e-06
DLPFCyellow_3	rs6478746	9:129367398	5.98504e-07
DLPFCyellow_3	rs34813748	9:129367768	1.24085e-06
DLPFCyellow_3	rs4837100	9:129373235	1.35694e-06
DLPFCyellow_3	rs945686	9:129378026	8.83745e-07
DLPFCyellow_3	rs1536907	9:129382560	1.38e-06
DLPFCyellow_3	rs55770306	9:129388033	1.01133e-06
DLPFCyellow_3	rs34186918	9:129391538	4.04437e-06
DLPFCyellow_3	NA	9:129391862	5.36344e-06
DLPFCyellow_3	rs55738911	9:129400447	3.4171e-06
