# Supplementary material for: Transcriptomic stratification of late-onset Alzheimer's cases reveals novel genetic modifiers of disease pathology
Source: PLoS Genet. 2020 Jun 3;16(6):e1008775. doi: 10.1371/journal.pgen.1008775 (PMC7295244; doi:10.1371/journal.pgen.1008775)
Supplement: S10 Table — Subtypes were generated for the TCX, FP, PHG, and DLPFC regions. 3 clusters were generated for TCX and 2 clusters were generated for the rest. The number of cases in each subtype are reported. (XLSX) [file pgen.1008775.s020.xlsx]

## Sheet: S10 Table
S10 Table: LOAD Case Subtypes for Selected Brain Regions
Subtypes were generated for the TCX, FP, PHG, and DLPFC regions. 3 clusters were generated for TCX and 2 clusters were generated for the rest. The number of decedents in each subtype are reported.
Cohort	Brain Region	Subtype	Decedents
Mayo	TCX	A	23
Mayo	TCX	B	37
Mayo	TCX	C	20
Mayo	TCX	Control	182
MSBB	FP	A	39
MSBB	FP	B	51
MSBB	FP	Control	124
MSBB	PHG	A	43
MSBB	PHG	B	21
MSBB	PHG	Control	96
ROSMAP	DLPFC	A	80
ROSMAP	DLPFC	B	72
ROSMAP	DLPFC	Control	471
