# Supplementary material for: Transcriptomic stratification of late-onset Alzheimer's cases reveals novel genetic modifiers of disease pathology
Source: PLoS Genet. 2020 Jun 3;16(6):e1008775. doi: 10.1371/journal.pgen.1008775 (PMC7295244; doi:10.1371/journal.pgen.1008775)
Supplement: S11 Table — Assignment of decedents based on different clustering algorithms was compared using a Pearson’s Chi-squared test with Yates’ continuity correction in R. The assignment of decedents was comparable across the four algorithms tested in all three cohorts (attached Excel workbook). (XLSX) [file pgen.1008775.s021.xlsx]

## Sheet: S11 Table
S11 Table: Comparison of Clustering Algorithms in ROSMAP, MSBB, and Mayo
Assignment of decedents based on different clustering algorithms was compared using a Pearson’s Chi-squared test with Yates’ continuity correction in R. The assignment of decedents was comparable across the four algorithms tested in all three cohorts.
ROSMAP
Algorithms		Average		McQuitty		Ward D2
	Subtypes	A	B	A	B	A	B
K-means	A	72	0	72	0	47	25
	B	6	74	6	74	0	80
		χ2 = 126.11	p < 2.2e-16	χ2 = 126.11	p < 2.2e-16	χ2 = 72.57	p < 2.2e-16
MSBB
Algorithms		Average		McQuitty		Ward D2
	Subtypes	A	B	A	B	A	B
K-means	A	27	0	27	0	27	0
	B	0	16	0	16	0	16
		χ2 = 46.72	p < 7.16e-11	χ2 = 46.72	p < 7.16e-11	χ2 = 46.72	p < 7.16e-11
Mayo
Algorithms		Average				McQuitty			Ward D2
	Subtypes	A	B	C	D	A	B	C	A	B	C
K-means	A	21	0	0	8	29	0	0	20	9	0
	B	3	1	13	7	3	13	8	3	1	20
	C	5	22	0	0	0	27	0	0	27	0
		χ2 = 94.03		p < 2.2e-16		χ2 = 88.19	p < 2.2e-16		χ2 = 100.45	p < 2.2e-16
