# Supplementary material for: Transcriptomic stratification of late-onset Alzheimer's cases reveals novel genetic modifiers of disease pathology
Source: PLoS Genet. 2020 Jun 3;16(6):e1008775. doi: 10.1371/journal.pgen.1008775 (PMC7295244; doi:10.1371/journal.pgen.1008775)
Supplement: S12 Table — SNPs that were found to be genome-wide suggestive in the DLPFC analyses were assessed for replication in the analyses run for the TCX, FP, and PHG regions. A p-value cutoff of 0.05 was used for the TCX, FP, and PHG regions. The analysis that generated the highest p-value for the SNP in each region are reported, along with the p-values from each. (attached Excel workbook). (XLSX) [file pgen.1008775.s022.xlsx]

## Sheet: S12 Table
S12 Table: Genome-Wide Suggestive SNPs in DLPFC Replicated in TCX, FP, and PHG
SNPs that were found to be genome-wide suggestive in the DLPFC analyses were assessed for replication in the analyses run for the TCX, FP, and PHG regions. A p-value cutoff of 0.05 was used for the TCX, FP, and PHG regions. The analysis that generated the highest p-value for the SNP in each region are reported, along with the p-values from each.
SNP	DLPFC Analysis	DLPFC P-Value	Replication Cohort	Replication Brain Region	Replication Analysis	Replication P-Value
7:12283276	DLPFCyellow_2	8.42e-12	Mayo	TCX	TCXyellow_2	0.000553422
7:12283329	DLPFCyellow_2	8.42e-12	Mayo	TCX	TCXyellow_2	0.000553422
7:12283787	DLPFCyellow_2	8.42e-12	Mayo	TCX	TCXyellow_2	0.000553422
7:12284008	DLPFCyellow_2	8.42e-12	Mayo	TCX	TCXyellow_2	0.000553422
7:12270815	DLPFCyellow_2	9.36e-12	Mayo	TCX	TCXblue_1	0.000584233
7:12269593	DLPFCyellow_2	1.22e-11	Mayo	TCX	TCXblue_1	0.000584233
7:12273413	DLPFCyellow_2	1.26e-11	Mayo	TCX	TCXblue_1	0.000584233
7:12272568	DLPFCyellow_2	1.28e-11	Mayo	TCX	TCXblue_1	0.000584233
7:12269260	DLPFCyellow_2	1.4e-11	Mayo	TCX	TCXblue_1	0.000584233
7:12285140	DLPFCyellow_2	1.43e-11	Mayo	TCX	TCXyellow_2	0.000559428
7:12264737	DLPFCyellow_2	1.53e-11	Mayo	TCX	TCXblue_1	0.000584233
7:12265988	DLPFCyellow_2	1.53e-11	Mayo	TCX	TCXblue_1	0.000584233
7:12267837	DLPFCyellow_2	1.53e-11	Mayo	TCX	TCXblue_1	0.000584233
7:12268117	DLPFCyellow_2	1.53e-11	Mayo	TCX	TCXblue_1	0.000584233
7:12268468	DLPFCyellow_2	1.53e-11	Mayo	TCX	TCXblue_1	0.000584233
7:12268811	DLPFCyellow_2	1.53e-11	Mayo	TCX	TCXblue_1	0.000584233
7:12269575	DLPFCyellow_2	1.53e-11	Mayo	TCX	TCXblue_1	0.000584233
7:12269762	DLPFCyellow_2	1.53e-11	Mayo	TCX	TCXblue_1	0.000584233
7:12269804	DLPFCyellow_2	1.53e-11	Mayo	TCX	TCXblue_1	0.000584233
7:12269817	DLPFCyellow_2	1.53e-11	Mayo	TCX	TCXblue_1	0.000584233
7:12270519	DLPFCyellow_2	1.53e-11	Mayo	TCX	TCXblue_1	0.000584233
7:12270565	DLPFCyellow_2	1.53e-11	Mayo	TCX	TCXblue_1	0.000584233
7:12270625	DLPFCyellow_2	1.53e-11	Mayo	TCX	TCXblue_1	0.000584233
7:12270770	DLPFCyellow_2	1.53e-11	Mayo	TCX	TCXblue_1	0.000584233
7:12272116	DLPFCyellow_2	1.53e-11	Mayo	TCX	TCXblue_1	0.000584233
7:12276885	DLPFCyellow_2	1.53e-11	Mayo	TCX	TCXblue_1	0.000584233
7:12277773	DLPFCyellow_2	1.53e-11	Mayo	TCX	TCXblue_1	0.000584233
7:12267495	DLPFCyellow_2	1.53e-11	Mayo	TCX	TCXblue_1	0.000584233
7:12267614	DLPFCyellow_2	1.53e-11	Mayo	TCX	TCXblue_1	0.000584233
7:12268551	DLPFCyellow_2	1.53e-11	Mayo	TCX	TCXblue_1	0.000584233
7:12269417	DLPFCyellow_2	1.53e-11	Mayo	TCX	TCXblue_1	0.000584233
7:12279761	DLPFCyellow_2	1.59e-11	Mayo	TCX	TCXblue_1	0.000584233
7:12280730	DLPFCyellow_2	1.64e-11	Mayo	TCX	TCXblue_1	0.000584233
7:12284430	DLPFCyellow_2	1.76e-11	Mayo	TCX	TCXyellow_2	0.000553422
7:12283227	DLPFCyellow_2	1.76e-11	Mayo	TCX	TCXyellow_2	0.000553422
7:12268717	DLPFCyellow_2	1.89e-11	Mayo	TCX	TCXblue_1	0.000584233
7:12268792	DLPFCyellow_2	1.89e-11	Mayo	TCX	TCXblue_1	0.000584233
7:12268798	DLPFCyellow_2	1.89e-11	Mayo	TCX	TCXblue_1	0.000584233
7:12266867	DLPFCyellow_2	1.93e-11	Mayo	TCX	TCXblue_1	0.000584233
7:12267734	DLPFCyellow_2	1.98e-11	Mayo	TCX	TCXblue_1	0.000584233
7:12267552	DLPFCyellow_2	2.03e-11	Mayo	TCX	TCXblue_1	0.000584233
7:12267559	DLPFCyellow_2	2.03e-11	Mayo	TCX	TCXblue_1	0.000584233
7:12282451	DLPFCyellow_2	2.28e-11	Mayo	TCX	TCXyellow_2	0.000553422
7:12268668	DLPFCyellow_2	2.44e-11	Mayo	TCX	TCXyellow_2	0.000515119
7:12273496	DLPFCyellow_2	2.7e-11	Mayo	TCX	TCXyellow_2	0.000738639
7:12271997	DLPFCyellow_2	2.77e-11	Mayo	TCX	TCXblue_1	0.000584233
7:12283873	DLPFCyellow_2	3.26e-11	Mayo	TCX	TCXblue_1	0.000448922
7:12268082	DLPFCyellow_2	3.29e-11	Mayo	TCX	TCXblue_1	0.000584233
7:12268243	DLPFCyellow_2	4.89e-11	Mayo	TCX	TCXblue_1	0.000584233
7:12263378	DLPFCyellow_2	6.39e-11	Mayo	TCX	TCXyellow_2	0.000486816
7:12262717	DLPFCyellow_2	6.45e-11	Mayo	TCX	TCXyellow_2	0.000489561
7:12261829	DLPFCyellow_2	1.07e-10	Mayo	TCX	TCXyellow_2	0.000489561
7:12271252	DLPFCyellow_2	1.08e-10	Mayo	TCX	TCXyellow_2	0.000489561
7:12263799	DLPFCyellow_2	1.11e-10	Mayo	TCX	TCXyellow_2	0.000489561
7:12263800	DLPFCyellow_2	1.11e-10	Mayo	TCX	TCXyellow_2	0.000489561
7:12255664	DLPFCyellow_2	1.26e-10	Mayo	TCX	TCXblue_1	0.000427539
7:12263437	DLPFCyellow_2	1.34e-10	Mayo	TCX	TCXyellow_2	0.000489561
7:12255511	DLPFCyellow_2	1.36e-10	Mayo	TCX	TCXyellow_2	0.000317118
7:12264871	DLPFCyellow_2	1.36e-10	Mayo	TCX	TCXyellow_2	0.000489561
7:12265059	DLPFCyellow_2	1.36e-10	Mayo	TCX	TCXyellow_2	0.000489561
7:12275675	DLPFCyellow_2	1.37e-10	Mayo	TCX	TCXyellow_2	0.000489561
7:12275508	DLPFCyellow_2	1.56e-10	Mayo	TCX	TCXyellow_2	0.000489561
7:12275624	DLPFCyellow_2	1.64e-10	Mayo	TCX	TCXyellow_2	0.000489561
7:12255434	DLPFCyellow_2	1.68e-10	Mayo	TCX	TCXblue_1	0.000390055
7:12257527	DLPFCyellow_2	1.68e-10	Mayo	TCX	TCXyellow_2	0.000489561
7:12257549	DLPFCyellow_2	1.68e-10	Mayo	TCX	TCXyellow_2	0.000489561
7:12262242	DLPFCyellow_2	1.68e-10	Mayo	TCX	TCXyellow_2	0.000489561
7:12262571	DLPFCyellow_2	1.68e-10	Mayo	TCX	TCXyellow_2	0.000489561
7:12263183	DLPFCyellow_2	1.68e-10	Mayo	TCX	TCXyellow_2	0.000489561
7:12263587	DLPFCyellow_2	1.68e-10	Mayo	TCX	TCXyellow_2	0.000489561
7:12264261	DLPFCyellow_2	1.68e-10	Mayo	TCX	TCXyellow_2	0.000489561
7:12264297	DLPFCyellow_2	1.68e-10	Mayo	TCX	TCXyellow_2	0.000489561
7:12264467	DLPFCyellow_2	1.68e-10	Mayo	TCX	TCXyellow_2	0.000489561
7:12264666	DLPFCyellow_2	1.68e-10	Mayo	TCX	TCXyellow_2	0.000489561
7:12265192	DLPFCyellow_2	1.68e-10	Mayo	TCX	TCXyellow_2	0.000489561
7:12265848	DLPFCyellow_2	1.68e-10	Mayo	TCX	TCXyellow_2	0.000489561
7:12265952	DLPFCyellow_2	1.68e-10	Mayo	TCX	TCXyellow_2	0.000489561
7:12267221	DLPFCyellow_2	1.68e-10	Mayo	TCX	TCXyellow_2	0.000489561
7:12268758	DLPFCyellow_2	1.68e-10	Mayo	TCX	TCXyellow_2	0.000489561
7:12266551	DLPFCyellow_2	1.68e-10	Mayo	TCX	TCXyellow_2	0.000489561
7:12266706	DLPFCyellow_2	1.7e-10	Mayo	TCX	TCXyellow_2	0.000489561
7:12276011	DLPFCyellow_2	1.83e-10	Mayo	TCX	TCXyellow_2	0.000489561
7:12262801	DLPFCyellow_2	1.96e-10	Mayo	TCX	TCXyellow_2	0.000489561
7:12276045	DLPFCyellow_2	2.05e-10	Mayo	TCX	TCXyellow_2	0.000489561
7:12258755	DLPFCyellow_2	2.09e-10	Mayo	TCX	TCXyellow_2	0.000489561
7:12258665	DLPFCyellow_2	2.09e-10	Mayo	TCX	TCXyellow_2	0.000489561
7:12274413	DLPFCyellow_2	2.15e-10	Mayo	TCX	TCXyellow_2	0.000489561
7:12256548	DLPFCyellow_2	2.76e-10	Mayo	TCX	TCXblue_1	0.000493005
7:12263538	DLPFCyellow_2	2.78e-10	Mayo	TCX	TCXyellow_2	0.000489561
7:12263546	DLPFCyellow_2	2.78e-10	Mayo	TCX	TCXyellow_2	0.000489561
7:12266814	DLPFCyellow_2	3.2e-10	Mayo	TCX	TCXyellow_2	0.000489561
7:12252540	DLPFCyellow_2	3.32e-10	Mayo	TCX	TCXblue_1	0.000523877
7:12252659	DLPFCyellow_2	3.32e-10	Mayo	TCX	TCXblue_1	0.000523877
7:12252741	DLPFCyellow_2	3.32e-10	Mayo	TCX	TCXblue_1	0.000523877
7:12253362	DLPFCyellow_2	3.32e-10	Mayo	TCX	TCXblue_1	0.000523877
7:12253372	DLPFCyellow_2	3.32e-10	Mayo	TCX	TCXblue_1	0.000523877
7:12253543	DLPFCyellow_2	3.32e-10	Mayo	TCX	TCXblue_1	0.000523877
7:12253563	DLPFCyellow_2	3.32e-10	Mayo	TCX	TCXblue_1	0.000523877
7:12253880	DLPFCyellow_2	3.32e-10	Mayo	TCX	TCXblue_1	0.000481958
7:12251560	DLPFCyellow_2	3.36e-10	Mayo	TCX	TCXyellow_2	0.00054876
7:12251671	DLPFCyellow_2	3.36e-10	Mayo	TCX	TCXyellow_2	0.00054876
7:12251790	DLPFCyellow_2	3.36e-10	Mayo	TCX	TCXyellow_2	0.00054876
7:12253088	DLPFCyellow_2	3.61e-10	Mayo	TCX	TCXblue_1	0.000523877
7:12275818	DLPFCyellow_2	5.85e-10	Mayo	TCX	TCXyellow_2	0.000489561
7:12252893	DLPFCyellow_2	6.82e-10	Mayo	TCX	TCXblue_1	0.000523877
7:12252902	DLPFCyellow_2	6.82e-10	Mayo	TCX	TCXblue_1	0.000523877
7:12253050	DLPFCyellow_2	6.82e-10	Mayo	TCX	TCXblue_1	0.000523877
7:12284378	DLPFCyellow_2	8.18e-10	Mayo	TCX	TCXyellow_2	0.000255184
7:12250378	DLPFCyellow_2	2.21e-09	Mayo	TCX	TCXyellow_2	0.00160462
7:12250402	DLPFCyellow_2	2.32e-09	Mayo	TCX	TCXyellow_2	0.00160462
4:112472608	DLPFCblue_3	3.35e-09	Mayo	TCX	TCXgreen_1	0.023389
4:112497988	DLPFCblue_3	3.84e-09	Mayo	TCX	TCXgreen_1	0.0369229
4:112505758	DLPFCblue_3	6.81e-09	Mayo	TCX	TCXgreen_1	0.0369229
4:112499111	DLPFCblue_3	6.86e-09	Mayo	TCX	TCXgreen_1	0.0369229
4:112497456	DLPFCblue_3	7.79e-09	Mayo	TCX	TCXgreen_1	0.023389
4:112495013	DLPFCblue_3	2.15e-08	Mayo	TCX	TCXgreen_1	0.0416595
4:112494127	DLPFCblue_3	3.02e-08	Mayo	TCX	TCXgreen_1	0.0381609
4:112452332	DLPFCblue_3	4.39e-08	Mayo	TCX	TCXgreen_1	0.021269
4:112450875	DLPFCblue_3	4.96e-08	Mayo	TCX	TCXgreen_1	0.021269
4:112513432	DLPFCblue_3	5.94e-08	Mayo	TCX	TCXgreen_1	0.049611
7:12261911	DLPFCyellow_2	6.39e-08	Mayo	TCX	TCXyellow_2	2.81e-05
7:12247330	DLPFCbrown_1	9.39e-08	Mayo	TCX	TCXyellow_2	0.0020588
20:43026629	DLPFCblue_1	1.1e-07	Mayo	TCX	TCXturquoise_1	0.0282292
7:12267256	DLPFCbrown_1	1.27e-07	Mayo	TCX	TCXyellow_2	0.00622343
11:96463340	DLPFCyellow_3	1.37e-07	Mayo	TCX	TCXturquoise_1	0.035538
4:112402822	DLPFCblue_3	1.75e-07	Mayo	TCX	TCXgreen_1	0.0427085
4:112411666	DLPFCblue_3	1.75e-07	Mayo	TCX	TCXgreen_1	0.0427085
4:112470110	DLPFCblue_3	2.03e-07	Mayo	TCX	TCXgreen_1	0.0245558
7:12255778	DLPFCbrown_1	2.56e-07	Mayo	TCX	TCXyellow_2	0.00342795
11:30035236	B	2.73e-07	Mayo	TCX	TCXyellow_1	0.0358225
7:12286050	DLPFCyellow_2	2.82e-07	Mayo	TCX	TCXyellow_2	0.00618863
7:12280838	DLPFCbrown_1	2.83e-07	Mayo	TCX	TCXyellow_2	0.00618863
7:12273152	DLPFCbrown_1	3.19e-07	Mayo	TCX	TCXyellow_2	0.00618863
7:12217212	DLPFCbrown_1	3.2e-07	Mayo	TCX	TCXyellow_2	0.00497088
11:30041653	B	3.41e-07	Mayo	TCX	TCXyellow_1	0.0434361
7:12270967	DLPFCbrown_1	3.46e-07	Mayo	TCX	TCXyellow_2	0.00677324
7:12256540	DLPFCbrown_1	3.47e-07	Mayo	TCX	TCXyellow_2	0.00487242
7:12260546	DLPFCbrown_1	3.47e-07	Mayo	TCX	TCXyellow_2	0.00487242
7:12242739	DLPFCyellow_2	3.53e-07	Mayo	TCX	TCXgreen_1	0.00218549
7:12241114	DLPFCyellow_2	3.63e-07	Mayo	TCX	TCXgreen_1	0.00218549
18:70225218	DLPFCyellow_2	3.64e-07	Mayo	TCX	TCXgreen_2	0.017725
18:70225885	DLPFCyellow_2	3.64e-07	Mayo	TCX	TCXgreen_2	0.017725
18:70227706	DLPFCyellow_2	3.64e-07	Mayo	TCX	TCXgreen_2	0.017725
18:70241337	DLPFCyellow_2	3.64e-07	Mayo	TCX	TCXgreen_2	0.017725
7:12240945	DLPFCyellow_2	3.74e-07	Mayo	TCX	TCXgreen_1	0.00218549
7:12266320	DLPFCbrown_1	3.76e-07	Mayo	TCX	TCXyellow_2	0.00342795
11:30045097	B	4.29e-07	Mayo	TCX	TCXyellow_1	0.0434361
17:42434630	DLPFCyellow_2	4.38e-07	Mayo	TCX	TCXturquoise_1	0.0157657
3:184356959	DLPFCyellow_1	4.62e-07	Mayo	TCX	TCXgreen_2	0.00083284
7:12279559	DLPFCbrown_1	4.77e-07	Mayo	TCX	TCXyellow_2	0.00618863
11:30052900	B	4.78e-07	Mayo	TCX	TCXyellow_1	0.0434361
7:12215562	DLPFCbrown_1	4.82e-07	Mayo	TCX	TCXyellow_2	0.00376285
7:12233919	DLPFCyellow_2	4.85e-07	Mayo	TCX	TCXgreen_1	0.00218549
7:12277020	DLPFCbrown_1	4.85e-07	Mayo	TCX	TCXyellow_2	0.00618863
7:12265739	DLPFCbrown_1	5.28e-07	Mayo	TCX	TCXyellow_2	0.00487242
7:12253893	DLPFCbrown_1	5.3e-07	Mayo	TCX	TCXyellow_2	0.0066611
7:12278437	DLPFCbrown_1	5.42e-07	Mayo	TCX	TCXyellow_2	0.00618863
3:146463174	DLPFCyellow_2	5.58e-07	Mayo	TCX	TCXyellow_2	0.0484875
7:12223991	DLPFCbrown_1	5.6e-07	Mayo	TCX	TCXyellow_2	0.00497088
7:12228302	DLPFCbrown_1	5.6e-07	Mayo	TCX	TCXyellow_2	0.00497088
4:112484467	DLPFCblue_3	5.62e-07	Mayo	TCX	C	0.0341354
3:146463291	DLPFCyellow_2	5.84e-07	Mayo	TCX	TCXyellow_2	0.0484875
7:12245225	DLPFCyellow_2	5.88e-07	Mayo	TCX	TCXgreen_1	0.000953472
9:129367398	DLPFCyellow_3	5.99e-07	Mayo	TCX	TCXblue_1	0.00904054
20:43028306	DLPFCblue_1	6.24e-07	Mayo	TCX	TCXturquoise_1	0.00805211
3:146458918	DLPFCyellow_2	6.42e-07	Mayo	TCX	TCXyellow_2	0.0484875
3:146461415	DLPFCyellow_2	6.42e-07	Mayo	TCX	TCXyellow_2	0.0484875
7:12254939	DLPFCbrown_1	6.47e-07	Mayo	TCX	TCXyellow_2	0.00414517
2:55983929	DLPFCblue_4	6.5e-07	Mayo	TCX	TCXbrown_2	0.0044758
5:6305328	DLPFCbrown_2	6.61e-07	Mayo	TCX	TCXgreen_2	0.0119458
5:6305786	DLPFCbrown_2	6.61e-07	Mayo	TCX	TCXgreen_2	0.00928263
3:146463479	DLPFCyellow_2	6.72e-07	Mayo	TCX	TCXyellow_2	0.0484875
18:70226168	DLPFCyellow_2	6.95e-07	Mayo	TCX	TCXgreen_2	0.017725
3:95258300	DLPFCturquoise_1	7.34e-07	Mayo	TCX	TCXyellow_1	0.00885205
1:16092493	DLPFCblue_4	7.35e-07	Mayo	TCX	TCXturquoise_2	0.00326859
20:43021456	DLPFCblue_1	8.44e-07	Mayo	TCX	TCXturquoise_1	0.0140432
7:12227892	DLPFCbrown_1	8.7e-07	Mayo	TCX	TCXyellow_2	0.00455922
9:129378026	DLPFCyellow_3	8.84e-07	Mayo	TCX	B	0.0104126
7:12219464	DLPFCyellow_2	8.93e-07	Mayo	TCX	TCXyellow_2	0.0112668
7:12227023	DLPFCbrown_1	9.21e-07	Mayo	TCX	TCXyellow_2	0.00497088
18:42847976	DLPFCblue_1	9.34e-07	Mayo	TCX	TCXblue_1	0.043294
7:12222982	DLPFCbrown_1	9.48e-07	Mayo	TCX	TCXyellow_2	0.00420191
7:12239274	DLPFCyellow_2	9.87e-07	Mayo	TCX	TCXgreen_1	0.000953472
3:95228837	DLPFCturquoise_1	9.98e-07	Mayo	TCX	TCXyellow_1	0.0216326
3:95229075	DLPFCturquoise_1	9.98e-07	Mayo	TCX	TCXyellow_1	0.0216326
3:95230268	DLPFCturquoise_1	9.98e-07	Mayo	TCX	TCXyellow_1	0.0216326
9:129388033	DLPFCyellow_3	1.01e-06	Mayo	TCX	B	0.00730743
4:161262420	DLPFCturquoise_2	1.03e-06	Mayo	TCX	TCXturquoise_3	0.0122094
7:12191614	DLPFCbrown_1	1.05e-06	Mayo	TCX	TCXgreen_1	0.00380049
3:146468153	DLPFCyellow_2	1.12e-06	Mayo	TCX	TCXyellow_2	0.0454299
3:146495077	DLPFCyellow_2	1.12e-06	Mayo	TCX	TCXyellow_2	0.0454299
3:95264973	DLPFCturquoise_1	1.15e-06	Mayo	TCX	TCXyellow_1	0.0190684
3:146485211	DLPFCyellow_2	1.2e-06	Mayo	TCX	TCXyellow_2	0.0454299
3:95267324	DLPFCturquoise_1	1.22e-06	Mayo	TCX	TCXyellow_1	0.0190684
3:95266603	DLPFCturquoise_1	1.22e-06	Mayo	TCX	TCXyellow_1	0.0190684
9:129367768	DLPFCyellow_3	1.24e-06	Mayo	TCX	B	0.0175985
3:95277621	DLPFCturquoise_1	1.26e-06	Mayo	TCX	TCXyellow_1	0.0357859
3:146485347	DLPFCyellow_2	1.27e-06	Mayo	TCX	TCXyellow_2	0.0454299
3:154812531	DLPFCbrown_1	1.35e-06	Mayo	TCX	A	0.0494407
3:154813986	DLPFCbrown_1	1.35e-06	Mayo	TCX	A	0.0494407
3:24955022	DLPFCbrown_2	1.35e-06	Mayo	TCX	TCXgreen_2	0.0480554
9:129373235	DLPFCyellow_3	1.36e-06	Mayo	TCX	B	0.0104126
2:31767131	DLPFCyellow_2	1.37e-06	Mayo	TCX	C	0.00681176
9:129382560	DLPFCyellow_3	1.38e-06	Mayo	TCX	B	0.0104527
7:12180568	DLPFCbrown_1	1.4e-06	Mayo	TCX	TCXyellow_2	0.00276801
3:95232623	DLPFCturquoise_1	1.4e-06	Mayo	TCX	TCXyellow_1	0.0190684
3:95236309	DLPFCturquoise_1	1.4e-06	Mayo	TCX	TCXyellow_1	0.0190684
3:95241836	DLPFCturquoise_1	1.4e-06	Mayo	TCX	TCXyellow_1	0.0190684
3:95244684	DLPFCturquoise_1	1.4e-06	Mayo	TCX	TCXyellow_1	0.0190684
3:95263189	DLPFCturquoise_1	1.42e-06	Mayo	TCX	TCXyellow_1	0.0241687
18:42844100	DLPFCblue_1	1.42e-06	Mayo	TCX	TCXblue_1	0.0401269
3:95251927	DLPFCturquoise_1	1.44e-06	Mayo	TCX	TCXyellow_1	0.0190684
3:95268518	DLPFCturquoise_1	1.45e-06	Mayo	TCX	TCXyellow_1	0.0190684
3:184355105	DLPFCyellow_2	1.46e-06	Mayo	TCX	TCXgreen_1	0.0300981
3:184355688	DLPFCyellow_2	1.46e-06	Mayo	TCX	TCXgreen_1	0.0300981
3:95269038	DLPFCturquoise_1	1.62e-06	Mayo	TCX	TCXyellow_1	0.0190684
3:146499461	DLPFCyellow_2	1.63e-06	Mayo	TCX	TCXyellow_2	0.0484933
3:154812555	DLPFCbrown_1	1.64e-06	Mayo	TCX	A	0.0494407
7:12212919	DLPFCbrown_1	1.65e-06	Mayo	TCX	TCXgreen_1	0.00278237
3:146464613	DLPFCyellow_2	1.67e-06	Mayo	TCX	TCXyellow_2	0.0454299
3:95261645	DLPFCturquoise_1	1.7e-06	Mayo	TCX	TCXyellow_1	0.0191061
3:146490547	DLPFCyellow_2	1.73e-06	Mayo	TCX	TCXyellow_2	0.0454299
3:146491026	DLPFCyellow_2	1.73e-06	Mayo	TCX	TCXyellow_2	0.0454299
3:146491464	DLPFCyellow_2	1.73e-06	Mayo	TCX	TCXyellow_2	0.0454299
3:146491964	DLPFCyellow_2	1.73e-06	Mayo	TCX	TCXyellow_2	0.0454299
3:146493021	DLPFCyellow_2	1.73e-06	Mayo	TCX	TCXyellow_2	0.0454299
3:146493265	DLPFCyellow_2	1.73e-06	Mayo	TCX	TCXyellow_2	0.0454299
3:146493723	DLPFCyellow_2	1.73e-06	Mayo	TCX	TCXyellow_2	0.0454299
3:146494488	DLPFCyellow_2	1.73e-06	Mayo	TCX	TCXyellow_2	0.0454299
3:146494919	DLPFCyellow_2	1.73e-06	Mayo	TCX	TCXyellow_2	0.0454299
18:42841642	DLPFCblue_1	1.76e-06	Mayo	TCX	TCXblue_1	0.0401269
7:12229423	DLPFCbrown_1	1.77e-06	Mayo	TCX	TCXyellow_2	0.00497088
3:146498818	DLPFCyellow_2	1.79e-06	Mayo	TCX	TCXyellow_2	0.0445254
3:146501091	DLPFCyellow_2	1.79e-06	Mayo	TCX	TCXyellow_2	0.0445254
7:12237928	DLPFCbrown_1	1.79e-06	Mayo	TCX	TCXyellow_2	0.00432356
7:12241823	DLPFCbrown_1	1.79e-06	Mayo	TCX	TCXyellow_2	0.00432356
7:12246835	DLPFCbrown_1	1.79e-06	Mayo	TCX	TCXyellow_2	0.00432356
3:95272433	DLPFCturquoise_1	1.86e-06	Mayo	TCX	TCXyellow_1	0.0190684
3:146505745	DLPFCyellow_2	1.87e-06	Mayo	TCX	TCXyellow_2	0.0445254
18:42843207	DLPFCblue_1	1.88e-06	Mayo	TCX	TCXblue_1	0.0401269
7:12217361	DLPFCyellow_2	1.89e-06	Mayo	TCX	TCXyellow_2	0.00753677
3:146488309	DLPFCyellow_2	1.9e-06	Mayo	TCX	TCXyellow_2	0.0454299
3:146488356	DLPFCyellow_2	1.9e-06	Mayo	TCX	TCXyellow_2	0.0454299
3:184352360	DLPFCyellow_2	1.9e-06	Mayo	TCX	TCXgreen_1	0.0384497
7:115118069	DLPFCbrown_2	1.93e-06	Mayo	TCX	C	0.045409
3:95234306	DLPFCturquoise_1	1.96e-06	Mayo	TCX	TCXyellow_1	0.0190684
3:95234331	DLPFCturquoise_1	1.96e-06	Mayo	TCX	TCXyellow_1	0.0190684
3:95234379	DLPFCturquoise_1	1.96e-06	Mayo	TCX	TCXyellow_1	0.0190684
3:95238979	DLPFCturquoise_1	1.96e-06	Mayo	TCX	TCXyellow_1	0.0190684
3:95239182	DLPFCturquoise_1	1.96e-06	Mayo	TCX	TCXyellow_1	0.0190684
3:95240142	DLPFCturquoise_1	1.96e-06	Mayo	TCX	TCXyellow_1	0.0190684
3:95241502	DLPFCturquoise_1	1.96e-06	Mayo	TCX	TCXyellow_1	0.0190684
3:95248314	DLPFCturquoise_1	1.96e-06	Mayo	TCX	TCXyellow_1	0.0190684
3:146497256	DLPFCyellow_2	1.97e-06	Mayo	TCX	TCXyellow_2	0.0454299
1:96780557	DLPFCblue_3	2.05e-06	Mayo	TCX	TCXgreen_2	0.0425838
3:146491353	DLPFCyellow_2	2.05e-06	Mayo	TCX	TCXyellow_2	0.0454299
7:12277081	DLPFCbrown_1	2.06e-06	Mayo	TCX	TCXyellow_2	0.00541793
18:70296422	DLPFCblue_1	2.08e-06	Mayo	TCX	TCXyellow_1	0.0433256
3:146479978	DLPFCyellow_2	2.08e-06	Mayo	TCX	TCXyellow_2	0.0454299
3:95275700	DLPFCturquoise_1	2.16e-06	Mayo	TCX	TCXyellow_1	0.027941
17:42580061	DLPFCbrown_1	2.16e-06	Mayo	TCX	TCXyellow_2	0.0379815
19:53280650	DLPFCblue_1	2.2e-06	Mayo	TCX	TCXgreen_2	0.00709759
3:95267020	DLPFCturquoise_1	2.21e-06	Mayo	TCX	TCXyellow_1	0.0190684
3:95229753	DLPFCturquoise_1	2.24e-06	Mayo	TCX	TCXyellow_1	0.0216326
3:95249514	DLPFCturquoise_1	2.28e-06	Mayo	TCX	TCXyellow_1	0.0191061
3:95252837	DLPFCturquoise_1	2.39e-06	Mayo	TCX	TCXyellow_1	0.0191061
1:16096279	DLPFCblue_4	2.4e-06	Mayo	TCX	TCXturquoise_2	0.00104787
3:146503157	DLPFCyellow_2	2.43e-06	Mayo	TCX	TCXyellow_2	0.0445254
4:112452339	DLPFCblue_3	2.44e-06	Mayo	TCX	TCXgreen_1	0.0212853
17:42583651	DLPFCbrown_1	2.49e-06	Mayo	TCX	TCXyellow_2	0.0379815
19:14401850	DLPFCturquoise_1	2.49e-06	Mayo	TCX	TCXgreen_2	0.0243933
7:4438866	DLPFCyellow_1	2.52e-06	Mayo	TCX	TCXbrown_2	0.014115
2:31876492	DLPFCyellow_1	2.56e-06	Mayo	TCX	TCXturquoise_3	0.044826
7:12285329	DLPFCbrown_1	2.6e-06	Mayo	TCX	TCXgreen_1	0.00449524
1:96760946	DLPFCblue_3	2.61e-06	Mayo	TCX	TCXgreen_2	0.0129314
3:95231716	DLPFCturquoise_1	2.62e-06	Mayo	TCX	TCXyellow_1	0.0227881
22:21248649	DLPFCbrown_1	2.65e-06	Mayo	TCX	B	0.00653832
17:42560209	DLPFCbrown_1	2.65e-06	Mayo	TCX	TCXyellow_2	0.0379815
3:95247746	DLPFCturquoise_1	2.69e-06	Mayo	TCX	TCXyellow_1	0.0190684
18:42850894	DLPFCblue_1	2.72e-06	Mayo	TCX	TCXblue_1	0.027848
17:42515331	DLPFCbrown_1	2.76e-06	Mayo	TCX	TCXyellow_2	0.0420161
7:12260552	DLPFCbrown_1	2.78e-06	Mayo	TCX	TCXyellow_2	0.00541793
7:12270583	DLPFCbrown_1	2.78e-06	Mayo	TCX	TCXyellow_2	0.00541793
7:12225396	DLPFCyellow_2	2.93e-06	Mayo	TCX	TCXyellow_2	0.0112668
20:17489733	DLPFCbrown_1	2.97e-06	Mayo	TCX	TCXblue_1	0.0235061
18:70297273	DLPFCblue_1	2.98e-06	Mayo	TCX	TCXyellow_1	0.0433256
17:42549880	DLPFCbrown_1	3.05e-06	Mayo	TCX	TCXyellow_2	0.0379815
7:12272026	DLPFCbrown_1	3.07e-06	Mayo	TCX	TCXyellow_2	0.00541793
8:8854876	DLPFCblue_2	3.1e-06	Mayo	TCX	TCXgreen_1	0.0139523
20:17489473	DLPFCbrown_1	3.17e-06	Mayo	TCX	TCXblue_1	0.0265825
20:17489791	DLPFCbrown_1	3.17e-06	Mayo	TCX	TCXblue_1	0.0235061
8:13274922	B	3.22e-06	Mayo	TCX	TCXturquoise_1	0.0384208
3:95105974	DLPFCturquoise_1	3.25e-06	Mayo	TCX	C	0.0376333
17:42570346	DLPFCbrown_1	3.27e-06	Mayo	TCX	TCXyellow_2	0.0379815
8:8855404	DLPFCblue_2	3.28e-06	Mayo	TCX	TCXgreen_1	0.0125019
8:8855439	DLPFCblue_2	3.28e-06	Mayo	TCX	TCXgreen_1	0.0125019
8:8855519	DLPFCblue_2	3.28e-06	Mayo	TCX	TCXgreen_1	0.0125019
8:8855536	DLPFCblue_2	3.28e-06	Mayo	TCX	TCXgreen_1	0.0125019
8:8855594	DLPFCblue_2	3.28e-06	Mayo	TCX	TCXgreen_1	0.0125019
8:8856126	DLPFCblue_2	3.28e-06	Mayo	TCX	TCXgreen_1	0.0125019
8:8856396	DLPFCblue_2	3.28e-06	Mayo	TCX	TCXgreen_1	0.0125019
8:8857551	DLPFCblue_2	3.28e-06	Mayo	TCX	TCXgreen_1	0.0125019
8:8857724	DLPFCblue_2	3.28e-06	Mayo	TCX	TCXgreen_1	0.0125019
8:8858201	DLPFCblue_2	3.28e-06	Mayo	TCX	TCXgreen_1	0.0125019
19:14400583	DLPFCturquoise_1	3.33e-06	Mayo	TCX	TCXgreen_2	0.0259987
6:151632968	DLPFCyellow_2	3.35e-06	Mayo	TCX	TCXblue_1	0.0487378
11:30044230	B	3.38e-06	Mayo	TCX	TCXyellow_2	0.0463563
9:129400447	DLPFCyellow_3	3.42e-06	Mayo	TCX	TCXbrown_1	0.00889152
19:14401178	DLPFCturquoise_1	3.43e-06	Mayo	TCX	TCXgreen_2	0.0243933
3:146499301	DLPFCyellow_2	3.49e-06	Mayo	TCX	TCXyellow_2	0.0445254
7:4439722	DLPFCyellow_1	3.5e-06	Mayo	TCX	TCXbrown_2	0.014115
11:75299947	B	3.51e-06	Mayo	TCX	A	0.00152806
11:75325184	B	3.55e-06	Mayo	TCX	A	0.00310602
4:124751509	DLPFCturquoise_1	3.61e-06	Mayo	TCX	TCXgreen_2	0.01538
7:113744582	DLPFCbrown_1	3.65e-06	Mayo	TCX	C	0.0148257
3:146501274	DLPFCyellow_2	3.67e-06	Mayo	TCX	TCXyellow_2	0.0445254
11:75378674	B	3.68e-06	Mayo	TCX	A	0.00331642
11:30054754	DLPFCbrown_2	3.71e-06	Mayo	TCX	TCXyellow_2	0.0460633
11:30051385	B	3.75e-06	Mayo	TCX	TCXyellow_2	0.0463563
11:30054459	B	3.87e-06	Mayo	TCX	TCXyellow_2	0.0463563
7:113763274	DLPFCbrown_1	3.92e-06	Mayo	TCX	C	0.0148257
17:42589924	DLPFCbrown_1	3.94e-06	Mayo	TCX	TCXyellow_2	0.0379815
7:12222996	DLPFCbrown_1	3.95e-06	Mayo	TCX	TCXyellow_2	0.00420191
20:36468955	DLPFCblue_2	3.97e-06	Mayo	TCX	TCXbrown_1	0.00915424
20:36469471	DLPFCblue_2	3.97e-06	Mayo	TCX	TCXbrown_1	0.00915424
20:36471998	DLPFCblue_2	3.97e-06	Mayo	TCX	TCXbrown_1	0.00915424
6:102544330	DLPFCyellow_3	4.01e-06	Mayo	TCX	TCXbrown_1	0.0287725
2:55757011	DLPFCblue_2	4.03e-06	Mayo	TCX	A	0.0381167
7:12221246	DLPFCyellow_2	4.04e-06	Mayo	TCX	TCXyellow_2	0.00905373
9:129391538	DLPFCyellow_3	4.04e-06	Mayo	TCX	B	0.0057783
8:104111910	DLPFCblue_2	4.05e-06	Mayo	TCX	C	0.0384956
3:95265856	DLPFCturquoise_1	4.08e-06	Mayo	TCX	TCXyellow_1	0.0190684
19:14402272	DLPFCturquoise_1	4.13e-06	Mayo	TCX	TCXgreen_2	0.0243933
17:42449789	DLPFCyellow_2	4.15e-06	Mayo	TCX	TCXturquoise_1	0.015013
7:113751991	DLPFCbrown_1	4.2e-06	Mayo	TCX	C	0.0148257
5:6302070	DLPFCbrown_2	4.21e-06	Mayo	TCX	TCXgreen_1	0.0152755
11:30043350	DLPFCbrown_2	4.34e-06	Mayo	TCX	TCXyellow_2	0.0460633
5:52705376	DLPFCturquoise_2	4.38e-06	Mayo	TCX	TCXturquoise_1	0.0267754
17:42482291	DLPFCbrown_1	4.41e-06	Mayo	TCX	TCXyellow_2	0.0379815
9:129322349	DLPFCyellow_3	4.6e-06	Mayo	TCX	B	0.00449833
19:14402324	DLPFCturquoise_1	4.63e-06	Mayo	TCX	TCXgreen_2	0.0243933
17:9993932	DLPFCblue_1	4.65e-06	Mayo	TCX	A	0.00938625
4:112371737	DLPFCblue_3	4.68e-06	Mayo	TCX	A	0.0303443
11:75300048	B	4.79e-06	Mayo	TCX	A	0.000993299
2:31872513	DLPFCyellow_2	4.79e-06	Mayo	TCX	TCXturquoise_3	0.00744541
1:64131709	DLPFCblue_2	4.8e-06	Mayo	TCX	TCXbrown_4	0.0107768
1:64133117	DLPFCblue_2	4.8e-06	Mayo	TCX	TCXbrown_4	0.0149864
1:64138040	DLPFCblue_2	4.8e-06	Mayo	TCX	TCXbrown_2	0.00896073
7:113752909	DLPFCbrown_1	4.89e-06	Mayo	TCX	C	0.0148257
17:42443784	DLPFCyellow_2	4.95e-06	Mayo	TCX	TCXturquoise_1	0.0160408
1:64135712	DLPFCblue_2	4.96e-06	Mayo	TCX	TCXbrown_2	0.0104009
7:113753054	DLPFCbrown_1	4.97e-06	Mayo	TCX	C	0.0148257
14:90009698	DLPFCyellow_3	4.99e-06	Mayo	TCX	TCXyellow_1	0.0457297
7:107462440	DLPFCyellow_1	5.01e-06	Mayo	TCX	TCXbrown_1	0.0230614
3:154825385	DLPFCbrown_1	5.06e-06	Mayo	TCX	A	0.0436358
21:27783039	DLPFCblue_1	5.08e-06	Mayo	TCX	TCXturquoise_1	0.0448417
6:106042425	A	5.12e-06	Mayo	TCX	TCXbrown_4	0.0325584
6:106045142	A	5.12e-06	Mayo	TCX	TCXbrown_4	0.0431573
6:106045238	A	5.12e-06	Mayo	TCX	TCXbrown_4	0.0431573
6:106046288	A	5.12e-06	Mayo	TCX	TCXbrown_4	0.0431573
17:42449025	DLPFCyellow_2	5.14e-06	Mayo	TCX	TCXturquoise_1	0.015013
17:42451305	DLPFCyellow_2	5.14e-06	Mayo	TCX	TCXturquoise_1	0.015013
17:42453065	DLPFCyellow_2	5.14e-06	Mayo	TCX	TCXturquoise_1	0.0255214
17:42454243	DLPFCyellow_2	5.14e-06	Mayo	TCX	TCXturquoise_1	0.0255214
3:169181582	DLPFCblue_3	5.21e-06	Mayo	TCX	TCXturquoise_2	0.0310713
3:100633566	DLPFCyellow_1	5.22e-06	Mayo	TCX	TCXyellow_1	0.00615358
9:129391862	DLPFCyellow_3	5.36e-06	Mayo	TCX	B	0.0057783
11:30054303	DLPFCbrown_2	5.43e-06	Mayo	TCX	TCXyellow_2	0.0460633
20:17488944	DLPFCbrown_1	5.44e-06	Mayo	TCX	TCXblue_1	0.0235061
7:12224708	DLPFCyellow_2	5.59e-06	Mayo	TCX	TCXyellow_2	0.0224159
7:12254012	DLPFCbrown_1	5.6e-06	Mayo	TCX	TCXgreen_1	0.00573816
12:81451627	DLPFCblue_4	5.64e-06	Mayo	TCX	B	0.00106777
6:8285005	DLPFCbrown_1	5.66e-06	Mayo	TCX	A	0.0328192
6:102595588	DLPFCyellow_3	5.69e-06	Mayo	TCX	TCXbrown_1	0.0446806
20:36478983	DLPFCblue_2	5.69e-06	Mayo	TCX	TCXbrown_1	0.0102826
4:112335229	DLPFCblue_3	5.72e-06	Mayo	TCX	A	0.0383858
21:17633645	DLPFCyellow_2	5.77e-06	Mayo	TCX	TCXbrown_1	0.0125511
18:70236901	DLPFCyellow_2	5.86e-06	Mayo	TCX	B	0.0357929
18:70236929	DLPFCyellow_2	5.86e-06	Mayo	TCX	B	0.0357929
18:70244955	DLPFCyellow_2	5.86e-06	Mayo	TCX	B	0.0357929
18:70247295	DLPFCyellow_2	5.86e-06	Mayo	TCX	B	0.0357929
6:102595335	DLPFCyellow_3	5.9e-06	Mayo	TCX	TCXbrown_1	0.0446806
1:64146194	DLPFCblue_2	5.95e-06	Mayo	TCX	TCXbrown_4	0.0231746
1:64146390	DLPFCblue_2	5.95e-06	Mayo	TCX	TCXbrown_4	0.0295848
1:64163691	DLPFCblue_2	5.95e-06	Mayo	TCX	TCXbrown_4	0.0295848
8:8858888	DLPFCblue_2	5.97e-06	Mayo	TCX	TCXgreen_1	0.0125019
8:8859315	DLPFCblue_2	5.97e-06	Mayo	TCX	TCXgreen_1	0.0125019
11:75392559	B	6.04e-06	Mayo	TCX	A	0.00900205
1:64117913	DLPFCblue_4	6.04e-06	Mayo	TCX	TCXblue_1	0.0283521
17:42446420	DLPFCyellow_2	6.06e-06	Mayo	TCX	TCXturquoise_1	0.015013
5:52704091	DLPFCturquoise_2	6.13e-06	Mayo	TCX	TCXturquoise_1	0.0267754
4:167658259	DLPFCturquoise_1	6.17e-06	Mayo	TCX	TCXbrown_3	0.0114943
18:56305091	DLPFCblue_1	6.24e-06	Mayo	TCX	TCXyellow_2	0.00419009
11:131829849	DLPFCbrown_2	6.32e-06	Mayo	TCX	TCXgreen_2	0.0472016
8:4298036	DLPFCbrown_1	6.38e-06	Mayo	TCX	B	0.00050402
19:14401377	DLPFCturquoise_1	6.41e-06	Mayo	TCX	TCXgreen_2	0.0172669
2:124894579	DLPFCblue_3	6.49e-06	Mayo	TCX	TCXbrown_1	0.0272512
2:121284133	A	6.49e-06	Mayo	TCX	TCXbrown_1	0.0148235
3:95229880	DLPFCturquoise_1	6.51e-06	Mayo	TCX	TCXyellow_1	0.0101156
5:151058893	DLPFCblue_1	6.51e-06	Mayo	TCX	B	0.0161189
2:32103689	DLPFCyellow_1	6.53e-06	Mayo	TCX	C	0.0196485
1:157635373	DLPFCyellow_1	6.67e-06	Mayo	TCX	TCXturquoise_3	0.0365157
20:36447486	DLPFCblue_2	6.73e-06	Mayo	TCX	TCXbrown_1	0.00915424
20:36450693	DLPFCblue_2	6.73e-06	Mayo	TCX	TCXbrown_1	0.00915424
20:36450797	DLPFCblue_2	6.73e-06	Mayo	TCX	TCXbrown_1	0.00915424
20:36451167	DLPFCblue_2	6.73e-06	Mayo	TCX	TCXbrown_1	0.00915424
20:36452736	DLPFCblue_2	6.73e-06	Mayo	TCX	TCXbrown_1	0.00915424
20:36466853	DLPFCblue_2	6.73e-06	Mayo	TCX	TCXbrown_1	0.00915424
20:36473225	DLPFCblue_2	6.73e-06	Mayo	TCX	TCXbrown_1	0.00915424
20:36475512	DLPFCblue_2	6.73e-06	Mayo	TCX	TCXbrown_1	0.00915424
20:36475515	DLPFCblue_2	6.73e-06	Mayo	TCX	TCXbrown_1	0.00915424
20:36480291	DLPFCblue_2	6.73e-06	Mayo	TCX	TCXbrown_1	0.00915424
20:36491033	DLPFCblue_2	6.73e-06	Mayo	TCX	TCXbrown_1	0.00915424
20:36498767	DLPFCblue_2	6.73e-06	Mayo	TCX	TCXbrown_1	0.00915424
3:95230380	DLPFCturquoise_1	6.73e-06	Mayo	TCX	TCXyellow_1	0.0122423
2:23732894	DLPFCbrown_2	6.91e-06	Mayo	TCX	TCXbrown_2	0.0166412
4:112403647	DLPFCblue_3	6.98e-06	Mayo	TCX	C	0.0428772
3:95335260	DLPFCturquoise_1	7.02e-06	Mayo	TCX	TCXyellow_1	0.0196729
2:31781026	DLPFCyellow_2	7.12e-06	Mayo	TCX	C	0.0200743
7:12279833	DLPFCbrown_1	7.26e-06	Mayo	TCX	TCXyellow_2	0.000207386
4:167671168	DLPFCturquoise_1	7.37e-06	Mayo	TCX	TCXbrown_3	0.0114943
4:167690280	DLPFCturquoise_1	7.37e-06	Mayo	TCX	TCXbrown_3	0.0114943
4:167690351	DLPFCturquoise_1	7.37e-06	Mayo	TCX	TCXbrown_3	0.0114943
4:167692012	DLPFCturquoise_1	7.37e-06	Mayo	TCX	TCXbrown_3	0.0114943
2:32003345	DLPFCyellow_1	7.6e-06	Mayo	TCX	C	0.0489973
6:19868404	DLPFCturquoise_2	7.6e-06	Mayo	TCX	TCXbrown_2	0.00972541
11:75397231	B	7.72e-06	Mayo	TCX	A	0.00723804
4:125047294	A	7.79e-06	Mayo	TCX	TCXgreen_2	0.0023929
20:24968639	A	7.81e-06	Mayo	TCX	C	0.0364164
7:113735036	DLPFCbrown_1	7.81e-06	Mayo	TCX	C	0.0144457
3:154821173	DLPFCbrown_1	7.86e-06	Mayo	TCX	A	0.0372241
17:42454806	DLPFCyellow_2	7.88e-06	Mayo	TCX	TCXturquoise_1	0.0255214
2:31978545	DLPFCyellow_1	7.9e-06	Mayo	TCX	C	0.0209975
12:76114193	DLPFCblue_1	7.91e-06	Mayo	TCX	C	0.0107241
11:75392952	B	7.92e-06	Mayo	TCX	A	0.00900205
18:70229436	DLPFCyellow_2	7.93e-06	Mayo	TCX	B	0.0357929
4:819328	DLPFCbrown_2	8e-06	Mayo	TCX	TCXblue_1	0.0150399
2:32043947	DLPFCyellow_1	8.18e-06	Mayo	TCX	C	0.0180078
4:124721856	DLPFCturquoise_1	8.21e-06	Mayo	TCX	TCXgreen_2	0.03697
6:8313726	DLPFCbrown_1	8.3e-06	Mayo	TCX	A	0.0401599
6:8317533	DLPFCbrown_1	8.3e-06	Mayo	TCX	A	0.0401599
6:8321548	DLPFCbrown_1	8.3e-06	Mayo	TCX	A	0.0401599
7:113720144	DLPFCbrown_1	8.32e-06	Mayo	TCX	C	0.0233415
4:124741042	DLPFCturquoise_1	8.32e-06	Mayo	TCX	TCXgreen_2	0.01538
4:124743279	DLPFCturquoise_1	8.32e-06	Mayo	TCX	TCXgreen_2	0.01538
4:124743846	DLPFCturquoise_1	8.32e-06	Mayo	TCX	TCXgreen_2	0.01538
4:167652786	DLPFCturquoise_1	8.35e-06	Mayo	TCX	TCXbrown_3	0.0181096
4:167661037	DLPFCturquoise_1	8.35e-06	Mayo	TCX	TCXbrown_3	0.0114943
4:167661745	DLPFCturquoise_1	8.35e-06	Mayo	TCX	TCXbrown_3	0.0114943
4:167664236	DLPFCturquoise_1	8.35e-06	Mayo	TCX	TCXbrown_3	0.0114943
4:167664346	DLPFCturquoise_1	8.35e-06	Mayo	TCX	TCXbrown_3	0.0114943
4:167665707	DLPFCturquoise_1	8.35e-06	Mayo	TCX	TCXbrown_3	0.0114943
4:167666036	DLPFCturquoise_1	8.35e-06	Mayo	TCX	TCXbrown_3	0.0114943
4:167666468	DLPFCturquoise_1	8.35e-06	Mayo	TCX	TCXbrown_3	0.0114943
4:167668148	DLPFCturquoise_1	8.35e-06	Mayo	TCX	TCXbrown_3	0.0114943
4:167668288	DLPFCturquoise_1	8.35e-06	Mayo	TCX	TCXbrown_3	0.0114943
4:167668872	DLPFCturquoise_1	8.35e-06	Mayo	TCX	TCXbrown_3	0.0114943
6:8313284	DLPFCbrown_1	8.37e-06	Mayo	TCX	A	0.0401599
14:66290126	DLPFCbrown_2	8.38e-06	Mayo	TCX	TCXbrown_4	0.037334
17:42485044	DLPFCbrown_1	8.44e-06	Mayo	TCX	TCXyellow_2	0.0379815
11:131822439	DLPFCbrown_2	8.45e-06	Mayo	TCX	TCXgreen_2	0.0472016
17:42454463	DLPFCyellow_2	8.53e-06	Mayo	TCX	TCXturquoise_1	0.015013
3:29500962	DLPFCturquoise_1	8.69e-06	Mayo	TCX	TCXgreen_1	0.0499708
4:167666901	DLPFCturquoise_1	8.77e-06	Mayo	TCX	TCXbrown_3	0.0114943
4:167666902	DLPFCturquoise_1	8.77e-06	Mayo	TCX	TCXbrown_3	0.0114943
2:31816734	DLPFCyellow_2	8.78e-06	Mayo	TCX	C	0.0167968
6:102571872	DLPFCyellow_3	8.96e-06	Mayo	TCX	TCXbrown_2	0.0237113
20:798692	DLPFCblue_3	9.01e-06	Mayo	TCX	TCXbrown_2	0.022852
4:167672184	DLPFCturquoise_1	9.02e-06	Mayo	TCX	TCXbrown_3	0.0119242
17:43019084	DLPFCturquoise_1	9.02e-06	Mayo	TCX	TCXblue_1	0.0194257
6:102592879	DLPFCyellow_3	9.04e-06	Mayo	TCX	TCXbrown_1	0.0446806
17:9977467	DLPFCblue_1	9.07e-06	Mayo	TCX	A	0.0102979
17:9994334	DLPFCblue_1	9.47e-06	Mayo	TCX	A	0.00389317
4:124728420	DLPFCturquoise_1	9.51e-06	Mayo	TCX	TCXgreen_2	0.0382039
4:124731102	DLPFCturquoise_1	9.51e-06	Mayo	TCX	TCXgreen_2	0.0313158
4:124732639	DLPFCturquoise_1	9.51e-06	Mayo	TCX	TCXgreen_2	0.0313158
4:124734953	DLPFCturquoise_1	9.51e-06	Mayo	TCX	TCXgreen_2	0.0313158
3:95235348	DLPFCturquoise_1	9.58e-06	Mayo	TCX	TCXyellow_1	0.0090215
2:55789414	DLPFCblue_2	9.74e-06	Mayo	TCX	A	0.0387325
4:826725	DLPFCbrown_2	9.75e-06	Mayo	TCX	TCXblue_1	0.0245918
4:167686355	DLPFCturquoise_1	9.88e-06	Mayo	TCX	TCXgreen_1	0.00672307
2:31848637	DLPFCyellow_1	9.98e-06	Mayo	TCX	C	0.023971
7:12283276	DLPFCyellow_2	8.42e-12	MSBB	FP	FPyellow_2	0.0036135
7:12283329	DLPFCyellow_2	8.42e-12	MSBB	FP	FPyellow_2	0.0036135
7:12283787	DLPFCyellow_2	8.42e-12	MSBB	FP	FPyellow_2	0.0036135
7:12284008	DLPFCyellow_2	8.42e-12	MSBB	FP	FPyellow_2	0.0036135
7:12270815	DLPFCyellow_2	9.36e-12	MSBB	FP	FPyellow_2	0.00408283
7:12269593	DLPFCyellow_2	1.22e-11	MSBB	FP	FPyellow_2	0.00352592
7:12273413	DLPFCyellow_2	1.26e-11	MSBB	FP	FPyellow_2	0.00408283
7:12272568	DLPFCyellow_2	1.28e-11	MSBB	FP	FPyellow_2	0.00408283
7:12269260	DLPFCyellow_2	1.4e-11	MSBB	FP	FPyellow_2	0.00408283
7:12285140	DLPFCyellow_2	1.43e-11	MSBB	FP	FPyellow_2	0.00206531
7:12264737	DLPFCyellow_2	1.53e-11	MSBB	FP	FPyellow_2	0.00408283
7:12265988	DLPFCyellow_2	1.53e-11	MSBB	FP	FPyellow_2	0.00408283
7:12267837	DLPFCyellow_2	1.53e-11	MSBB	FP	FPyellow_2	0.00408283
7:12268117	DLPFCyellow_2	1.53e-11	MSBB	FP	FPyellow_2	0.00408283
7:12268468	DLPFCyellow_2	1.53e-11	MSBB	FP	FPyellow_2	0.00408283
7:12268811	DLPFCyellow_2	1.53e-11	MSBB	FP	FPyellow_2	0.00408283
7:12269575	DLPFCyellow_2	1.53e-11	MSBB	FP	FPyellow_2	0.00408283
7:12269762	DLPFCyellow_2	1.53e-11	MSBB	FP	FPyellow_2	0.00408283
7:12269804	DLPFCyellow_2	1.53e-11	MSBB	FP	FPyellow_2	0.00408283
7:12269817	DLPFCyellow_2	1.53e-11	MSBB	FP	FPyellow_2	0.00408283
7:12270519	DLPFCyellow_2	1.53e-11	MSBB	FP	FPyellow_2	0.00408283
7:12270565	DLPFCyellow_2	1.53e-11	MSBB	FP	FPyellow_2	0.00408283
7:12270625	DLPFCyellow_2	1.53e-11	MSBB	FP	FPyellow_2	0.00408283
7:12270770	DLPFCyellow_2	1.53e-11	MSBB	FP	FPyellow_2	0.00408283
7:12272116	DLPFCyellow_2	1.53e-11	MSBB	FP	FPyellow_2	0.00408283
7:12276885	DLPFCyellow_2	1.53e-11	MSBB	FP	FPyellow_2	0.00325505
7:12277773	DLPFCyellow_2	1.53e-11	MSBB	FP	FPyellow_2	0.00408283
7:12267495	DLPFCyellow_2	1.53e-11	MSBB	FP	FPyellow_2	0.00408283
7:12267614	DLPFCyellow_2	1.53e-11	MSBB	FP	FPyellow_2	0.00408283
7:12268551	DLPFCyellow_2	1.53e-11	MSBB	FP	FPyellow_2	0.00408283
7:12269417	DLPFCyellow_2	1.53e-11	MSBB	FP	FPyellow_2	0.00408283
7:12279761	DLPFCyellow_2	1.59e-11	MSBB	FP	FPyellow_2	0.00325505
7:12280730	DLPFCyellow_2	1.64e-11	MSBB	FP	FPyellow_2	0.00325505
7:12284430	DLPFCyellow_2	1.76e-11	MSBB	FP	FPyellow_2	0.00681114
7:12283227	DLPFCyellow_2	1.76e-11	MSBB	FP	FPyellow_2	0.0036135
7:12268717	DLPFCyellow_2	1.89e-11	MSBB	FP	FPyellow_2	0.00408283
7:12268792	DLPFCyellow_2	1.89e-11	MSBB	FP	FPyellow_2	0.00408283
7:12268798	DLPFCyellow_2	1.89e-11	MSBB	FP	FPyellow_2	0.00408283
7:12266867	DLPFCyellow_2	1.93e-11	MSBB	FP	FPyellow_2	0.00408283
7:12267734	DLPFCyellow_2	1.98e-11	MSBB	FP	FPyellow_2	0.00408283
7:12267552	DLPFCyellow_2	2.03e-11	MSBB	FP	FPyellow_2	0.00408283
7:12267559	DLPFCyellow_2	2.03e-11	MSBB	FP	FPyellow_2	0.00408283
7:12282451	DLPFCyellow_2	2.28e-11	MSBB	FP	FPyellow_2	0.0128513
7:12268668	DLPFCyellow_2	2.44e-11	MSBB	FP	FPyellow_4	0.0128228
7:12273496	DLPFCyellow_2	2.7e-11	MSBB	FP	FPyellow_2	0.00294867
7:12271997	DLPFCyellow_2	2.77e-11	MSBB	FP	FPyellow_2	0.00408283
7:12283873	DLPFCyellow_2	3.26e-11	MSBB	FP	FPyellow_2	0.0036135
7:12268082	DLPFCyellow_2	3.29e-11	MSBB	FP	FPyellow_2	0.00599861
7:12268243	DLPFCyellow_2	4.89e-11	MSBB	FP	FPyellow_2	0.00408283
7:12263378	DLPFCyellow_2	6.39e-11	MSBB	FP	FPyellow_2	0.00361657
7:12262717	DLPFCyellow_2	6.45e-11	MSBB	FP	FPyellow_2	0.00245385
7:12261829	DLPFCyellow_2	1.07e-10	MSBB	FP	FPyellow_2	0.00137501
7:12271252	DLPFCyellow_2	1.08e-10	MSBB	FP	FPyellow_2	0.00192103
7:12263799	DLPFCyellow_2	1.11e-10	MSBB	FP	FPyellow_2	0.00245385
7:12263800	DLPFCyellow_2	1.11e-10	MSBB	FP	FPyellow_2	0.00245385
7:12255664	DLPFCyellow_2	1.26e-10	MSBB	FP	FPyellow_2	0.00172805
7:12263437	DLPFCyellow_2	1.34e-10	MSBB	FP	FPyellow_2	0.00245385
7:12255511	DLPFCyellow_2	1.36e-10	MSBB	FP	FPyellow_2	0.0018955
7:12264871	DLPFCyellow_2	1.36e-10	MSBB	FP	FPyellow_2	0.00211771
7:12265059	DLPFCyellow_2	1.36e-10	MSBB	FP	FPyellow_2	0.00211771
7:12275675	DLPFCyellow_2	1.37e-10	MSBB	FP	FPyellow_2	0.00192103
7:12275508	DLPFCyellow_2	1.56e-10	MSBB	FP	FPyellow_2	0.00192103
7:12275624	DLPFCyellow_2	1.64e-10	MSBB	FP	FPyellow_2	0.00336103
7:12255434	DLPFCyellow_2	1.68e-10	MSBB	FP	FPyellow_2	0.00172805
7:12257527	DLPFCyellow_2	1.68e-10	MSBB	FP	FPyellow_2	0.00172805
7:12257549	DLPFCyellow_2	1.68e-10	MSBB	FP	FPyellow_2	0.00172805
7:12262242	DLPFCyellow_2	1.68e-10	MSBB	FP	FPyellow_2	0.00245385
7:12262571	DLPFCyellow_2	1.68e-10	MSBB	FP	FPyellow_2	0.00218353
7:12263183	DLPFCyellow_2	1.68e-10	MSBB	FP	FPyellow_2	0.00245385
7:12263587	DLPFCyellow_2	1.68e-10	MSBB	FP	FPyellow_2	0.00245385
7:12264261	DLPFCyellow_2	1.68e-10	MSBB	FP	FPyellow_2	0.00245385
7:12264297	DLPFCyellow_2	1.68e-10	MSBB	FP	FPyellow_2	0.00245385
7:12264467	DLPFCyellow_2	1.68e-10	MSBB	FP	FPyellow_2	0.00245385
7:12264666	DLPFCyellow_2	1.68e-10	MSBB	FP	FPyellow_2	0.00245385
7:12265192	DLPFCyellow_2	1.68e-10	MSBB	FP	FPyellow_2	0.00245385
7:12265848	DLPFCyellow_2	1.68e-10	MSBB	FP	FPyellow_2	0.00245385
7:12265952	DLPFCyellow_2	1.68e-10	MSBB	FP	FPyellow_2	0.00245385
7:12267221	DLPFCyellow_2	1.68e-10	MSBB	FP	FPyellow_2	0.00245385
7:12268758	DLPFCyellow_2	1.68e-10	MSBB	FP	FPyellow_2	0.00245385
7:12266551	DLPFCyellow_2	1.68e-10	MSBB	FP	FPyellow_2	0.00189774
7:12266706	DLPFCyellow_2	1.7e-10	MSBB	FP	FPyellow_2	0.00211771
7:12276011	DLPFCyellow_2	1.83e-10	MSBB	FP	FPyellow_2	0.00192103
7:12262801	DLPFCyellow_2	1.96e-10	MSBB	FP	FPyellow_2	0.00245385
7:12276045	DLPFCyellow_2	2.05e-10	MSBB	FP	FPyellow_2	0.00192103
7:12258755	DLPFCyellow_2	2.09e-10	MSBB	FP	FPyellow_2	0.00245385
7:12258665	DLPFCyellow_2	2.09e-10	MSBB	FP	FPyellow_2	0.00218353
7:12274413	DLPFCyellow_2	2.15e-10	MSBB	FP	FPyellow_2	0.00245385
7:12256548	DLPFCyellow_2	2.76e-10	MSBB	FP	FPyellow_2	0.00172805
7:12263538	DLPFCyellow_2	2.78e-10	MSBB	FP	FPyellow_2	0.00245385
7:12263546	DLPFCyellow_2	2.78e-10	MSBB	FP	FPyellow_2	0.00245385
7:12266814	DLPFCyellow_2	3.2e-10	MSBB	FP	FPyellow_2	0.00245385
7:12252540	DLPFCyellow_2	3.32e-10	MSBB	FP	FPyellow_2	0.00244578
7:12252659	DLPFCyellow_2	3.32e-10	MSBB	FP	FPyellow_2	0.00244578
7:12252741	DLPFCyellow_2	3.32e-10	MSBB	FP	FPyellow_2	0.00244578
7:12253362	DLPFCyellow_2	3.32e-10	MSBB	FP	FPyellow_2	0.00222177
7:12253372	DLPFCyellow_2	3.32e-10	MSBB	FP	FPyellow_2	0.00222177
7:12253543	DLPFCyellow_2	3.32e-10	MSBB	FP	FPyellow_2	0.00244578
7:12253563	DLPFCyellow_2	3.32e-10	MSBB	FP	FPyellow_2	0.00244578
7:12253880	DLPFCyellow_2	3.32e-10	MSBB	FP	FPyellow_2	0.00244578
7:12251560	DLPFCyellow_2	3.36e-10	MSBB	FP	FPyellow_2	0.0112841
7:12251671	DLPFCyellow_2	3.36e-10	MSBB	FP	FPyellow_2	0.0102322
7:12251790	DLPFCyellow_2	3.36e-10	MSBB	FP	FPyellow_2	0.0112841
7:12253088	DLPFCyellow_2	3.61e-10	MSBB	FP	FPyellow_2	0.00244578
7:12275818	DLPFCyellow_2	5.85e-10	MSBB	FP	FPyellow_2	0.00192103
7:12252893	DLPFCyellow_2	6.82e-10	MSBB	FP	FPyellow_2	0.00271641
7:12252902	DLPFCyellow_2	6.82e-10	MSBB	FP	FPyellow_2	0.00241386
7:12253050	DLPFCyellow_2	6.82e-10	MSBB	FP	FPyellow_2	0.00217294
7:12284378	DLPFCyellow_2	8.18e-10	MSBB	FP	FPyellow_2	0.00949688
4:112464264	DLPFCblue_3	1.85e-09	MSBB	FP	FPblue_3	0.0298118
7:12250402	DLPFCyellow_2	2.32e-09	MSBB	FP	FPyellow_2	0.0358212
4:112516607	DLPFCblue_3	3.32e-09	MSBB	FP	FPblue_3	0.0346136
13:29449701	B	5.27e-08	MSBB	FP	A	0.0116307
13:29476126	B	5.27e-08	MSBB	FP	A	0.0116307
13:29477983	B	5.27e-08	MSBB	FP	A	0.0116307
7:12261911	DLPFCyellow_2	6.39e-08	MSBB	FP	FPyellow_2	0.00646698
4:112373647	DLPFCblue_3	6.57e-08	MSBB	FP	FPblue_4	0.04312
4:112373210	DLPFCblue_3	6.59e-08	MSBB	FP	FPblue_4	0.0268075
4:112373897	DLPFCblue_3	6.59e-08	MSBB	FP	FPblue_4	0.00747783
4:112397597	DLPFCblue_3	7.81e-08	MSBB	FP	FPblue_4	0.0102463
4:112374925	DLPFCblue_3	7.92e-08	MSBB	FP	FPblue_4	0.04312
4:112374964	DLPFCblue_3	7.92e-08	MSBB	FP	FPblue_4	0.04312
4:112385147	DLPFCblue_3	7.92e-08	MSBB	FP	FPblue_4	0.0148373
4:112386094	DLPFCblue_3	7.92e-08	MSBB	FP	FPblue_4	0.0082271
4:112387494	DLPFCblue_3	7.92e-08	MSBB	FP	FPblue_4	0.0082271
4:112416117	DLPFCblue_3	8.74e-08	MSBB	FP	FPblue_4	0.0196899
4:112432973	DLPFCblue_3	8.74e-08	MSBB	FP	FPblue_4	0.0196899
4:112436956	DLPFCblue_3	8.74e-08	MSBB	FP	FPblue_4	0.0196899
4:112440217	DLPFCblue_3	8.74e-08	MSBB	FP	FPblue_4	0.0327217
4:112374991	DLPFCblue_3	1.01e-07	MSBB	FP	FPblue_4	0.04312
4:112357791	DLPFCblue_3	1.01e-07	MSBB	FP	FPblue_4	0.0268075
4:112385283	DLPFCblue_3	1.03e-07	MSBB	FP	FPblue_4	0.0082271
4:112373511	DLPFCblue_3	1.11e-07	MSBB	FP	FPblue_4	0.04312
4:112394265	DLPFCblue_3	1.12e-07	MSBB	FP	FPblue_4	0.0148373
4:112374110	DLPFCblue_3	1.2e-07	MSBB	FP	FPblue_4	0.04312
4:112386887	DLPFCblue_3	1.27e-07	MSBB	FP	FPblue_4	0.0460431
7:12267256	DLPFCbrown_1	1.27e-07	MSBB	FP	FPyellow_2	0.00800576
4:112368660	DLPFCblue_3	1.32e-07	MSBB	FP	FPblue_4	0.0309742
4:112358431	DLPFCblue_3	1.32e-07	MSBB	FP	FPblue_4	0.04312
11:96463340	DLPFCyellow_3	1.37e-07	MSBB	FP	FPyellow_2	0.0282458
4:112324651	DLPFCblue_3	1.4e-07	MSBB	FP	FPblue_4	0.0082271
4:112325121	DLPFCblue_3	1.4e-07	MSBB	FP	FPblue_4	0.010415
4:112336066	DLPFCblue_3	1.4e-07	MSBB	FP	FPblue_4	0.0082271
4:112336070	DLPFCblue_3	1.4e-07	MSBB	FP	FPblue_4	0.0082271
4:112339676	DLPFCblue_3	1.4e-07	MSBB	FP	FPblue_4	0.020432
4:112343559	DLPFCblue_3	1.4e-07	MSBB	FP	FPblue_4	0.0148373
4:112351687	DLPFCblue_3	1.4e-07	MSBB	FP	FPblue_4	0.0082271
4:112352123	DLPFCblue_3	1.4e-07	MSBB	FP	FPblue_4	0.0082271
4:112359312	DLPFCblue_3	1.4e-07	MSBB	FP	FPblue_4	0.0268075
4:112360168	DLPFCblue_3	1.4e-07	MSBB	FP	FPblue_4	0.0268075
4:112360724	DLPFCblue_3	1.4e-07	MSBB	FP	FPblue_4	0.04312
4:112361964	DLPFCblue_3	1.4e-07	MSBB	FP	FPblue_4	0.0330504
4:112363269	DLPFCblue_3	1.4e-07	MSBB	FP	FPblue_4	0.0148373
4:112364674	DLPFCblue_3	1.4e-07	MSBB	FP	FPblue_4	0.04312
4:112366851	DLPFCblue_3	1.4e-07	MSBB	FP	FPblue_4	0.04312
4:112366906	DLPFCblue_3	1.4e-07	MSBB	FP	FPblue_4	0.0148373
4:112368483	DLPFCblue_3	1.4e-07	MSBB	FP	FPblue_4	0.0148373
4:112369279	DLPFCblue_3	1.4e-07	MSBB	FP	FPblue_4	0.0309742
4:112369379	DLPFCblue_3	1.4e-07	MSBB	FP	FPblue_4	0.04312
4:112367475	DLPFCblue_3	1.45e-07	MSBB	FP	FPblue_4	0.0309742
4:112374323	DLPFCblue_3	1.51e-07	MSBB	FP	FPblue_4	0.0082271
4:112364125	DLPFCblue_3	1.65e-07	MSBB	FP	FPblue_4	0.04312
4:112347998	DLPFCblue_3	1.66e-07	MSBB	FP	FPblue_4	0.00923011
4:112402822	DLPFCblue_3	1.75e-07	MSBB	FP	FPblue_4	0.0306198
4:112411666	DLPFCblue_3	1.75e-07	MSBB	FP	FPblue_4	0.0489748
4:112367781	DLPFCblue_3	1.97e-07	MSBB	FP	FPblue_4	0.0309742
4:112367493	DLPFCblue_3	2.03e-07	MSBB	FP	FPblue_4	0.0148373
4:112358401	DLPFCblue_3	2.09e-07	MSBB	FP	FPblue_4	0.04312
11:96473943	DLPFCyellow_3	2.17e-07	MSBB	FP	FPbrown_2	0.0305353
4:112357272	DLPFCblue_3	2.4e-07	MSBB	FP	FPblue_4	0.0268075
19:51444421	DLPFCturquoise_2	2.49e-07	MSBB	FP	FPturquoise_2	0.00878089
11:96459934	DLPFCyellow_3	2.6e-07	MSBB	FP	FPbrown_2	0.0356534
4:112371032	DLPFCblue_3	2.69e-07	MSBB	FP	FPblue_4	0.04312
11:96495852	DLPFCyellow_3	2.98e-07	MSBB	FP	FPbrown_2	0.0395382
4:112385735	DLPFCblue_3	3.06e-07	MSBB	FP	FPblue_4	0.0082271
1:96061483	B	3.19e-07	MSBB	FP	B	0.0428267
4:112358173	DLPFCblue_3	3.28e-07	MSBB	FP	FPblue_4	0.04312
11:96467331	DLPFCyellow_3	3.39e-07	MSBB	FP	FPbrown_2	0.0147893
11:96485694	DLPFCyellow_3	3.39e-07	MSBB	FP	FPbrown_2	0.023187
11:96489077	DLPFCyellow_3	3.39e-07	MSBB	FP	FPbrown_2	0.023187
11:96489971	DLPFCyellow_3	3.5e-07	MSBB	FP	FPbrown_2	0.0395382
11:96478833	DLPFCyellow_3	3.6e-07	MSBB	FP	FPbrown_2	0.023187
11:96480012	DLPFCyellow_3	3.67e-07	MSBB	FP	FPbrown_2	0.023187
11:96471115	DLPFCyellow_3	3.68e-07	MSBB	FP	FPbrown_2	0.0258224
11:96471120	DLPFCyellow_3	3.68e-07	MSBB	FP	FPbrown_2	0.0258224
11:96458788	DLPFCyellow_3	3.9e-07	MSBB	FP	FPbrown_2	0.0448508
11:96459399	DLPFCyellow_3	3.9e-07	MSBB	FP	FPbrown_2	0.0448508
11:96460114	DLPFCyellow_3	3.9e-07	MSBB	FP	FPbrown_2	0.0448508
11:96465808	DLPFCyellow_3	3.9e-07	MSBB	FP	FPbrown_2	0.0270257
11:96468679	DLPFCyellow_3	3.9e-07	MSBB	FP	FPbrown_2	0.0258224
11:96468712	DLPFCyellow_3	3.9e-07	MSBB	FP	FPbrown_2	0.0258224
11:96470287	DLPFCyellow_3	3.9e-07	MSBB	FP	FPbrown_2	0.0258224
11:96470723	DLPFCyellow_3	3.9e-07	MSBB	FP	FPbrown_2	0.0258224
11:96470922	DLPFCyellow_3	3.9e-07	MSBB	FP	FPbrown_2	0.0258224
11:96471355	DLPFCyellow_3	3.9e-07	MSBB	FP	FPbrown_2	0.0258224
11:96473415	DLPFCyellow_3	3.9e-07	MSBB	FP	FPbrown_2	0.0441083
11:96475861	DLPFCyellow_3	3.9e-07	MSBB	FP	FPbrown_2	0.0254442
11:96478686	DLPFCyellow_3	3.9e-07	MSBB	FP	FPbrown_2	0.0395382
11:96480317	DLPFCyellow_3	3.9e-07	MSBB	FP	FPbrown_2	0.0202184
11:96480520	DLPFCyellow_3	3.9e-07	MSBB	FP	FPbrown_2	0.023187
11:96482924	DLPFCyellow_3	3.9e-07	MSBB	FP	FPbrown_2	0.023187
11:96484055	DLPFCyellow_3	3.9e-07	MSBB	FP	FPbrown_2	0.023187
11:96486326	DLPFCyellow_3	3.9e-07	MSBB	FP	FPbrown_2	0.023187
11:96488098	DLPFCyellow_3	3.9e-07	MSBB	FP	FPbrown_2	0.023187
11:96489481	DLPFCyellow_3	3.9e-07	MSBB	FP	FPbrown_2	0.023187
11:96489682	DLPFCyellow_3	3.9e-07	MSBB	FP	FPbrown_2	0.023187
11:96490207	DLPFCyellow_3	3.9e-07	MSBB	FP	FPbrown_2	0.0395382
11:96490383	DLPFCyellow_3	3.9e-07	MSBB	FP	FPbrown_2	0.023187
11:96490588	DLPFCyellow_3	3.9e-07	MSBB	FP	FPbrown_1	0.0271386
11:96491219	DLPFCyellow_3	3.9e-07	MSBB	FP	FPbrown_2	0.023187
11:96491688	DLPFCyellow_3	3.9e-07	MSBB	FP	FPbrown_2	0.0395382
11:96492138	DLPFCyellow_3	3.9e-07	MSBB	FP	FPbrown_2	0.023187
11:96492172	DLPFCyellow_3	3.9e-07	MSBB	FP	FPbrown_2	0.023187
11:96492501	DLPFCyellow_3	3.9e-07	MSBB	FP	FPbrown_2	0.023187
11:96492543	DLPFCyellow_3	3.9e-07	MSBB	FP	FPbrown_2	0.023187
11:96493508	DLPFCyellow_3	3.9e-07	MSBB	FP	FPbrown_2	0.023187
11:96494229	DLPFCyellow_3	3.9e-07	MSBB	FP	FPbrown_2	0.023187
11:96495099	DLPFCyellow_3	3.9e-07	MSBB	FP	FPbrown_2	0.023187
11:96495491	DLPFCyellow_3	3.9e-07	MSBB	FP	FPbrown_2	0.023187
11:96495503	DLPFCyellow_3	3.9e-07	MSBB	FP	FPbrown_2	0.0289308
11:96496314	DLPFCyellow_3	3.9e-07	MSBB	FP	FPbrown_2	0.0202184
11:96488749	DLPFCyellow_3	3.96e-07	MSBB	FP	FPbrown_2	0.023187
11:96475358	DLPFCyellow_3	3.98e-07	MSBB	FP	FPbrown_2	0.0258224
11:96475382	DLPFCyellow_3	3.98e-07	MSBB	FP	FPbrown_2	0.0441083
11:96469201	DLPFCyellow_3	4.01e-07	MSBB	FP	FPbrown_2	0.0258224
11:96497163	DLPFCyellow_3	4.38e-07	MSBB	FP	FPbrown_2	0.0395382
11:96468258	DLPFCyellow_3	4.67e-07	MSBB	FP	FPbrown_2	0.0270257
11:96488463	DLPFCyellow_3	4.88e-07	MSBB	FP	FPbrown_2	0.0202184
11:96488455	DLPFCyellow_3	4.95e-07	MSBB	FP	FPbrown_2	0.023187
11:96467850	DLPFCyellow_3	5.02e-07	MSBB	FP	FPbrown_2	0.0258224
4:112371813	DLPFCblue_3	5.44e-07	MSBB	FP	FPblue_4	0.0309742
17:75241520	DLPFCblue_3	5.87e-07	MSBB	FP	FPyellow_4	0.0213498
11:96500118	DLPFCyellow_3	6.06e-07	MSBB	FP	FPbrown_2	0.0471695
2:55888612	DLPFCblue_4	6.16e-07	MSBB	FP	FPbrown_2	0.0104467
17:75241661	DLPFCblue_3	6.19e-07	MSBB	FP	FPyellow_4	0.0234214
17:75241672	DLPFCblue_3	6.19e-07	MSBB	FP	FPyellow_4	0.0234214
2:55983929	DLPFCblue_4	6.5e-07	MSBB	FP	FPturquoise_1	0.0432566
3:118614640	DLPFCyellow_3	6.8e-07	MSBB	FP	FPyellow_3	0.0453444
11:96500214	DLPFCyellow_3	6.99e-07	MSBB	FP	FPbrown_2	0.0284432
11:96457310	DLPFCyellow_3	7.01e-07	MSBB	FP	FPbrown_2	0.0388718
5:97997489	A	7.07e-07	MSBB	FP	FPbrown_1	0.0499121
3:61639764	DLPFCblue_4	7.31e-07	MSBB	FP	FPblue_3	0.0146412
17:75240179	DLPFCblue_3	7.32e-07	MSBB	FP	FPyellow_4	0.00290854
17:75241425	DLPFCblue_3	7.32e-07	MSBB	FP	FPyellow_4	0.0213498
17:75241549	DLPFCblue_3	7.32e-07	MSBB	FP	FPyellow_4	0.0234214
17:75243343	DLPFCblue_3	7.32e-07	MSBB	FP	FPyellow_4	0.00290854
11:96499532	DLPFCyellow_3	7.33e-07	MSBB	FP	FPbrown_2	0.0471695
11:96500082	DLPFCyellow_3	7.33e-07	MSBB	FP	FPbrown_2	0.0284432
11:96502769	DLPFCyellow_3	7.33e-07	MSBB	FP	FPbrown_2	0.0248105
11:96502825	DLPFCyellow_3	7.33e-07	MSBB	FP	FPbrown_2	0.0248105
11:96503340	DLPFCyellow_3	7.34e-07	MSBB	FP	FPbrown_2	0.0284432
1:16092493	DLPFCblue_4	7.35e-07	MSBB	FP	B	0.0411446
1:165657256	DLPFCblue_2	7.45e-07	MSBB	FP	FPbrown_2	0.005509
1:165658750	DLPFCblue_2	7.45e-07	MSBB	FP	FPbrown_2	0.00759817
13:29479521	B	7.46e-07	MSBB	FP	A	0.00451707
11:96509150	DLPFCyellow_3	8.03e-07	MSBB	FP	FPbrown_2	0.0248105
11:96466537	DLPFCyellow_3	8.1e-07	MSBB	FP	FPbrown_2	0.0270257
2:55868966	DLPFCblue_4	8.17e-07	MSBB	FP	FPbrown_2	0.00263862
11:96453596	DLPFCyellow_3	8.17e-07	MSBB	FP	FPbrown_2	0.0257185
11:96506842	DLPFCyellow_3	8.41e-07	MSBB	FP	FPbrown_2	0.0284432
11:96508527	DLPFCyellow_3	8.41e-07	MSBB	FP	FPbrown_2	0.0471695
11:96508749	DLPFCyellow_3	8.41e-07	MSBB	FP	FPbrown_2	0.0471695
11:96510650	DLPFCyellow_3	8.41e-07	MSBB	FP	FPbrown_2	0.0284432
11:96504478	DLPFCyellow_3	8.75e-07	MSBB	FP	FPbrown_2	0.0302179
7:12219464	DLPFCyellow_2	8.93e-07	MSBB	FP	FPblue_2	0.0284075
18:42847976	DLPFCblue_1	9.34e-07	MSBB	FP	B	0.0279789
11:96448670	DLPFCyellow_3	9.79e-07	MSBB	FP	FPbrown_2	0.038744
11:96478875	DLPFCyellow_3	9.82e-07	MSBB	FP	FPbrown_2	0.012614
3:95228837	DLPFCturquoise_1	9.98e-07	MSBB	FP	FPblue_4	0.043779
3:95229075	DLPFCturquoise_1	9.98e-07	MSBB	FP	FPblue_4	0.043779
3:95230268	DLPFCturquoise_1	9.98e-07	MSBB	FP	FPblue_4	0.043779
5:3742576	DLPFCyellow_2	1.01e-06	MSBB	FP	FPblue_2	0.0038554
5:3745309	DLPFCyellow_2	1.01e-06	MSBB	FP	FPblue_2	0.0038554
5:3748167	DLPFCyellow_2	1.01e-06	MSBB	FP	FPblue_2	0.0038554
5:3748464	DLPFCyellow_2	1.01e-06	MSBB	FP	FPblue_2	0.00625343
5:3749024	DLPFCyellow_2	1.01e-06	MSBB	FP	FPblue_2	0.00625343
5:3750790	DLPFCyellow_2	1.01e-06	MSBB	FP	FPblue_2	0.0038554
9:129388033	DLPFCyellow_3	1.01e-06	MSBB	FP	FPblue_1	0.0455983
4:161262420	DLPFCturquoise_2	1.03e-06	MSBB	FP	FPblue_3	0.0189238
2:52862941	DLPFCblue_4	1.05e-06	MSBB	FP	FPblue_1	0.0347606
7:12191614	DLPFCbrown_1	1.05e-06	MSBB	FP	A	0.0101116
17:75241728	DLPFCblue_3	1.05e-06	MSBB	FP	FPyellow_4	0.0234214
1:165658000	DLPFCblue_2	1.08e-06	MSBB	FP	FPbrown_2	0.00759817
2:55863360	DLPFCblue_4	1.08e-06	MSBB	FP	FPbrown_2	0.00272126
2:55764754	DLPFCblue_4	1.11e-06	MSBB	FP	FPbrown_2	0.0120301
1:165658968	DLPFCblue_2	1.12e-06	MSBB	FP	FPbrown_2	0.0087263
3:95264973	DLPFCturquoise_1	1.15e-06	MSBB	FP	FPblue_4	0.0326832
1:165655816	DLPFCblue_2	1.18e-06	MSBB	FP	FPbrown_2	0.0225626
11:96518043	DLPFCyellow_3	1.19e-06	MSBB	FP	FPbrown_2	0.0384279
11:96522955	DLPFCyellow_3	1.19e-06	MSBB	FP	FPbrown_2	0.0384279
20:26077572	DLPFCblue_3	1.19e-06	MSBB	FP	FPblue_2	0.0069217
3:95267324	DLPFCturquoise_1	1.22e-06	MSBB	FP	FPblue_4	0.0326832
3:95266603	DLPFCturquoise_1	1.22e-06	MSBB	FP	FPblue_4	0.0326832
11:96475204	DLPFCyellow_3	1.23e-06	MSBB	FP	FPbrown_2	0.0256473
1:165656379	DLPFCblue_2	1.24e-06	MSBB	FP	FPbrown_2	0.00759817
2:52854567	DLPFCblue_4	1.27e-06	MSBB	FP	FPblue_1	0.0395416
2:52854677	DLPFCblue_4	1.27e-06	MSBB	FP	FPblue_1	0.0318007
11:96480908	DLPFCyellow_3	1.33e-06	MSBB	FP	FPbrown_2	0.0208459
1:165655360	DLPFCblue_2	1.34e-06	MSBB	FP	FPbrown_2	0.0225626
1:165657206	DLPFCblue_2	1.34e-06	MSBB	FP	FPbrown_2	0.00759817
1:165657810	DLPFCblue_2	1.34e-06	MSBB	FP	FPbrown_2	0.00661448
1:165658569	DLPFCblue_2	1.34e-06	MSBB	FP	FPbrown_2	0.00759817
1:165661581	DLPFCblue_2	1.34e-06	MSBB	FP	FPbrown_2	0.00759817
1:165662183	DLPFCblue_2	1.34e-06	MSBB	FP	FPbrown_2	0.00759817
22:50041602	DLPFCturquoise_1	1.36e-06	MSBB	FP	FPturquoise_1	0.00128269
22:50041972	DLPFCturquoise_1	1.36e-06	MSBB	FP	FPturquoise_1	0.00899296
11:96463003	DLPFCyellow_3	1.36e-06	MSBB	FP	FPbrown_2	0.0237362
11:96470526	DLPFCyellow_3	1.36e-06	MSBB	FP	FPbrown_2	0.0256473
9:129382560	DLPFCyellow_3	1.38e-06	MSBB	FP	FPblue_1	0.0455983
7:12180568	DLPFCbrown_1	1.4e-06	MSBB	FP	A	0.00837024
3:95232623	DLPFCturquoise_1	1.4e-06	MSBB	FP	FPblue_4	0.0326832
3:95236309	DLPFCturquoise_1	1.4e-06	MSBB	FP	FPblue_4	0.0326832
3:95241836	DLPFCturquoise_1	1.4e-06	MSBB	FP	FPblue_4	0.0326832
3:95244684	DLPFCturquoise_1	1.4e-06	MSBB	FP	FPblue_4	0.0326832
22:50042383	DLPFCturquoise_1	1.41e-06	MSBB	FP	FPturquoise_1	0.00128269
18:42844100	DLPFCblue_1	1.42e-06	MSBB	FP	FPturquoise_1	0.0139219
3:95251927	DLPFCturquoise_1	1.44e-06	MSBB	FP	FPblue_4	0.0326832
1:165654498	DLPFCblue_2	1.45e-06	MSBB	FP	FPbrown_2	0.0453067
3:95268518	DLPFCturquoise_1	1.45e-06	MSBB	FP	FPblue_4	0.0326832
11:96473104	DLPFCyellow_3	1.48e-06	MSBB	FP	FPbrown_2	0.0256473
11:96483880	DLPFCyellow_3	1.48e-06	MSBB	FP	FPbrown_2	0.0208459
2:52853877	DLPFCblue_4	1.48e-06	MSBB	FP	FPblue_1	0.0202571
13:29503923	B	1.49e-06	MSBB	FP	A	0.0138996
11:96459398	DLPFCyellow_3	1.55e-06	MSBB	FP	FPbrown_2	0.0257185
11:96460761	DLPFCyellow_3	1.55e-06	MSBB	FP	FPbrown_2	0.0257185
11:96461025	DLPFCyellow_3	1.55e-06	MSBB	FP	FPbrown_2	0.0257185
11:96462707	DLPFCyellow_3	1.55e-06	MSBB	FP	FPbrown_2	0.0351246
11:96462708	DLPFCyellow_3	1.55e-06	MSBB	FP	FPbrown_2	0.0351246
11:96463585	DLPFCyellow_3	1.55e-06	MSBB	FP	FPbrown_2	0.0351246
11:96463603	DLPFCyellow_3	1.55e-06	MSBB	FP	FPbrown_2	0.0237362
11:96463837	DLPFCyellow_3	1.55e-06	MSBB	FP	FPbrown_2	0.0351246
11:96464084	DLPFCyellow_3	1.55e-06	MSBB	FP	FPbrown_1	0.0266361
11:96464474	DLPFCyellow_3	1.55e-06	MSBB	FP	FPbrown_2	0.0237362
11:96465112	DLPFCyellow_3	1.55e-06	MSBB	FP	FPbrown_2	0.0237362
11:96468945	DLPFCyellow_3	1.55e-06	MSBB	FP	FPbrown_2	0.0256473
11:96469544	DLPFCyellow_3	1.55e-06	MSBB	FP	FPbrown_2	0.0256473
11:96469812	DLPFCyellow_3	1.55e-06	MSBB	FP	FPbrown_2	0.0256473
11:96469816	DLPFCyellow_3	1.55e-06	MSBB	FP	FPbrown_2	0.0256473
11:96469818	DLPFCyellow_3	1.55e-06	MSBB	FP	FPbrown_2	0.0256473
11:96475553	DLPFCyellow_3	1.55e-06	MSBB	FP	FPbrown_2	0.0308374
11:96476305	DLPFCyellow_3	1.55e-06	MSBB	FP	FPbrown_2	0.0277515
11:96477655	DLPFCyellow_3	1.55e-06	MSBB	FP	FPbrown_2	0.0220598
11:96477890	DLPFCyellow_3	1.55e-06	MSBB	FP	FPbrown_2	0.0220598
11:96482148	DLPFCyellow_3	1.55e-06	MSBB	FP	FPbrown_2	0.0208459
11:96482374	DLPFCyellow_3	1.55e-06	MSBB	FP	FPbrown_2	0.0208459
11:96485947	DLPFCyellow_3	1.55e-06	MSBB	FP	FPbrown_2	0.012614
11:96486638	DLPFCyellow_3	1.55e-06	MSBB	FP	FPbrown_2	0.012614
11:96486915	DLPFCyellow_3	1.55e-06	MSBB	FP	FPbrown_2	0.012614
11:96492354	DLPFCyellow_3	1.55e-06	MSBB	FP	FPbrown_2	0.0277515
11:96493225	DLPFCyellow_3	1.55e-06	MSBB	FP	FPbrown_2	0.012614
11:96495740	DLPFCyellow_3	1.55e-06	MSBB	FP	FPbrown_2	0.012614
2:55883317	DLPFCblue_4	1.57e-06	MSBB	FP	FPbrown_2	0.00985896
7:80570142	DLPFCbrown_1	1.58e-06	MSBB	FP	FPbrown_1	0.000559472
11:96462143	DLPFCyellow_3	1.59e-06	MSBB	FP	FPbrown_2	0.0488193
1:165657783	DLPFCblue_2	1.61e-06	MSBB	FP	FPbrown_2	0.00661448
1:165661951	DLPFCblue_2	1.61e-06	MSBB	FP	FPbrown_2	0.00212977
11:96464087	DLPFCyellow_3	1.62e-06	MSBB	FP	FPbrown_2	0.0251943
11:96489506	DLPFCyellow_3	1.62e-06	MSBB	FP	FPbrown_2	0.012614
11:96506654	DLPFCyellow_3	1.62e-06	MSBB	FP	FPbrown_2	0.0356508
11:96512983	DLPFCyellow_3	1.62e-06	MSBB	FP	FPbrown_2	0.0248105
3:95269038	DLPFCturquoise_1	1.62e-06	MSBB	FP	FPblue_4	0.0326832
11:96469200	DLPFCyellow_3	1.63e-06	MSBB	FP	FPbrown_2	0.0256473
11:96469211	DLPFCyellow_3	1.63e-06	MSBB	FP	FPbrown_2	0.0256473
2:52858852	DLPFCblue_4	1.63e-06	MSBB	FP	FPblue_1	0.0252616
11:96487223	DLPFCyellow_3	1.64e-06	MSBB	FP	FPblue_3	0.0187378
11:96491004	DLPFCyellow_3	1.64e-06	MSBB	FP	FPblue_3	0.0176719
5:3721250	DLPFCyellow_2	1.65e-06	MSBB	FP	FPblue_2	0.00738904
5:3723800	DLPFCyellow_2	1.7e-06	MSBB	FP	FPblue_2	0.0341698
5:3724299	DLPFCyellow_2	1.7e-06	MSBB	FP	FPblue_2	0.0341698
5:3724313	DLPFCyellow_2	1.7e-06	MSBB	FP	FPblue_2	0.0341698
5:3724405	DLPFCyellow_2	1.7e-06	MSBB	FP	FPblue_2	0.0341698
5:3724573	DLPFCyellow_2	1.7e-06	MSBB	FP	FPblue_2	0.0345071
5:3725397	DLPFCyellow_2	1.7e-06	MSBB	FP	FPblue_2	0.0341698
11:96479060	DLPFCyellow_3	1.7e-06	MSBB	FP	FPblue_3	0.0187378
3:29542240	DLPFCturquoise_1	1.72e-06	MSBB	FP	FPyellow_2	0.0321385
17:75235418	DLPFCblue_3	1.73e-06	MSBB	FP	FPyellow_4	0.0232364
11:96475201	DLPFCyellow_3	1.74e-06	MSBB	FP	FPbrown_2	0.0256473
18:42841642	DLPFCblue_1	1.76e-06	MSBB	FP	FPturquoise_1	0.0241072
7:140253275	DLPFCturquoise_1	1.79e-06	MSBB	FP	FPbrown_1	0.0135718
18:42841247	DLPFCblue_1	1.81e-06	MSBB	FP	B	0.0185153
11:96468260	DLPFCyellow_3	1.86e-06	MSBB	FP	FPbrown_2	0.0256473
3:95272433	DLPFCturquoise_1	1.86e-06	MSBB	FP	FPblue_4	0.0326832
18:42843207	DLPFCblue_1	1.88e-06	MSBB	FP	FPturquoise_1	0.020168
20:9709834	DLPFCblue_4	1.96e-06	MSBB	FP	FPturquoise_2	0.037933
3:95234306	DLPFCturquoise_1	1.96e-06	MSBB	FP	FPblue_4	0.0326832
3:95234331	DLPFCturquoise_1	1.96e-06	MSBB	FP	FPblue_4	0.0326832
3:95234379	DLPFCturquoise_1	1.96e-06	MSBB	FP	FPblue_4	0.0326832
3:95238979	DLPFCturquoise_1	1.96e-06	MSBB	FP	FPblue_4	0.0326832
3:95239182	DLPFCturquoise_1	1.96e-06	MSBB	FP	FPblue_4	0.0326832
3:95240142	DLPFCturquoise_1	1.96e-06	MSBB	FP	FPblue_4	0.0326832
3:95241502	DLPFCturquoise_1	1.96e-06	MSBB	FP	FPblue_4	0.0326832
3:95248314	DLPFCturquoise_1	1.96e-06	MSBB	FP	FPblue_4	0.0290828
11:96470493	DLPFCyellow_3	1.98e-06	MSBB	FP	FPbrown_2	0.0256473
11:96461963	DLPFCyellow_3	1.99e-06	MSBB	FP	FPbrown_2	0.0183417
1:165654812	DLPFCblue_2	2.01e-06	MSBB	FP	FPbrown_2	0.0199732
3:29551689	DLPFCturquoise_1	2.02e-06	MSBB	FP	FPbrown_1	0.00697166
1:96753391	DLPFCblue_3	2.05e-06	MSBB	FP	FPblue_4	0.00820149
1:96763525	DLPFCblue_3	2.05e-06	MSBB	FP	FPblue_4	0.00404125
1:96780557	DLPFCblue_3	2.05e-06	MSBB	FP	FPblue_4	0.00537079
9:79146609	DLPFCblue_3	2.14e-06	MSBB	FP	FPblue_3	0.0422766
11:96483313	DLPFCyellow_3	2.15e-06	MSBB	FP	FPbrown_2	0.020346
17:42580061	DLPFCbrown_1	2.16e-06	MSBB	FP	B	0.0306004
7:140255657	DLPFCturquoise_1	2.19e-06	MSBB	FP	FPbrown_2	0.0133157
19:53280650	DLPFCblue_1	2.2e-06	MSBB	FP	FPturquoise_2	0.0328611
3:95267020	DLPFCturquoise_1	2.21e-06	MSBB	FP	FPblue_4	0.0329316
3:95229753	DLPFCturquoise_1	2.24e-06	MSBB	FP	FPblue_4	0.0280034
4:53088383	DLPFCbrown_1	2.28e-06	MSBB	FP	FPbrown_1	0.0224057
3:95249514	DLPFCturquoise_1	2.28e-06	MSBB	FP	FPblue_4	0.0326832
8:41665510	DLPFCbrown_1	2.3e-06	MSBB	FP	FPblue_4	0.0337508
2:52858270	DLPFCblue_4	2.33e-06	MSBB	FP	FPblue_1	0.0225367
2:55839990	DLPFCblue_4	2.33e-06	MSBB	FP	FPyellow_2	0.00673531
11:96463388	DLPFCyellow_3	2.34e-06	MSBB	FP	FPbrown_2	0.0150204
2:55884252	DLPFCblue_4	2.37e-06	MSBB	FP	FPbrown_2	0.00985896
5:173577454	DLPFCyellow_3	2.38e-06	MSBB	FP	FPturquoise_1	0.0092359
3:95252837	DLPFCturquoise_1	2.39e-06	MSBB	FP	FPblue_4	0.0326832
1:16096279	DLPFCblue_4	2.4e-06	MSBB	FP	B	0.0297172
11:96517624	DLPFCyellow_3	2.4e-06	MSBB	FP	FPbrown_2	0.0384279
11:96500138	DLPFCyellow_3	2.41e-06	MSBB	FP	FPbrown_2	0.0271209
1:165655162	DLPFCblue_2	2.42e-06	MSBB	FP	FPbrown_2	0.012353
4:53082913	DLPFCbrown_1	2.45e-06	MSBB	FP	FPbrown_1	0.0365169
14:19064991	DLPFCyellow_2	2.46e-06	MSBB	FP	FPyellow_4	0.0483256
17:42583651	DLPFCbrown_1	2.49e-06	MSBB	FP	B	0.0306004
19:14401850	DLPFCturquoise_1	2.49e-06	MSBB	FP	FPbrown_2	0.0272857
3:139613915	B	2.5e-06	MSBB	FP	FPyellow_4	0.0435815
1:165658091	DLPFCblue_2	2.51e-06	MSBB	FP	FPbrown_2	0.00661448
2:55884363	DLPFCblue_4	2.51e-06	MSBB	FP	FPbrown_2	0.00965283
10:84642168	DLPFCyellow_2	2.53e-06	MSBB	FP	FPturquoise_2	0.0164456
11:96462210	DLPFCyellow_3	2.59e-06	MSBB	FP	FPbrown_2	0.0391342
11:96464243	DLPFCyellow_3	2.61e-06	MSBB	FP	FPbrown_2	0.0237362
1:96760946	DLPFCblue_3	2.61e-06	MSBB	FP	FPblue_3	0.0254515
3:95231716	DLPFCturquoise_1	2.62e-06	MSBB	FP	FPblue_4	0.0204175
12:19783721	B	2.64e-06	MSBB	FP	FPblue_1	0.00680469
12:19784831	B	2.64e-06	MSBB	FP	FPblue_1	0.00935738
17:42560209	DLPFCbrown_1	2.65e-06	MSBB	FP	B	0.0306004
3:95247746	DLPFCturquoise_1	2.69e-06	MSBB	FP	FPblue_4	0.0326832
18:42850894	DLPFCblue_1	2.72e-06	MSBB	FP	FPturquoise_1	0.0371356
7:140275768	DLPFCturquoise_1	2.73e-06	MSBB	FP	FPbrown_2	0.0214615
11:96463280	DLPFCyellow_3	2.74e-06	MSBB	FP	FPbrown_2	0.0237362
2:55801791	DLPFCblue_4	2.75e-06	MSBB	FP	FPbrown_2	0.00568582
2:55801812	DLPFCblue_4	2.75e-06	MSBB	FP	FPbrown_2	0.00568582
17:42515331	DLPFCbrown_1	2.76e-06	MSBB	FP	B	0.0437498
5:3731528	DLPFCyellow_2	2.77e-06	MSBB	FP	FPblue_2	0.016239
11:96499784	DLPFCyellow_3	2.86e-06	MSBB	FP	FPbrown_2	0.0158485
11:96500953	DLPFCyellow_3	2.86e-06	MSBB	FP	FPbrown_2	0.0148035
11:96502661	DLPFCyellow_3	2.86e-06	MSBB	FP	FPbrown_2	0.0148035
11:96502949	DLPFCyellow_3	2.86e-06	MSBB	FP	FPbrown_2	0.0158485
9:38706140	DLPFCblue_3	2.87e-06	MSBB	FP	FPbrown_1	0.0479743
9:38707213	DLPFCblue_3	2.87e-06	MSBB	FP	FPbrown_1	0.0479743
9:38708759	DLPFCblue_3	2.87e-06	MSBB	FP	FPbrown_1	0.0479743
9:38708940	DLPFCblue_3	2.87e-06	MSBB	FP	FPbrown_1	0.0479743
11:96500789	DLPFCyellow_3	2.88e-06	MSBB	FP	FPbrown_2	0.0158485
4:124368370	DLPFCblue_3	2.9e-06	MSBB	FP	FPyellow_2	0.01163
12:66394287	B	2.95e-06	MSBB	FP	FPblue_3	0.00543819
18:70296849	DLPFCblue_1	2.98e-06	MSBB	FP	FPyellow_2	0.027533
18:70297273	DLPFCblue_1	2.98e-06	MSBB	FP	FPyellow_2	0.027533
11:96461802	DLPFCyellow_3	2.99e-06	MSBB	FP	FPbrown_1	0.0370115
5:3731620	DLPFCyellow_2	3e-06	MSBB	FP	FPblue_2	0.00792751
11:96502884	DLPFCyellow_3	3.02e-06	MSBB	FP	A	0.0291961
17:42549880	DLPFCbrown_1	3.05e-06	MSBB	FP	B	0.0306004
11:96462151	DLPFCyellow_3	3.06e-06	MSBB	FP	FPbrown_2	0.0488932
9:38705332	DLPFCblue_3	3.07e-06	MSBB	FP	FPbrown_1	0.0479743
2:34064948	DLPFCblue_3	3.08e-06	MSBB	FP	A	0.000744271
11:96508820	DLPFCyellow_3	3.13e-06	MSBB	FP	FPbrown_2	0.0158485
11:96509084	DLPFCyellow_3	3.13e-06	MSBB	FP	FPbrown_2	0.0158485
4:53081627	DLPFCbrown_1	3.15e-06	MSBB	FP	FPbrown_1	0.0352808
4:53081629	DLPFCbrown_1	3.15e-06	MSBB	FP	FPbrown_1	0.0352808
9:79141796	DLPFCblue_3	3.2e-06	MSBB	FP	FPblue_3	0.0422766
6:106044566	A	3.22e-06	MSBB	FP	A	0.0133754
18:70297485	DLPFCblue_1	3.23e-06	MSBB	FP	FPyellow_2	0.0239685
11:96505198	DLPFCyellow_3	3.24e-06	MSBB	FP	FPbrown_2	0.0158485
11:96505341	DLPFCyellow_3	3.24e-06	MSBB	FP	FPbrown_2	0.0158485
11:96508559	DLPFCyellow_3	3.24e-06	MSBB	FP	FPbrown_2	0.0158485
11:96509888	DLPFCyellow_3	3.24e-06	MSBB	FP	FPbrown_2	0.0158485
11:96514406	DLPFCyellow_3	3.24e-06	MSBB	FP	FPbrown_2	0.0158485
11:96514597	DLPFCyellow_3	3.24e-06	MSBB	FP	FPbrown_2	0.0158485
5:3729143	DLPFCyellow_2	3.26e-06	MSBB	FP	FPblue_2	0.00699735
5:3729956	DLPFCyellow_2	3.26e-06	MSBB	FP	FPblue_2	0.0167896
17:42570346	DLPFCbrown_1	3.27e-06	MSBB	FP	B	0.0356254
5:3734365	DLPFCyellow_2	3.29e-06	MSBB	FP	FPblue_2	0.00710198
5:3734420	DLPFCyellow_2	3.29e-06	MSBB	FP	FPblue_2	0.00528462
5:3735800	DLPFCyellow_2	3.29e-06	MSBB	FP	FPblue_2	0.00811264
5:3739306	DLPFCyellow_2	3.3e-06	MSBB	FP	FPturquoise_2	0.00385205
5:3739933	DLPFCyellow_2	3.3e-06	MSBB	FP	FPblue_2	0.00408786
5:3740517	DLPFCyellow_2	3.3e-06	MSBB	FP	FPturquoise_2	0.00385205
22:50001291	DLPFCturquoise_1	3.34e-06	MSBB	FP	A	0.00632028
3:95217256	DLPFCturquoise_1	3.36e-06	MSBB	FP	FPblue_4	0.0297725
2:55892261	DLPFCblue_4	3.37e-06	MSBB	FP	FPyellow_2	0.0145199
3:95208760	DLPFCturquoise_1	3.38e-06	MSBB	FP	FPblue_4	0.0335371
9:38706201	DLPFCblue_3	3.41e-06	MSBB	FP	FPblue_3	0.044667
11:96509840	DLPFCyellow_3	3.44e-06	MSBB	FP	A	0.0291961
11:96510584	DLPFCyellow_3	3.44e-06	MSBB	FP	A	0.0291961
13:29425911	B	3.46e-06	MSBB	FP	FPyellow_2	0.0478329
14:19083591	DLPFCyellow_2	3.51e-06	MSBB	FP	FPyellow_4	0.0483256
5:3737822	DLPFCyellow_2	3.57e-06	MSBB	FP	FPblue_2	0.00540727
4:124751509	DLPFCturquoise_1	3.61e-06	MSBB	FP	FPblue_4	0.00541721
7:140266083	DLPFCturquoise_1	3.62e-06	MSBB	FP	FPbrown_2	0.0118307
11:75378674	B	3.68e-06	MSBB	FP	FPturquoise_1	0.0108684
7:80569893	DLPFCbrown_1	3.71e-06	MSBB	FP	FPyellow_4	8.74e-05
3:95211175	DLPFCturquoise_1	3.75e-06	MSBB	FP	FPblue_4	0.0335371
22:49991377	DLPFCturquoise_1	3.87e-06	MSBB	FP	FPturquoise_1	0.00239613
3:95209177	DLPFCturquoise_1	3.89e-06	MSBB	FP	FPblue_4	0.0335371
7:140259887	DLPFCturquoise_1	3.94e-06	MSBB	FP	FPbrown_2	0.0133157
22:50058561	DLPFCturquoise_1	3.94e-06	MSBB	FP	FPturquoise_1	0.00746371
22:50058582	DLPFCturquoise_1	3.94e-06	MSBB	FP	FPturquoise_1	0.00746371
17:42589924	DLPFCbrown_1	3.94e-06	MSBB	FP	B	0.0306004
2:55958891	DLPFCblue_2	3.94e-06	MSBB	FP	FPbrown_2	0.0252836
3:154812638	DLPFCbrown_1	3.97e-06	MSBB	FP	FPyellow_4	0.0118097
2:55757011	DLPFCblue_2	4.03e-06	MSBB	FP	FPbrown_2	0.0111409
3:95265856	DLPFCturquoise_1	4.08e-06	MSBB	FP	FPblue_4	0.0272203
3:95226729	DLPFCturquoise_1	4.12e-06	MSBB	FP	FPblue_4	0.0297725
9:38703318	DLPFCblue_3	4.12e-06	MSBB	FP	FPbrown_1	0.0479743
3:95217662	DLPFCturquoise_1	4.13e-06	MSBB	FP	FPblue_4	0.0297725
19:14402272	DLPFCturquoise_1	4.13e-06	MSBB	FP	FPbrown_2	0.0287025
2:55843413	DLPFCblue_4	4.15e-06	MSBB	FP	FPyellow_2	0.00546344
1:54848105	A	4.16e-06	MSBB	FP	B	0.0154981
1:54844602	A	4.3e-06	MSBB	FP	B	0.0154981
1:54844688	A	4.3e-06	MSBB	FP	B	0.0154981
1:54845044	A	4.3e-06	MSBB	FP	FPturquoise_1	0.0126122
1:54845525	A	4.3e-06	MSBB	FP	FPturquoise_1	0.0126122
1:54845600	A	4.3e-06	MSBB	FP	B	0.0154981
1:54846297	A	4.3e-06	MSBB	FP	FPturquoise_1	0.0126122
1:54847632	A	4.3e-06	MSBB	FP	B	0.0154981
1:54848731	A	4.3e-06	MSBB	FP	B	0.0178887
1:54848840	A	4.3e-06	MSBB	FP	FPturquoise_1	0.0126122
1:54848912	A	4.3e-06	MSBB	FP	FPturquoise_1	0.0126122
1:54849029	A	4.3e-06	MSBB	FP	B	0.0154981
1:54849281	A	4.3e-06	MSBB	FP	B	0.0154981
1:54849373	A	4.3e-06	MSBB	FP	FPturquoise_1	0.0126122
1:54850617	A	4.3e-06	MSBB	FP	FPturquoise_1	0.0126122
1:54851810	A	4.3e-06	MSBB	FP	B	0.0154981
1:54851897	A	4.3e-06	MSBB	FP	B	0.0154981
17:42482291	DLPFCbrown_1	4.41e-06	MSBB	FP	B	0.0306004
17:42466182	DLPFCyellow_2	4.58e-06	MSBB	FP	B	0.0223101
9:129322349	DLPFCyellow_3	4.6e-06	MSBB	FP	FPblue_1	0.0366558
3:139616430	B	4.6e-06	MSBB	FP	FPyellow_4	0.0435815
3:139617998	B	4.6e-06	MSBB	FP	FPyellow_4	0.0435815
5:3727179	DLPFCyellow_2	4.61e-06	MSBB	FP	FPblue_2	0.0341698
2:55836165	DLPFCblue_4	4.63e-06	MSBB	FP	FPyellow_2	0.00720744
19:14402324	DLPFCturquoise_1	4.63e-06	MSBB	FP	FPbrown_2	0.0488756
17:9993932	DLPFCblue_1	4.65e-06	MSBB	FP	FPturquoise_2	0.0278601
7:140246894	DLPFCturquoise_1	4.74e-06	MSBB	FP	FPbrown_1	0.00586049
3:154802462	DLPFCbrown_1	4.77e-06	MSBB	FP	FPyellow_4	0.0103747
11:75300048	B	4.79e-06	MSBB	FP	FPblue_4	0.0407327
1:64138040	DLPFCblue_2	4.8e-06	MSBB	FP	B	0.00900609
6:32409056	DLPFCblue_2	4.87e-06	MSBB	FP	FPbrown_2	0.0257638
2:55841640	DLPFCblue_4	4.87e-06	MSBB	FP	FPyellow_2	0.00720744
2:55847243	DLPFCblue_4	4.95e-06	MSBB	FP	FPbrown_2	0.0115986
1:96133703	B	4.96e-06	MSBB	FP	FPyellow_5	0.013755
1:64135712	DLPFCblue_2	4.96e-06	MSBB	FP	B	0.0164524
14:90009698	DLPFCyellow_3	4.99e-06	MSBB	FP	FPbrown_2	0.0362534
3:146404763	DLPFCyellow_2	5e-06	MSBB	FP	FPblue_3	0.00450473
3:29534726	DLPFCturquoise_1	5.03e-06	MSBB	FP	FPyellow_2	0.0370604
3:95217967	DLPFCturquoise_1	5.1e-06	MSBB	FP	FPblue_4	0.0297725
6:106042425	A	5.12e-06	MSBB	FP	A	0.0133754
6:106044349	A	5.12e-06	MSBB	FP	A	0.0196727
6:106045142	A	5.12e-06	MSBB	FP	A	0.0133754
6:106045238	A	5.12e-06	MSBB	FP	A	0.00872424
6:106046288	A	5.12e-06	MSBB	FP	A	0.0196727
3:100633566	DLPFCyellow_1	5.22e-06	MSBB	FP	A	0.025633
3:95206759	DLPFCturquoise_1	5.22e-06	MSBB	FP	FPblue_4	0.0335371
5:117240035	DLPFCyellow_1	5.25e-06	MSBB	FP	FPbrown_2	0.0250556
9:79150527	DLPFCblue_3	5.31e-06	MSBB	FP	FPblue_3	0.0395121
9:129391862	DLPFCyellow_3	5.36e-06	MSBB	FP	FPblue_1	0.0455983
2:55856855	DLPFCblue_2	5.38e-06	MSBB	FP	FPyellow_2	0.0156864
11:96503971	DLPFCyellow_3	5.38e-06	MSBB	FP	FPbrown_2	0.021395
2:55745810	DLPFCyellow_1	5.43e-06	MSBB	FP	FPyellow_2	0.00164668
3:95222320	DLPFCturquoise_1	5.5e-06	MSBB	FP	FPblue_4	0.0297725
7:12224708	DLPFCyellow_2	5.59e-06	MSBB	FP	FPblue_2	0.0167778
2:55786311	DLPFCblue_4	5.6e-06	MSBB	FP	FPbrown_2	0.00540013
22:49988815	DLPFCturquoise_1	5.6e-06	MSBB	FP	FPturquoise_1	0.00224438
22:49996657	DLPFCturquoise_1	5.6e-06	MSBB	FP	FPturquoise_1	0.00201255
22:49998118	DLPFCturquoise_1	5.6e-06	MSBB	FP	FPturquoise_1	0.00201255
22:49998607	DLPFCturquoise_1	5.6e-06	MSBB	FP	FPturquoise_1	0.00201255
2:55872969	DLPFCblue_4	5.69e-06	MSBB	FP	FPyellow_2	0.00816659
3:95226490	DLPFCturquoise_1	5.69e-06	MSBB	FP	FPblue_4	0.0297725
3:95227299	DLPFCturquoise_1	5.69e-06	MSBB	FP	FPblue_4	0.0297725
7:140270226	DLPFCturquoise_1	5.7e-06	MSBB	FP	FPbrown_1	0.0095931
7:140277205	DLPFCturquoise_1	5.7e-06	MSBB	FP	FPbrown_2	0.00635647
7:20740196	DLPFCblue_3	5.7e-06	MSBB	FP	FPyellow_2	0.0133099
22:50063980	DLPFCturquoise_1	5.71e-06	MSBB	FP	FPturquoise_1	0.00746371
7:56404839	A	5.72e-06	MSBB	FP	FPturquoise_2	0.0259758
11:96506508	DLPFCyellow_3	5.79e-06	MSBB	FP	FPbrown_2	0.0340123
3:146404742	DLPFCyellow_2	5.94e-06	MSBB	FP	FPblue_3	0.00450473
3:146404744	DLPFCyellow_2	5.94e-06	MSBB	FP	FPblue_3	0.00450473
1:64146194	DLPFCblue_2	5.95e-06	MSBB	FP	FPbrown_1	0.0191632
1:64146390	DLPFCblue_2	5.95e-06	MSBB	FP	FPbrown_1	0.0358338
1:64163691	DLPFCblue_2	5.95e-06	MSBB	FP	FPbrown_1	0.0358338
11:75392559	B	6.04e-06	MSBB	FP	FPturquoise_1	0.00817952
5:82896062	DLPFCbrown_2	6.1e-06	MSBB	FP	FPturquoise_1	0.0321922
17:54083257	DLPFCblue_3	6.11e-06	MSBB	FP	FPblue_2	0.033807
4:167658259	DLPFCturquoise_1	6.17e-06	MSBB	FP	FPblue_1	0.02667
18:56305091	DLPFCblue_1	6.24e-06	MSBB	FP	FPbrown_2	0.019075
2:52857137	DLPFCblue_4	6.28e-06	MSBB	FP	FPblue_1	0.0259376
11:131829849	DLPFCbrown_2	6.32e-06	MSBB	FP	B	0.024238
3:95223867	DLPFCturquoise_1	6.34e-06	MSBB	FP	FPblue_4	0.0184894
3:154810291	DLPFCbrown_1	6.37e-06	MSBB	FP	FPyellow_4	0.00796954
2:55748217	DLPFCblue_4	6.45e-06	MSBB	FP	FPyellow_2	0.00720744
3:95229880	DLPFCturquoise_1	6.51e-06	MSBB	FP	FPblue_4	0.0278483
5:151058893	DLPFCblue_1	6.51e-06	MSBB	FP	FPblue_3	0.0356483
2:55757885	DLPFCblue_4	6.51e-06	MSBB	FP	FPyellow_2	0.00720744
2:55892356	DLPFCblue_4	6.52e-06	MSBB	FP	FPyellow_2	0.0145199
2:32103689	DLPFCyellow_1	6.53e-06	MSBB	FP	FPbrown_2	0.0499265
1:54848352	A	6.54e-06	MSBB	FP	FPturquoise_1	0.014769
1:54848827	A	6.54e-06	MSBB	FP	FPturquoise_1	0.0126122
2:55742924	DLPFCblue_4	6.61e-06	MSBB	FP	FPyellow_2	0.00278597
22:50059540	DLPFCturquoise_1	6.7e-06	MSBB	FP	FPturquoise_1	0.00746371
22:49989272	DLPFCturquoise_1	6.71e-06	MSBB	FP	FPturquoise_1	0.00235432
3:95225762	DLPFCturquoise_1	6.72e-06	MSBB	FP	FPblue_4	0.0254383
8:26351778	DLPFCyellow_2	6.72e-06	MSBB	FP	FPbrown_2	0.00564159
7:140270311	DLPFCturquoise_1	6.73e-06	MSBB	FP	FPbrown_1	0.0095931
3:95230380	DLPFCturquoise_1	6.73e-06	MSBB	FP	FPblue_4	0.0323027
4:106606569	DLPFCblue_1	6.77e-06	MSBB	FP	FPyellow_2	0.0106679
4:106614806	DLPFCblue_1	6.77e-06	MSBB	FP	FPyellow_2	0.00894932
4:106616367	DLPFCblue_1	6.77e-06	MSBB	FP	FPyellow_2	0.0106679
4:106618362	DLPFCblue_1	6.77e-06	MSBB	FP	FPyellow_2	0.0106679
4:106625636	DLPFCblue_1	6.77e-06	MSBB	FP	FPyellow_2	0.0106679
4:106627838	DLPFCblue_1	6.77e-06	MSBB	FP	FPyellow_2	0.0106679
4:106631309	DLPFCblue_1	6.77e-06	MSBB	FP	FPyellow_2	0.0106679
4:106632436	DLPFCblue_1	6.77e-06	MSBB	FP	FPyellow_2	0.0106679
4:106641225	DLPFCblue_1	6.77e-06	MSBB	FP	FPyellow_2	0.0106679
4:106642911	DLPFCblue_1	6.77e-06	MSBB	FP	FPyellow_2	0.0106679
4:106656334	DLPFCblue_1	6.77e-06	MSBB	FP	FPyellow_2	0.0106679
4:106666359	DLPFCblue_1	6.77e-06	MSBB	FP	FPyellow_2	0.0106679
4:106668358	DLPFCblue_1	6.77e-06	MSBB	FP	FPyellow_2	0.0106679
22:50057391	DLPFCturquoise_1	6.88e-06	MSBB	FP	FPturquoise_1	0.00746371
2:55843294	DLPFCblue_4	6.89e-06	MSBB	FP	FPyellow_2	0.00720744
2:55844445	DLPFCblue_4	6.89e-06	MSBB	FP	FPyellow_2	0.00720744
11:96462958	DLPFCyellow_3	6.9e-06	MSBB	FP	FPbrown_2	0.0492098
11:96462962	DLPFCyellow_3	6.9e-06	MSBB	FP	FPbrown_2	0.0306308
5:170937598	DLPFCblue_4	6.98e-06	MSBB	FP	FPbrown_2	0.0462075
2:55889876	DLPFCblue_2	7.04e-06	MSBB	FP	FPbrown_2	0.00618539
5:98117465	DLPFCyellow_1	7.04e-06	MSBB	FP	FPturquoise_2	0.0107539
6:22839281	DLPFCturquoise_2	7.36e-06	MSBB	FP	FPturquoise_2	0.0200295
4:167671168	DLPFCturquoise_1	7.37e-06	MSBB	FP	FPblue_1	0.0259003
4:167690280	DLPFCturquoise_1	7.37e-06	MSBB	FP	FPblue_1	0.0325151
4:167690351	DLPFCturquoise_1	7.37e-06	MSBB	FP	FPblue_1	0.0259003
4:167692012	DLPFCturquoise_1	7.37e-06	MSBB	FP	FPblue_1	0.0196064
14:90000267	DLPFCturquoise_2	7.4e-06	MSBB	FP	FPturquoise_2	0.0309311
2:55752768	DLPFCblue_4	7.52e-06	MSBB	FP	FPyellow_2	0.00720744
2:55773093	DLPFCblue_4	7.55e-06	MSBB	FP	FPyellow_2	0.00720744
4:106724520	DLPFCblue_1	7.56e-06	MSBB	FP	FPbrown_2	0.00497792
2:32391231	DLPFCyellow_1	7.58e-06	MSBB	FP	FPbrown_2	0.0380385
2:55799991	DLPFCblue_4	7.6e-06	MSBB	FP	FPyellow_2	0.00720744
6:19868404	DLPFCturquoise_2	7.6e-06	MSBB	FP	FPyellow_2	0.0361051
11:75397231	B	7.72e-06	MSBB	FP	FPturquoise_1	0.0345531
4:125047294	A	7.79e-06	MSBB	FP	B	0.00736545
2:55788253	DLPFCblue_4	7.84e-06	MSBB	FP	FPyellow_2	0.00720744
2:55786465	DLPFCblue_4	7.84e-06	MSBB	FP	FPbrown_2	0.00848903
2:55788921	DLPFCblue_4	7.84e-06	MSBB	FP	FPyellow_2	0.00720744
2:55797231	DLPFCblue_4	7.84e-06	MSBB	FP	FPyellow_2	0.00720744
2:55797303	DLPFCblue_4	7.84e-06	MSBB	FP	FPyellow_2	0.00720744
2:55797507	DLPFCblue_4	7.84e-06	MSBB	FP	FPyellow_2	0.00720744
2:55798108	DLPFCblue_4	7.84e-06	MSBB	FP	FPbrown_2	0.00757467
2:55798445	DLPFCblue_4	7.84e-06	MSBB	FP	FPyellow_2	0.00720744
7:56404837	A	7.86e-06	MSBB	FP	FPturquoise_2	0.0348941
3:146402002	DLPFCyellow_2	7.87e-06	MSBB	FP	FPblue_3	0.00257697
3:146405942	DLPFCyellow_2	7.87e-06	MSBB	FP	FPblue_3	0.00450473
3:146405983	DLPFCyellow_2	7.87e-06	MSBB	FP	FPblue_3	0.00450473
4:122662463	DLPFCyellow_2	7.88e-06	MSBB	FP	FPyellow_3	0.0417302
6:20040191	DLPFCblue_3	7.89e-06	MSBB	FP	FPturquoise_2	0.0197005
12:27578746	DLPFCbrown_1	7.91e-06	MSBB	FP	A	0.00724518
12:27579654	DLPFCbrown_1	7.91e-06	MSBB	FP	A	0.0180675
11:75392952	B	7.92e-06	MSBB	FP	FPturquoise_1	0.00816643
4:122661021	DLPFCyellow_2	8.01e-06	MSBB	FP	FPyellow_3	0.0417302
10:7669500	DLPFCblue_3	8.02e-06	MSBB	FP	FPyellow_2	0.00702169
1:54846966	A	8.11e-06	MSBB	FP	FPturquoise_2	0.0130121
16:57075406	B	8.11e-06	MSBB	FP	FPturquoise_1	0.0224841
22:50057116	DLPFCturquoise_1	8.14e-06	MSBB	FP	FPturquoise_1	0.00746371
2:52856914	DLPFCblue_4	8.17e-06	MSBB	FP	FPblue_1	0.0217086
2:52857124	DLPFCblue_4	8.17e-06	MSBB	FP	FPblue_1	0.0268224
2:32043947	DLPFCyellow_1	8.18e-06	MSBB	FP	FPyellow_5	0.0361367
4:124721856	DLPFCturquoise_1	8.21e-06	MSBB	FP	FPblue_2	0.0168109
7:20739672	DLPFCblue_3	8.23e-06	MSBB	FP	FPyellow_2	0.00756053
22:50058715	DLPFCturquoise_1	8.26e-06	MSBB	FP	FPturquoise_1	0.00746371
22:50058922	DLPFCturquoise_1	8.26e-06	MSBB	FP	FPturquoise_1	0.00746371
22:50059251	DLPFCturquoise_1	8.26e-06	MSBB	FP	FPturquoise_1	0.00746371
22:50062101	DLPFCturquoise_1	8.26e-06	MSBB	FP	FPturquoise_1	0.00746371
22:50062133	DLPFCturquoise_1	8.26e-06	MSBB	FP	FPturquoise_1	0.00746371
22:50062427	DLPFCturquoise_1	8.26e-06	MSBB	FP	FPturquoise_1	0.00746371
6:8313726	DLPFCbrown_1	8.3e-06	MSBB	FP	FPblue_3	0.0433244
6:8317533	DLPFCbrown_1	8.3e-06	MSBB	FP	FPblue_3	0.0433244
6:8321548	DLPFCbrown_1	8.3e-06	MSBB	FP	FPblue_3	0.0433244
4:124741042	DLPFCturquoise_1	8.32e-06	MSBB	FP	FPyellow_5	0.00728098
4:124743279	DLPFCturquoise_1	8.32e-06	MSBB	FP	FPyellow_5	0.00587583
4:124743846	DLPFCturquoise_1	8.32e-06	MSBB	FP	FPyellow_5	0.00587583
4:167652786	DLPFCturquoise_1	8.35e-06	MSBB	FP	FPblue_1	0.02667
4:167661037	DLPFCturquoise_1	8.35e-06	MSBB	FP	FPblue_1	0.02667
4:167661745	DLPFCturquoise_1	8.35e-06	MSBB	FP	FPblue_1	0.02667
4:167664236	DLPFCturquoise_1	8.35e-06	MSBB	FP	FPblue_1	0.0325151
4:167664346	DLPFCturquoise_1	8.35e-06	MSBB	FP	FPblue_1	0.0325151
4:167665707	DLPFCturquoise_1	8.35e-06	MSBB	FP	FPblue_1	0.0259003
4:167666036	DLPFCturquoise_1	8.35e-06	MSBB	FP	FPblue_1	0.0325151
4:167666468	DLPFCturquoise_1	8.35e-06	MSBB	FP	FPblue_1	0.0259003
4:167668148	DLPFCturquoise_1	8.35e-06	MSBB	FP	FPblue_1	0.0390422
4:167668288	DLPFCturquoise_1	8.35e-06	MSBB	FP	FPblue_1	0.0259003
4:167668872	DLPFCturquoise_1	8.35e-06	MSBB	FP	FPblue_1	0.0259003
6:8313284	DLPFCbrown_1	8.37e-06	MSBB	FP	FPblue_3	0.0433244
3:146402108	DLPFCyellow_2	8.4e-06	MSBB	FP	FPblue_3	0.00257697
3:146402165	DLPFCyellow_2	8.4e-06	MSBB	FP	FPblue_3	0.00126186
3:146402171	DLPFCyellow_2	8.4e-06	MSBB	FP	FPblue_3	0.00174544
3:146405343	DLPFCyellow_2	8.4e-06	MSBB	FP	FPblue_3	0.00450473
2:55849309	DLPFCblue_4	8.43e-06	MSBB	FP	FPyellow_2	0.00930478
17:42485044	DLPFCbrown_1	8.44e-06	MSBB	FP	B	0.0306004
11:131822439	DLPFCbrown_2	8.45e-06	MSBB	FP	B	0.0207081
7:99589227	DLPFCblue_3	8.47e-06	MSBB	FP	FPblue_4	0.00203484
7:99589234	DLPFCblue_3	8.47e-06	MSBB	FP	FPblue_4	0.00203484
22:50060158	DLPFCturquoise_1	8.5e-06	MSBB	FP	FPturquoise_1	0.00746371
10:7673467	DLPFCblue_3	8.5e-06	MSBB	FP	FPyellow_2	0.0297578
22:50018651	DLPFCturquoise_1	8.6e-06	MSBB	FP	FPyellow_5	0.0334838
22:50018654	DLPFCturquoise_1	8.6e-06	MSBB	FP	FPyellow_5	0.0334838
2:55965242	DLPFCblue_2	8.66e-06	MSBB	FP	FPbrown_2	0.0362879
2:55968065	DLPFCblue_2	8.66e-06	MSBB	FP	FPbrown_2	0.0362879
2:55968087	DLPFCblue_2	8.66e-06	MSBB	FP	FPbrown_2	0.0362879
2:55969356	DLPFCblue_2	8.66e-06	MSBB	FP	FPbrown_2	0.0362879
2:55980832	DLPFCblue_2	8.66e-06	MSBB	FP	FPbrown_2	0.0248644
10:7669924	DLPFCblue_3	8.72e-06	MSBB	FP	FPyellow_2	0.0150067
4:167666901	DLPFCturquoise_1	8.77e-06	MSBB	FP	FPblue_1	0.0259003
4:167666902	DLPFCturquoise_1	8.77e-06	MSBB	FP	FPblue_1	0.0210453
2:55775069	DLPFCblue_4	8.78e-06	MSBB	FP	FPyellow_2	0.00720744
17:3817156	DLPFCblue_2	8.78e-06	MSBB	FP	FPyellow_2	0.0121737
2:55785524	DLPFCblue_4	8.78e-06	MSBB	FP	FPyellow_2	0.00428393
2:55962080	DLPFCblue_2	8.82e-06	MSBB	FP	FPbrown_2	0.0362879
11:2799687	DLPFCturquoise_1	8.82e-06	MSBB	FP	B	0.00672931
6:8307899	DLPFCbrown_1	8.84e-06	MSBB	FP	FPblue_3	0.0169314
6:8310014	DLPFCbrown_1	8.84e-06	MSBB	FP	FPblue_3	0.0169314
7:20740566	DLPFCblue_3	8.92e-06	MSBB	FP	FPyellow_2	0.00638817
2:55809054	DLPFCblue_4	8.97e-06	MSBB	FP	FPyellow_2	0.00720744
2:55862804	DLPFCblue_4	8.98e-06	MSBB	FP	FPturquoise_1	0.00921726
2:55732018	DLPFCblue_4	8.98e-06	MSBB	FP	FPyellow_2	0.00281971
2:55735748	DLPFCblue_4	8.99e-06	MSBB	FP	FPyellow_3	0.0215999
2:55736874	DLPFCblue_4	8.99e-06	MSBB	FP	FPbrown_2	0.00992913
2:55737014	DLPFCblue_4	8.99e-06	MSBB	FP	FPyellow_2	0.00278597
2:55749902	DLPFCblue_4	8.99e-06	MSBB	FP	FPyellow_2	0.00720744
4:167672184	DLPFCturquoise_1	9.02e-06	MSBB	FP	FPblue_1	0.0426754
17:9977467	DLPFCblue_1	9.07e-06	MSBB	FP	FPturquoise_2	0.0173213
2:112302782	DLPFCbrown_2	9.09e-06	MSBB	FP	FPbrown_2	0.0220062
7:20739632	DLPFCblue_3	9.1e-06	MSBB	FP	FPyellow_2	0.019191
2:55803167	DLPFCblue_4	9.12e-06	MSBB	FP	FPyellow_2	0.00720744
2:55806503	DLPFCblue_4	9.12e-06	MSBB	FP	FPyellow_2	0.00720744
2:55806644	DLPFCblue_4	9.12e-06	MSBB	FP	FPyellow_2	0.00720744
3:146404340	DLPFCyellow_2	9.15e-06	MSBB	FP	FPblue_3	0.00450473
11:96462167	DLPFCyellow_3	9.2e-06	MSBB	FP	FPbrown_2	0.016205
2:55736237	DLPFCblue_4	9.21e-06	MSBB	FP	FPyellow_2	0.00278597
12:27577439	DLPFCbrown_1	9.24e-06	MSBB	FP	A	0.0177978
2:55799357	DLPFCblue_4	9.35e-06	MSBB	FP	FPyellow_2	0.00720744
2:55891320	DLPFCblue_4	9.45e-06	MSBB	FP	FPturquoise_1	0.0333868
17:9994334	DLPFCblue_1	9.47e-06	MSBB	FP	FPturquoise_2	0.0157573
2:52885959	DLPFCblue_4	9.49e-06	MSBB	FP	FPblue_1	0.0293695
22:50061914	DLPFCturquoise_1	9.5e-06	MSBB	FP	FPturquoise_1	0.00584935
4:124728420	DLPFCturquoise_1	9.51e-06	MSBB	FP	FPyellow_5	0.00540527
4:124731102	DLPFCturquoise_1	9.51e-06	MSBB	FP	FPyellow_5	0.00728098
4:124732639	DLPFCturquoise_1	9.51e-06	MSBB	FP	FPyellow_5	0.00728098
4:124734953	DLPFCturquoise_1	9.51e-06	MSBB	FP	FPyellow_5	0.00728098
12:27573633	DLPFCbrown_1	9.51e-06	MSBB	FP	FPblue_1	0.0345706
3:95235348	DLPFCturquoise_1	9.58e-06	MSBB	FP	FPblue_4	0.0234221
17:3817609	DLPFCblue_2	9.69e-06	MSBB	FP	FPyellow_2	0.0126968
11:131190603	DLPFCblue_3	9.7e-06	MSBB	FP	FPblue_1	0.0407603
2:55789414	DLPFCblue_2	9.74e-06	MSBB	FP	FPbrown_2	0.00391047
2:55845596	DLPFCblue_4	9.8e-06	MSBB	FP	FPyellow_2	0.00720744
1:96991364	DLPFCblue_3	9.87e-06	MSBB	FP	B	0.0218302
4:167686355	DLPFCturquoise_1	9.88e-06	MSBB	FP	FPblue_1	0.013104
2:55859215	DLPFCblue_2	9.92e-06	MSBB	FP	FPyellow_2	0.0105741
2:55859216	DLPFCblue_2	9.92e-06	MSBB	FP	FPyellow_2	0.0105741
7:12283276	DLPFCyellow_2	8.42e-12	MSBB	PHG	PHGbrown_1	0.00156327
7:12283329	DLPFCyellow_2	8.42e-12	MSBB	PHG	PHGbrown_1	0.00156327
7:12283787	DLPFCyellow_2	8.42e-12	MSBB	PHG	PHGbrown_1	0.00156327
7:12284008	DLPFCyellow_2	8.42e-12	MSBB	PHG	PHGbrown_1	0.00156327
7:12270815	DLPFCyellow_2	9.36e-12	MSBB	PHG	PHGbrown_1	0.00289701
7:12269593	DLPFCyellow_2	1.22e-11	MSBB	PHG	PHGbrown_1	0.0164848
7:12273413	DLPFCyellow_2	1.26e-11	MSBB	PHG	PHGbrown_1	0.00289701
7:12272568	DLPFCyellow_2	1.28e-11	MSBB	PHG	PHGbrown_1	0.00289701
7:12269260	DLPFCyellow_2	1.4e-11	MSBB	PHG	PHGbrown_1	0.00289701
7:12285140	DLPFCyellow_2	1.43e-11	MSBB	PHG	PHGbrown_1	0.000239804
7:12264737	DLPFCyellow_2	1.53e-11	MSBB	PHG	PHGbrown_1	0.00289701
7:12265988	DLPFCyellow_2	1.53e-11	MSBB	PHG	PHGbrown_1	0.00289701
7:12267837	DLPFCyellow_2	1.53e-11	MSBB	PHG	PHGbrown_1	0.00289701
7:12268117	DLPFCyellow_2	1.53e-11	MSBB	PHG	PHGbrown_1	0.00289701
7:12268468	DLPFCyellow_2	1.53e-11	MSBB	PHG	PHGbrown_1	0.00289701
7:12268811	DLPFCyellow_2	1.53e-11	MSBB	PHG	PHGbrown_1	0.00289701
7:12269575	DLPFCyellow_2	1.53e-11	MSBB	PHG	PHGbrown_1	0.00289701
7:12269762	DLPFCyellow_2	1.53e-11	MSBB	PHG	PHGbrown_1	0.00289701
7:12269804	DLPFCyellow_2	1.53e-11	MSBB	PHG	PHGbrown_1	0.00289701
7:12269817	DLPFCyellow_2	1.53e-11	MSBB	PHG	PHGbrown_1	0.00289701
7:12270519	DLPFCyellow_2	1.53e-11	MSBB	PHG	PHGbrown_1	0.00289701
7:12270565	DLPFCyellow_2	1.53e-11	MSBB	PHG	PHGbrown_1	0.00289701
7:12270625	DLPFCyellow_2	1.53e-11	MSBB	PHG	PHGbrown_1	0.00289701
7:12270770	DLPFCyellow_2	1.53e-11	MSBB	PHG	PHGbrown_1	0.00289701
7:12272116	DLPFCyellow_2	1.53e-11	MSBB	PHG	PHGbrown_1	0.00289701
7:12276885	DLPFCyellow_2	1.53e-11	MSBB	PHG	PHGbrown_1	0.00107631
7:12277773	DLPFCyellow_2	1.53e-11	MSBB	PHG	PHGbrown_1	0.00289701
7:12267495	DLPFCyellow_2	1.53e-11	MSBB	PHG	PHGbrown_1	0.00289701
7:12267614	DLPFCyellow_2	1.53e-11	MSBB	PHG	PHGbrown_1	0.00289701
7:12268551	DLPFCyellow_2	1.53e-11	MSBB	PHG	PHGbrown_1	0.00289701
7:12269417	DLPFCyellow_2	1.53e-11	MSBB	PHG	PHGbrown_1	0.00289701
7:12279761	DLPFCyellow_2	1.59e-11	MSBB	PHG	PHGbrown_1	0.00107631
7:12280730	DLPFCyellow_2	1.64e-11	MSBB	PHG	PHGbrown_1	0.00107631
7:12284430	DLPFCyellow_2	1.76e-11	MSBB	PHG	PHGbrown_1	0.000353863
7:12283227	DLPFCyellow_2	1.76e-11	MSBB	PHG	PHGbrown_1	0.00156327
7:12268717	DLPFCyellow_2	1.89e-11	MSBB	PHG	PHGbrown_1	0.00289701
7:12268792	DLPFCyellow_2	1.89e-11	MSBB	PHG	PHGbrown_1	0.00289701
7:12268798	DLPFCyellow_2	1.89e-11	MSBB	PHG	PHGbrown_1	0.00289701
7:12266867	DLPFCyellow_2	1.93e-11	MSBB	PHG	PHGbrown_1	0.00289701
7:12267734	DLPFCyellow_2	1.98e-11	MSBB	PHG	PHGbrown_1	0.00289701
7:12267552	DLPFCyellow_2	2.03e-11	MSBB	PHG	PHGbrown_1	0.00289701
7:12267559	DLPFCyellow_2	2.03e-11	MSBB	PHG	PHGbrown_1	0.00289701
7:12282451	DLPFCyellow_2	2.28e-11	MSBB	PHG	PHGbrown_1	0.00124809
7:12268668	DLPFCyellow_2	2.44e-11	MSBB	PHG	PHGturquoise_2	0.00346795
7:12273496	DLPFCyellow_2	2.7e-11	MSBB	PHG	PHGbrown_1	0.00289701
7:12271997	DLPFCyellow_2	2.77e-11	MSBB	PHG	PHGbrown_1	0.00289701
7:12283873	DLPFCyellow_2	3.26e-11	MSBB	PHG	PHGbrown_1	0.00156327
7:12268082	DLPFCyellow_2	3.29e-11	MSBB	PHG	PHGbrown_1	0.00422103
7:12268243	DLPFCyellow_2	4.89e-11	MSBB	PHG	PHGbrown_1	0.00289701
7:12263378	DLPFCyellow_2	6.39e-11	MSBB	PHG	PHGbrown_1	0.000870926
7:12262717	DLPFCyellow_2	6.45e-11	MSBB	PHG	PHGbrown_1	0.00190921
7:12261829	DLPFCyellow_2	1.07e-10	MSBB	PHG	PHGbrown_1	0.00173835
7:12271252	DLPFCyellow_2	1.08e-10	MSBB	PHG	PHGbrown_1	0.000671555
7:12263799	DLPFCyellow_2	1.11e-10	MSBB	PHG	PHGbrown_1	0.00190921
7:12263800	DLPFCyellow_2	1.11e-10	MSBB	PHG	PHGbrown_1	0.00190921
7:12255664	DLPFCyellow_2	1.26e-10	MSBB	PHG	PHGbrown_1	0.00364328
7:12263437	DLPFCyellow_2	1.34e-10	MSBB	PHG	PHGbrown_1	0.00190921
7:12255511	DLPFCyellow_2	1.36e-10	MSBB	PHG	PHGbrown_1	0.0117835
7:12264871	DLPFCyellow_2	1.36e-10	MSBB	PHG	PHGbrown_1	0.0117835
7:12265059	DLPFCyellow_2	1.36e-10	MSBB	PHG	PHGbrown_1	0.0117835
7:12275675	DLPFCyellow_2	1.37e-10	MSBB	PHG	PHGbrown_1	0.000671555
7:12275508	DLPFCyellow_2	1.56e-10	MSBB	PHG	PHGbrown_1	0.000671555
7:12275624	DLPFCyellow_2	1.64e-10	MSBB	PHG	PHGbrown_1	0.00197242
7:12255434	DLPFCyellow_2	1.68e-10	MSBB	PHG	PHGbrown_1	0.00364328
7:12257527	DLPFCyellow_2	1.68e-10	MSBB	PHG	PHGbrown_1	0.00364328
7:12257549	DLPFCyellow_2	1.68e-10	MSBB	PHG	PHGbrown_1	0.00364328
7:12262242	DLPFCyellow_2	1.68e-10	MSBB	PHG	PHGbrown_1	0.00190921
7:12262571	DLPFCyellow_2	1.68e-10	MSBB	PHG	PHGbrown_1	0.00190921
7:12263183	DLPFCyellow_2	1.68e-10	MSBB	PHG	PHGbrown_1	0.00190921
7:12263587	DLPFCyellow_2	1.68e-10	MSBB	PHG	PHGbrown_1	0.00190921
7:12264261	DLPFCyellow_2	1.68e-10	MSBB	PHG	PHGbrown_1	0.00190921
7:12264297	DLPFCyellow_2	1.68e-10	MSBB	PHG	PHGbrown_1	0.00190921
7:12264467	DLPFCyellow_2	1.68e-10	MSBB	PHG	PHGbrown_1	0.00190921
7:12264666	DLPFCyellow_2	1.68e-10	MSBB	PHG	PHGbrown_1	0.0015296
7:12265192	DLPFCyellow_2	1.68e-10	MSBB	PHG	PHGbrown_1	0.00190921
7:12265848	DLPFCyellow_2	1.68e-10	MSBB	PHG	PHGbrown_1	0.00190921
7:12265952	DLPFCyellow_2	1.68e-10	MSBB	PHG	PHGbrown_1	0.00190921
7:12267221	DLPFCyellow_2	1.68e-10	MSBB	PHG	PHGbrown_1	0.00190921
7:12268758	DLPFCyellow_2	1.68e-10	MSBB	PHG	PHGbrown_1	0.00190921
7:12266551	DLPFCyellow_2	1.68e-10	MSBB	PHG	PHGbrown_1	0.00192226
7:12266706	DLPFCyellow_2	1.7e-10	MSBB	PHG	PHGbrown_1	0.0117835
7:12276011	DLPFCyellow_2	1.83e-10	MSBB	PHG	PHGbrown_1	0.000671555
7:12262801	DLPFCyellow_2	1.96e-10	MSBB	PHG	PHGbrown_1	0.00190921
7:12276045	DLPFCyellow_2	2.05e-10	MSBB	PHG	PHGbrown_1	0.000671555
7:12258755	DLPFCyellow_2	2.09e-10	MSBB	PHG	PHGbrown_1	0.00190921
7:12258665	DLPFCyellow_2	2.09e-10	MSBB	PHG	PHGbrown_1	0.00190921
7:12274413	DLPFCyellow_2	2.15e-10	MSBB	PHG	PHGbrown_1	0.00190921
7:12256548	DLPFCyellow_2	2.76e-10	MSBB	PHG	PHGbrown_1	0.00364328
7:12263538	DLPFCyellow_2	2.78e-10	MSBB	PHG	PHGbrown_1	0.00190921
7:12263546	DLPFCyellow_2	2.78e-10	MSBB	PHG	PHGbrown_1	0.00190921
7:12266814	DLPFCyellow_2	3.2e-10	MSBB	PHG	PHGbrown_1	0.00190921
7:12252540	DLPFCyellow_2	3.32e-10	MSBB	PHG	PHGbrown_1	0.0017999
7:12252659	DLPFCyellow_2	3.32e-10	MSBB	PHG	PHGbrown_1	0.0017999
7:12252741	DLPFCyellow_2	3.32e-10	MSBB	PHG	PHGbrown_1	0.0017999
7:12253362	DLPFCyellow_2	3.32e-10	MSBB	PHG	PHGbrown_1	0.00181786
7:12253372	DLPFCyellow_2	3.32e-10	MSBB	PHG	PHGbrown_1	0.00181786
7:12253543	DLPFCyellow_2	3.32e-10	MSBB	PHG	PHGbrown_1	0.0017999
7:12253563	DLPFCyellow_2	3.32e-10	MSBB	PHG	PHGbrown_1	0.0017999
7:12253880	DLPFCyellow_2	3.32e-10	MSBB	PHG	PHGbrown_1	0.0017999
7:12251560	DLPFCyellow_2	3.36e-10	MSBB	PHG	PHGbrown_1	0.0035027
7:12251671	DLPFCyellow_2	3.36e-10	MSBB	PHG	PHGbrown_1	0.0035027
7:12251790	DLPFCyellow_2	3.36e-10	MSBB	PHG	PHGbrown_1	0.0035027
7:12253088	DLPFCyellow_2	3.61e-10	MSBB	PHG	PHGbrown_1	0.0017999
7:12275818	DLPFCyellow_2	5.85e-10	MSBB	PHG	PHGbrown_1	0.000671555
7:12252893	DLPFCyellow_2	6.82e-10	MSBB	PHG	PHGbrown_1	0.00249852
7:12252902	DLPFCyellow_2	6.82e-10	MSBB	PHG	PHGbrown_1	0.00249852
7:12253050	DLPFCyellow_2	6.82e-10	MSBB	PHG	PHGbrown_1	0.0017999
7:12284378	DLPFCyellow_2	8.18e-10	MSBB	PHG	PHGbrown_1	0.000332485
4:112464264	DLPFCblue_3	1.85e-09	MSBB	PHG	PHGblue_2	0.0124369
7:12250378	DLPFCyellow_2	2.21e-09	MSBB	PHG	PHGbrown_1	0.00438316
7:12250402	DLPFCyellow_2	2.32e-09	MSBB	PHG	PHGbrown_1	0.00644468
4:112516607	DLPFCblue_3	3.32e-09	MSBB	PHG	PHGblue_2	0.0205899
4:112472608	DLPFCblue_3	3.35e-09	MSBB	PHG	PHGblue_2	0.0280111
4:112497988	DLPFCblue_3	3.84e-09	MSBB	PHG	PHGblue_2	0.0247297
4:112505758	DLPFCblue_3	6.81e-09	MSBB	PHG	PHGblue_2	0.0247297
4:112499111	DLPFCblue_3	6.86e-09	MSBB	PHG	PHGblue_2	0.0280111
4:112497456	DLPFCblue_3	7.79e-09	MSBB	PHG	PHGblue_2	0.0247297
4:112462058	DLPFCblue_3	9.68e-09	MSBB	PHG	PHGblue_4	0.00882103
4:112461582	DLPFCblue_3	1.37e-08	MSBB	PHG	PHGblue_4	0.00882103
4:112495013	DLPFCblue_3	2.15e-08	MSBB	PHG	PHGblue_4	0.0116545
4:112494127	DLPFCblue_3	3.02e-08	MSBB	PHG	PHGblue_4	0.0116545
4:112452332	DLPFCblue_3	4.39e-08	MSBB	PHG	PHGblue_4	0.020013
4:112450875	DLPFCblue_3	4.96e-08	MSBB	PHG	PHGblue_4	0.0200109
4:112513432	DLPFCblue_3	5.94e-08	MSBB	PHG	PHGblue_4	0.020013
7:12261911	DLPFCyellow_2	6.39e-08	MSBB	PHG	PHGbrown_1	0.0485564
4:112373647	DLPFCblue_3	6.57e-08	MSBB	PHG	PHGblue_4	0.00992081
4:112373210	DLPFCblue_3	6.59e-08	MSBB	PHG	PHGblue_4	0.00554292
4:112373897	DLPFCblue_3	6.59e-08	MSBB	PHG	PHGblue_4	0.00590871
4:112243524	DLPFCblue_3	6.59e-08	MSBB	PHG	PHGbrown_4	0.0390794
4:112231315	DLPFCblue_3	6.84e-08	MSBB	PHG	PHGbrown_4	0.0390794
4:112397597	DLPFCblue_3	7.81e-08	MSBB	PHG	PHGblue_4	0.00256513
4:112374925	DLPFCblue_3	7.92e-08	MSBB	PHG	PHGblue_4	0.00992081
4:112374964	DLPFCblue_3	7.92e-08	MSBB	PHG	PHGblue_4	0.00992081
4:112385147	DLPFCblue_3	7.92e-08	MSBB	PHG	PHGblue_4	0.00582063
4:112386094	DLPFCblue_3	7.92e-08	MSBB	PHG	PHGblue_4	0.00300388
4:112387494	DLPFCblue_3	7.92e-08	MSBB	PHG	PHGblue_4	0.00300388
4:112416117	DLPFCblue_3	8.74e-08	MSBB	PHG	PHGblue_4	0.0066468
4:112432973	DLPFCblue_3	8.74e-08	MSBB	PHG	PHGblue_4	0.00658792
4:112436956	DLPFCblue_3	8.74e-08	MSBB	PHG	PHGblue_4	0.00658792
4:112440217	DLPFCblue_3	8.74e-08	MSBB	PHG	PHGblue_4	0.0118196
7:12247330	DLPFCbrown_1	9.39e-08	MSBB	PHG	PHGbrown_1	0.0205754
4:112374991	DLPFCblue_3	1.01e-07	MSBB	PHG	PHGblue_4	0.00992081
4:112357791	DLPFCblue_3	1.01e-07	MSBB	PHG	PHGblue_4	0.00554292
4:112385283	DLPFCblue_3	1.03e-07	MSBB	PHG	PHGblue_4	0.00300388
4:112373511	DLPFCblue_3	1.11e-07	MSBB	PHG	PHGblue_4	0.00992081
4:112394265	DLPFCblue_3	1.12e-07	MSBB	PHG	PHGblue_4	0.00590871
4:112374110	DLPFCblue_3	1.2e-07	MSBB	PHG	PHGblue_4	0.00992081
4:112386887	DLPFCblue_3	1.27e-07	MSBB	PHG	PHGblue_4	0.0158286
7:12267256	DLPFCbrown_1	1.27e-07	MSBB	PHG	PHGturquoise_2	0.00623295
4:112368660	DLPFCblue_3	1.32e-07	MSBB	PHG	PHGblue_4	0.00642151
4:112358431	DLPFCblue_3	1.32e-07	MSBB	PHG	PHGblue_4	0.00992081
11:96463340	DLPFCyellow_3	1.37e-07	MSBB	PHG	PHGgreen_1	0.00366575
4:112324651	DLPFCblue_3	1.4e-07	MSBB	PHG	PHGblue_4	0.00307948
4:112325121	DLPFCblue_3	1.4e-07	MSBB	PHG	PHGblue_4	0.0035988
4:112336066	DLPFCblue_3	1.4e-07	MSBB	PHG	PHGblue_4	0.00307948
4:112336070	DLPFCblue_3	1.4e-07	MSBB	PHG	PHGblue_4	0.00307948
4:112339676	DLPFCblue_3	1.4e-07	MSBB	PHG	PHGblue_4	0.00307948
4:112343559	DLPFCblue_3	1.4e-07	MSBB	PHG	PHGblue_4	0.00590871
4:112351687	DLPFCblue_3	1.4e-07	MSBB	PHG	PHGblue_4	0.00307948
4:112352123	DLPFCblue_3	1.4e-07	MSBB	PHG	PHGblue_4	0.00307948
4:112359312	DLPFCblue_3	1.4e-07	MSBB	PHG	PHGblue_4	0.00554292
4:112360168	DLPFCblue_3	1.4e-07	MSBB	PHG	PHGblue_4	0.00554292
4:112360724	DLPFCblue_3	1.4e-07	MSBB	PHG	PHGblue_4	0.00992081
4:112361964	DLPFCblue_3	1.4e-07	MSBB	PHG	PHGblue_4	0.00992081
4:112363269	DLPFCblue_3	1.4e-07	MSBB	PHG	PHGblue_4	0.00590871
4:112364674	DLPFCblue_3	1.4e-07	MSBB	PHG	PHGblue_4	0.00992081
4:112366851	DLPFCblue_3	1.4e-07	MSBB	PHG	PHGblue_4	0.00992081
4:112366906	DLPFCblue_3	1.4e-07	MSBB	PHG	PHGblue_4	0.00590871
4:112368483	DLPFCblue_3	1.4e-07	MSBB	PHG	PHGblue_4	0.00590871
4:112369279	DLPFCblue_3	1.4e-07	MSBB	PHG	PHGblue_4	0.00642151
4:112369379	DLPFCblue_3	1.4e-07	MSBB	PHG	PHGblue_4	0.00992081
4:112367475	DLPFCblue_3	1.45e-07	MSBB	PHG	PHGblue_4	0.00642151
4:112374323	DLPFCblue_3	1.51e-07	MSBB	PHG	PHGblue_4	0.00307948
4:112364125	DLPFCblue_3	1.65e-07	MSBB	PHG	PHGblue_4	0.00992081
4:112347998	DLPFCblue_3	1.66e-07	MSBB	PHG	PHGblue_4	0.00309519
4:112385778	DLPFCblue_3	1.72e-07	MSBB	PHG	PHGblue_4	0.0271108
4:112402822	DLPFCblue_3	1.75e-07	MSBB	PHG	PHGblue_4	0.00356775
4:112411666	DLPFCblue_3	1.75e-07	MSBB	PHG	PHGblue_4	0.00658562
4:112367781	DLPFCblue_3	1.97e-07	MSBB	PHG	PHGblue_4	0.00642151
4:112367493	DLPFCblue_3	2.03e-07	MSBB	PHG	PHGblue_4	0.00590871
4:112358401	DLPFCblue_3	2.09e-07	MSBB	PHG	PHGblue_4	0.00992081
11:96473943	DLPFCyellow_3	2.17e-07	MSBB	PHG	PHGgreen_1	0.013437
4:112357272	DLPFCblue_3	2.4e-07	MSBB	PHG	PHGblue_4	0.00554292
7:12255778	DLPFCbrown_1	2.56e-07	MSBB	PHG	PHGturquoise_2	0.0239423
11:96459934	DLPFCyellow_3	2.6e-07	MSBB	PHG	B	0.0320963
4:112371032	DLPFCblue_3	2.69e-07	MSBB	PHG	PHGblue_4	0.00992081
11:30035236	B	2.73e-07	MSBB	PHG	PHGyellow_1	0.00242315
7:12286050	DLPFCyellow_2	2.82e-07	MSBB	PHG	PHGturquoise_2	0.00773135
7:12280838	DLPFCbrown_1	2.83e-07	MSBB	PHG	PHGturquoise_2	0.00770704
11:96495852	DLPFCyellow_3	2.98e-07	MSBB	PHG	PHGbrown_1	0.00363631
4:112385735	DLPFCblue_3	3.06e-07	MSBB	PHG	PHGblue_4	0.00300388
7:12273152	DLPFCbrown_1	3.19e-07	MSBB	PHG	PHGturquoise_2	0.00804608
4:112358173	DLPFCblue_3	3.28e-07	MSBB	PHG	PHGblue_4	0.00992081
11:96467331	DLPFCyellow_3	3.39e-07	MSBB	PHG	PHGgreen_1	0.0190197
11:96485694	DLPFCyellow_3	3.39e-07	MSBB	PHG	PHGbrown_1	0.00791882
11:96489077	DLPFCyellow_3	3.39e-07	MSBB	PHG	PHGbrown_1	0.00791882
11:30041653	B	3.41e-07	MSBB	PHG	PHGyellow_1	0.00242315
7:12270967	DLPFCbrown_1	3.46e-07	MSBB	PHG	PHGturquoise_2	0.00649871
7:12256540	DLPFCbrown_1	3.47e-07	MSBB	PHG	PHGturquoise_2	0.0215246
7:12260546	DLPFCbrown_1	3.47e-07	MSBB	PHG	PHGturquoise_2	0.0215246
11:96489971	DLPFCyellow_3	3.5e-07	MSBB	PHG	PHGbrown_1	0.00363631
7:12242739	DLPFCyellow_2	3.53e-07	MSBB	PHG	PHGbrown_1	0.0102276
11:96478833	DLPFCyellow_3	3.6e-07	MSBB	PHG	PHGbrown_1	0.00791882
7:12241114	DLPFCyellow_2	3.63e-07	MSBB	PHG	PHGbrown_1	0.0102276
18:70225885	DLPFCyellow_2	3.64e-07	MSBB	PHG	PHGyellow_1	0.0242809
18:70227706	DLPFCyellow_2	3.64e-07	MSBB	PHG	PHGyellow_1	0.028398
18:70241337	DLPFCyellow_2	3.64e-07	MSBB	PHG	PHGyellow_1	0.0242809
11:96453823	DLPFCyellow_3	3.67e-07	MSBB	PHG	PHGgreen_1	0.0055075
11:96480012	DLPFCyellow_3	3.67e-07	MSBB	PHG	PHGbrown_1	0.00791882
11:96471115	DLPFCyellow_3	3.68e-07	MSBB	PHG	PHGgreen_1	0.00656924
11:96471120	DLPFCyellow_3	3.68e-07	MSBB	PHG	PHGgreen_1	0.00656924
7:12240945	DLPFCyellow_2	3.74e-07	MSBB	PHG	PHGbrown_1	0.0102276
7:12266320	DLPFCbrown_1	3.76e-07	MSBB	PHG	PHGturquoise_2	0.0239423
11:96450294	DLPFCyellow_3	3.85e-07	MSBB	PHG	PHGgreen_1	0.00605869
11:96455400	DLPFCyellow_3	3.9e-07	MSBB	PHG	PHGgreen_1	0.0063399
11:96455553	DLPFCyellow_3	3.9e-07	MSBB	PHG	PHGbrown_1	0.0217881
11:96457965	DLPFCyellow_3	3.9e-07	MSBB	PHG	PHGbrown_2	0.0164952
11:96457978	DLPFCyellow_3	3.9e-07	MSBB	PHG	PHGbrown_2	0.0164952
11:96458788	DLPFCyellow_3	3.9e-07	MSBB	PHG	PHGbrown_1	0.00474649
11:96459159	DLPFCyellow_3	3.9e-07	MSBB	PHG	PHGgreen_1	0.0063399
11:96459399	DLPFCyellow_3	3.9e-07	MSBB	PHG	PHGbrown_1	0.00474649
11:96459537	DLPFCyellow_3	3.9e-07	MSBB	PHG	PHGgreen_1	0.0063399
11:96460114	DLPFCyellow_3	3.9e-07	MSBB	PHG	PHGbrown_1	0.00474649
11:96465808	DLPFCyellow_3	3.9e-07	MSBB	PHG	PHGgreen_1	0.0237728
11:96468679	DLPFCyellow_3	3.9e-07	MSBB	PHG	PHGgreen_1	0.00754025
11:96468712	DLPFCyellow_3	3.9e-07	MSBB	PHG	PHGgreen_1	0.00754025
11:96470287	DLPFCyellow_3	3.9e-07	MSBB	PHG	PHGgreen_1	0.01748
11:96470723	DLPFCyellow_3	3.9e-07	MSBB	PHG	PHGgreen_1	0.00754025
11:96470922	DLPFCyellow_3	3.9e-07	MSBB	PHG	PHGgreen_1	0.00754025
11:96471355	DLPFCyellow_3	3.9e-07	MSBB	PHG	PHGgreen_1	0.00656924
11:96473415	DLPFCyellow_3	3.9e-07	MSBB	PHG	PHGgreen_1	0.0040833
11:96475861	DLPFCyellow_3	3.9e-07	MSBB	PHG	PHGgreen_1	0.00753037
11:96478686	DLPFCyellow_3	3.9e-07	MSBB	PHG	PHGbrown_1	0.00363631
11:96480317	DLPFCyellow_3	3.9e-07	MSBB	PHG	PHGbrown_1	0.00701372
11:96480520	DLPFCyellow_3	3.9e-07	MSBB	PHG	PHGbrown_1	0.00791882
11:96482924	DLPFCyellow_3	3.9e-07	MSBB	PHG	PHGgreen_1	0.00878258
11:96484055	DLPFCyellow_3	3.9e-07	MSBB	PHG	PHGbrown_1	0.00791882
11:96486326	DLPFCyellow_3	3.9e-07	MSBB	PHG	PHGbrown_1	0.00791882
11:96488098	DLPFCyellow_3	3.9e-07	MSBB	PHG	PHGbrown_1	0.00791882
11:96489481	DLPFCyellow_3	3.9e-07	MSBB	PHG	PHGbrown_1	0.00791882
11:96489682	DLPFCyellow_3	3.9e-07	MSBB	PHG	PHGbrown_1	0.00791882
11:96490207	DLPFCyellow_3	3.9e-07	MSBB	PHG	PHGbrown_1	0.00363631
11:96490383	DLPFCyellow_3	3.9e-07	MSBB	PHG	PHGbrown_1	0.00791882
11:96490588	DLPFCyellow_3	3.9e-07	MSBB	PHG	PHGbrown_1	0.00791882
11:96491219	DLPFCyellow_3	3.9e-07	MSBB	PHG	PHGbrown_1	0.00791882
11:96491688	DLPFCyellow_3	3.9e-07	MSBB	PHG	PHGbrown_1	0.00363631
11:96492138	DLPFCyellow_3	3.9e-07	MSBB	PHG	PHGbrown_1	0.00791882
11:96492172	DLPFCyellow_3	3.9e-07	MSBB	PHG	PHGbrown_1	0.00791882
11:96492501	DLPFCyellow_3	3.9e-07	MSBB	PHG	PHGbrown_1	0.00791882
11:96492543	DLPFCyellow_3	3.9e-07	MSBB	PHG	PHGbrown_1	0.00791882
11:96493508	DLPFCyellow_3	3.9e-07	MSBB	PHG	PHGbrown_1	0.00791882
11:96494229	DLPFCyellow_3	3.9e-07	MSBB	PHG	PHGbrown_1	0.00791882
11:96495099	DLPFCyellow_3	3.9e-07	MSBB	PHG	PHGbrown_1	0.00791882
11:96495491	DLPFCyellow_3	3.9e-07	MSBB	PHG	PHGbrown_1	0.00791882
11:96495503	DLPFCyellow_3	3.9e-07	MSBB	PHG	PHGbrown_1	0.00791882
11:96496314	DLPFCyellow_3	3.9e-07	MSBB	PHG	PHGbrown_1	0.00701372
11:96488749	DLPFCyellow_3	3.96e-07	MSBB	PHG	PHGbrown_1	0.00791882
11:96475358	DLPFCyellow_3	3.98e-07	MSBB	PHG	PHGgreen_1	0.00656924
11:96475382	DLPFCyellow_3	3.98e-07	MSBB	PHG	PHGgreen_1	0.00353329
11:96469201	DLPFCyellow_3	4.01e-07	MSBB	PHG	PHGgreen_1	0.00656924
11:30045097	B	4.29e-07	MSBB	PHG	PHGyellow_1	0.00234314
11:96497163	DLPFCyellow_3	4.38e-07	MSBB	PHG	PHGbrown_1	0.00363631
3:184356959	DLPFCyellow_1	4.62e-07	MSBB	PHG	PHGbrown_2	0.0126201
11:96468258	DLPFCyellow_3	4.67e-07	MSBB	PHG	PHGgreen_1	0.0237728
7:12279559	DLPFCbrown_1	4.77e-07	MSBB	PHG	PHGturquoise_2	0.00800737
11:30052900	B	4.78e-07	MSBB	PHG	PHGyellow_1	0.000824634
7:12233919	DLPFCyellow_2	4.85e-07	MSBB	PHG	PHGbrown_1	0.0102276
7:12277020	DLPFCbrown_1	4.85e-07	MSBB	PHG	PHGturquoise_2	0.00770704
11:96488463	DLPFCyellow_3	4.88e-07	MSBB	PHG	PHGbrown_1	0.00701372
11:96488455	DLPFCyellow_3	4.95e-07	MSBB	PHG	PHGbrown_1	0.00791882
11:96467850	DLPFCyellow_3	5.02e-07	MSBB	PHG	PHGgreen_1	0.00656924
7:12265739	DLPFCbrown_1	5.28e-07	MSBB	PHG	PHGturquoise_2	0.0239423
7:12253893	DLPFCbrown_1	5.3e-07	MSBB	PHG	PHGturquoise_2	0.0121647
7:12278437	DLPFCbrown_1	5.42e-07	MSBB	PHG	PHGturquoise_2	0.00800737
4:112371813	DLPFCblue_3	5.44e-07	MSBB	PHG	PHGblue_4	0.00642151
7:12245225	DLPFCyellow_2	5.88e-07	MSBB	PHG	PHGbrown_1	0.00730697
11:96500118	DLPFCyellow_3	6.06e-07	MSBB	PHG	PHGgreen_1	0.00452447
11:96453899	DLPFCyellow_3	6.15e-07	MSBB	PHG	PHGgreen_1	0.0172429
7:12254939	DLPFCbrown_1	6.47e-07	MSBB	PHG	PHGturquoise_2	0.0136718
5:6305328	DLPFCbrown_2	6.61e-07	MSBB	PHG	PHGbrown_3	0.00640071
5:6305786	DLPFCbrown_2	6.61e-07	MSBB	PHG	PHGbrown_3	0.00640071
18:70226168	DLPFCyellow_2	6.95e-07	MSBB	PHG	PHGyellow_1	0.028398
11:96500214	DLPFCyellow_3	6.99e-07	MSBB	PHG	PHGgreen_1	0.00840123
11:96457310	DLPFCyellow_3	7.01e-07	MSBB	PHG	PHGbrown_1	0.0092227
11:96499532	DLPFCyellow_3	7.33e-07	MSBB	PHG	PHGgreen_1	0.00452447
11:96500082	DLPFCyellow_3	7.33e-07	MSBB	PHG	PHGgreen_1	0.00840123
11:96502769	DLPFCyellow_3	7.33e-07	MSBB	PHG	PHGgreen_1	0.0063449
11:96502825	DLPFCyellow_3	7.33e-07	MSBB	PHG	PHGgreen_1	0.0063449
11:96503340	DLPFCyellow_3	7.34e-07	MSBB	PHG	PHGgreen_1	0.00840123
18:70228100	DLPFCyellow_2	7.6e-07	MSBB	PHG	PHGyellow_1	0.0108195
11:96509150	DLPFCyellow_3	8.03e-07	MSBB	PHG	PHGgreen_1	0.0063449
11:96466537	DLPFCyellow_3	8.1e-07	MSBB	PHG	PHGgreen_1	0.0237728
11:96453596	DLPFCyellow_3	8.17e-07	MSBB	PHG	B	0.0320963
11:96506842	DLPFCyellow_3	8.41e-07	MSBB	PHG	PHGgreen_1	0.0122597
11:96508527	DLPFCyellow_3	8.41e-07	MSBB	PHG	PHGgreen_1	0.00452447
11:96508749	DLPFCyellow_3	8.41e-07	MSBB	PHG	PHGgreen_1	0.00452447
11:96510650	DLPFCyellow_3	8.41e-07	MSBB	PHG	PHGgreen_1	0.00840123
11:96504478	DLPFCyellow_3	8.75e-07	MSBB	PHG	PHGgreen_1	0.00545346
3:61413814	DLPFCblue_1	9e-07	MSBB	PHG	PHGblue_2	0.0112596
1:67107225	DLPFCturquoise_2	9.39e-07	MSBB	PHG	PHGbrown_2	0.0352042
11:96448670	DLPFCyellow_3	9.79e-07	MSBB	PHG	B	0.026253
11:96478875	DLPFCyellow_3	9.82e-07	MSBB	PHG	PHGbrown_1	0.0210688
7:12239274	DLPFCyellow_2	9.87e-07	MSBB	PHG	PHGbrown_1	0.0132979
5:3742576	DLPFCyellow_2	1.01e-06	MSBB	PHG	PHGturquoise_2	0.00570649
5:3745309	DLPFCyellow_2	1.01e-06	MSBB	PHG	PHGturquoise_2	0.00570649
5:3748167	DLPFCyellow_2	1.01e-06	MSBB	PHG	PHGturquoise_2	0.00570649
5:3748464	DLPFCyellow_2	1.01e-06	MSBB	PHG	PHGturquoise_2	0.00438323
5:3749024	DLPFCyellow_2	1.01e-06	MSBB	PHG	PHGturquoise_2	0.00438323
5:3750790	DLPFCyellow_2	1.01e-06	MSBB	PHG	PHGturquoise_2	0.00570649
2:169582484	DLPFCblue_4	1.11e-06	MSBB	PHG	PHGblue_2	0.0246282
11:96518043	DLPFCyellow_3	1.19e-06	MSBB	PHG	PHGbrown_1	0.00649468
11:96522955	DLPFCyellow_3	1.19e-06	MSBB	PHG	PHGbrown_1	0.00649468
11:96475204	DLPFCyellow_3	1.23e-06	MSBB	PHG	PHGgreen_1	0.0259755
11:96480908	DLPFCyellow_3	1.33e-06	MSBB	PHG	PHGbrown_1	0.0210688
3:154812531	DLPFCbrown_1	1.35e-06	MSBB	PHG	PHGbrown_3	0.0458268
3:154813986	DLPFCbrown_1	1.35e-06	MSBB	PHG	PHGbrown_3	0.0263727
22:50041972	DLPFCturquoise_1	1.36e-06	MSBB	PHG	PHGgreen_1	0.045601
11:96463003	DLPFCyellow_3	1.36e-06	MSBB	PHG	PHGgreen_1	0.0242235
11:96470526	DLPFCyellow_3	1.36e-06	MSBB	PHG	PHGbrown_1	0.0237869
2:169585580	DLPFCblue_4	1.39e-06	MSBB	PHG	PHGturquoise_2	0.0115339
11:96461584	DLPFCyellow_3	1.44e-06	MSBB	PHG	PHGbrown_2	0.0124673
11:96473104	DLPFCyellow_3	1.48e-06	MSBB	PHG	PHGgreen_1	0.0259755
11:96483880	DLPFCyellow_3	1.48e-06	MSBB	PHG	PHGbrown_1	0.0210688
1:67107403	DLPFCturquoise_2	1.51e-06	MSBB	PHG	PHGbrown_1	0.0408936
1:67110253	DLPFCturquoise_2	1.51e-06	MSBB	PHG	PHGbrown_1	0.0408936
1:67113050	DLPFCturquoise_2	1.51e-06	MSBB	PHG	PHGbrown_2	0.0352042
11:96459398	DLPFCyellow_3	1.55e-06	MSBB	PHG	B	0.0320963
11:96460761	DLPFCyellow_3	1.55e-06	MSBB	PHG	B	0.0320963
11:96461025	DLPFCyellow_3	1.55e-06	MSBB	PHG	B	0.0320963
11:96462707	DLPFCyellow_3	1.55e-06	MSBB	PHG	PHGgreen_1	0.00746427
11:96462708	DLPFCyellow_3	1.55e-06	MSBB	PHG	PHGgreen_1	0.00746427
11:96463585	DLPFCyellow_3	1.55e-06	MSBB	PHG	PHGgreen_1	0.00746427
11:96463603	DLPFCyellow_3	1.55e-06	MSBB	PHG	PHGgreen_1	0.0242235
11:96463837	DLPFCyellow_3	1.55e-06	MSBB	PHG	PHGgreen_1	0.00746427
11:96464084	DLPFCyellow_3	1.55e-06	MSBB	PHG	PHGgreen_1	0.00746427
11:96464474	DLPFCyellow_3	1.55e-06	MSBB	PHG	PHGgreen_1	0.0242235
11:96465112	DLPFCyellow_3	1.55e-06	MSBB	PHG	PHGgreen_1	0.0242235
11:96468945	DLPFCyellow_3	1.55e-06	MSBB	PHG	PHGbrown_1	0.0237869
11:96469544	DLPFCyellow_3	1.55e-06	MSBB	PHG	PHGbrown_1	0.0237869
11:96469812	DLPFCyellow_3	1.55e-06	MSBB	PHG	PHGbrown_1	0.0237869
11:96469816	DLPFCyellow_3	1.55e-06	MSBB	PHG	PHGbrown_1	0.0237869
11:96469818	DLPFCyellow_3	1.55e-06	MSBB	PHG	PHGbrown_1	0.0237869
11:96475553	DLPFCyellow_3	1.55e-06	MSBB	PHG	PHGbrown_1	0.00839418
11:96476305	DLPFCyellow_3	1.55e-06	MSBB	PHG	PHGbrown_1	0.00710577
11:96477655	DLPFCyellow_3	1.55e-06	MSBB	PHG	PHGbrown_1	0.00667208
11:96477890	DLPFCyellow_3	1.55e-06	MSBB	PHG	PHGbrown_1	0.00667208
11:96482148	DLPFCyellow_3	1.55e-06	MSBB	PHG	PHGbrown_1	0.0210688
11:96482374	DLPFCyellow_3	1.55e-06	MSBB	PHG	PHGbrown_1	0.0210688
11:96485947	DLPFCyellow_3	1.55e-06	MSBB	PHG	PHGbrown_1	0.0210688
11:96486638	DLPFCyellow_3	1.55e-06	MSBB	PHG	PHGbrown_1	0.0210688
11:96486915	DLPFCyellow_3	1.55e-06	MSBB	PHG	PHGbrown_1	0.0210688
11:96492354	DLPFCyellow_3	1.55e-06	MSBB	PHG	PHGbrown_1	0.00710577
11:96493225	DLPFCyellow_3	1.55e-06	MSBB	PHG	PHGbrown_1	0.0210688
11:96495740	DLPFCyellow_3	1.55e-06	MSBB	PHG	PHGbrown_1	0.0210688
11:96462143	DLPFCyellow_3	1.59e-06	MSBB	PHG	PHGgreen_1	0.00150563
11:96464087	DLPFCyellow_3	1.62e-06	MSBB	PHG	PHGgreen_1	0.0177186
11:96489506	DLPFCyellow_3	1.62e-06	MSBB	PHG	PHGbrown_1	0.0210688
11:96506654	DLPFCyellow_3	1.62e-06	MSBB	PHG	PHGgreen_1	0.00836489
11:96512983	DLPFCyellow_3	1.62e-06	MSBB	PHG	PHGgreen_1	0.0063449
11:96469200	DLPFCyellow_3	1.63e-06	MSBB	PHG	PHGgreen_1	0.0259755
11:96469211	DLPFCyellow_3	1.63e-06	MSBB	PHG	PHGgreen_1	0.0259755
11:96454894	DLPFCyellow_3	1.64e-06	MSBB	PHG	PHGbrown_2	0.0124673
11:96455641	DLPFCyellow_3	1.64e-06	MSBB	PHG	PHGbrown_2	0.00996257
11:96462624	DLPFCyellow_3	1.64e-06	MSBB	PHG	PHGbrown_2	0.00996257
11:96468805	DLPFCyellow_3	1.64e-06	MSBB	PHG	PHGbrown_2	0.00996257
11:96469844	DLPFCyellow_3	1.64e-06	MSBB	PHG	PHGbrown_2	0.00996257
11:96472454	DLPFCyellow_3	1.64e-06	MSBB	PHG	PHGbrown_2	0.0124673
11:96487223	DLPFCyellow_3	1.64e-06	MSBB	PHG	B	0.00747934
11:96491004	DLPFCyellow_3	1.64e-06	MSBB	PHG	PHGturquoise_1	0.0072947
3:154812555	DLPFCbrown_1	1.64e-06	MSBB	PHG	PHGbrown_3	0.0458268
7:12212919	DLPFCbrown_1	1.65e-06	MSBB	PHG	PHGblue_1	0.0283992
5:3723800	DLPFCyellow_2	1.7e-06	MSBB	PHG	PHGturquoise_1	0.0164807
5:3724299	DLPFCyellow_2	1.7e-06	MSBB	PHG	PHGturquoise_1	0.0164807
5:3724313	DLPFCyellow_2	1.7e-06	MSBB	PHG	PHGturquoise_1	0.0164807
5:3724405	DLPFCyellow_2	1.7e-06	MSBB	PHG	PHGturquoise_1	0.0164807
5:3724573	DLPFCyellow_2	1.7e-06	MSBB	PHG	PHGturquoise_2	0.0217649
5:3725397	DLPFCyellow_2	1.7e-06	MSBB	PHG	PHGturquoise_1	0.0164807
11:96479060	DLPFCyellow_3	1.7e-06	MSBB	PHG	B	0.00747934
2:10318555	A	1.73e-06	MSBB	PHG	A	0.0339032
2:10319424	A	1.73e-06	MSBB	PHG	A	0.0467065
2:10319751	A	1.73e-06	MSBB	PHG	A	0.0339032
3:24991454	DLPFCbrown_2	1.74e-06	MSBB	PHG	PHGblue_1	0.0262983
3:24991457	DLPFCbrown_2	1.74e-06	MSBB	PHG	PHGblue_1	0.0262983
11:96475201	DLPFCyellow_3	1.74e-06	MSBB	PHG	PHGgreen_1	0.0259755
16:57050348	B	1.75e-06	MSBB	PHG	PHGblue_4	0.0137337
16:57052730	B	1.75e-06	MSBB	PHG	PHGblue_4	0.0137337
18:42841642	DLPFCblue_1	1.76e-06	MSBB	PHG	PHGblue_1	0.0416762
11:96468260	DLPFCyellow_3	1.86e-06	MSBB	PHG	PHGbrown_1	0.0237869
18:42843207	DLPFCblue_1	1.88e-06	MSBB	PHG	PHGblue_1	0.0333608
11:96453262	DLPFCyellow_3	1.9e-06	MSBB	PHG	PHGbrown_2	0.0113843
1:223082464	DLPFCblue_2	1.94e-06	MSBB	PHG	A	0.0451952
11:96470493	DLPFCyellow_3	1.98e-06	MSBB	PHG	PHGbrown_1	0.0179428
11:96461963	DLPFCyellow_3	1.99e-06	MSBB	PHG	PHGgreen_1	0.00339636
18:70296422	DLPFCblue_1	2.08e-06	MSBB	PHG	PHGyellow_1	0.0135745
9:79146609	DLPFCblue_3	2.14e-06	MSBB	PHG	PHGgreen_1	0.0341865
11:96483313	DLPFCyellow_3	2.15e-06	MSBB	PHG	PHGbrown_1	0.0141578
17:42580061	DLPFCbrown_1	2.16e-06	MSBB	PHG	PHGbrown_2	0.00474944
19:53280650	DLPFCblue_1	2.2e-06	MSBB	PHG	PHGblue_1	0.0206134
11:96533948	DLPFCyellow_3	2.22e-06	MSBB	PHG	PHGgreen_1	0.00504336
2:10327043	A	2.23e-06	MSBB	PHG	A	0.046941
21:46853259	DLPFCblue_2	2.27e-06	MSBB	PHG	PHGblue_1	0.0252066
8:41665510	DLPFCbrown_1	2.3e-06	MSBB	PHG	PHGblue_1	0.00555537
9:79145714	DLPFCblue_3	2.33e-06	MSBB	PHG	PHGgreen_1	0.0422313
9:79148591	DLPFCblue_3	2.33e-06	MSBB	PHG	PHGgreen_1	0.0346127
9:79148985	DLPFCblue_3	2.33e-06	MSBB	PHG	PHGgreen_1	0.0346127
11:96463388	DLPFCyellow_3	2.34e-06	MSBB	PHG	PHGgreen_1	0.0106221
11:96517624	DLPFCyellow_3	2.4e-06	MSBB	PHG	PHGbrown_1	0.00649468
11:96500138	DLPFCyellow_3	2.41e-06	MSBB	PHG	PHGbrown_1	0.00986825
17:42583651	DLPFCbrown_1	2.49e-06	MSBB	PHG	PHGbrown_2	0.00474944
3:139613915	B	2.5e-06	MSBB	PHG	PHGblue_3	0.0347027
11:96462210	DLPFCyellow_3	2.59e-06	MSBB	PHG	PHGgreen_1	0.0215931
11:96464243	DLPFCyellow_3	2.61e-06	MSBB	PHG	PHGgreen_1	0.0242235
12:19783721	B	2.64e-06	MSBB	PHG	PHGturquoise_1	0.00912023
12:19784831	B	2.64e-06	MSBB	PHG	PHGturquoise_1	0.00706674
17:42560209	DLPFCbrown_1	2.65e-06	MSBB	PHG	PHGbrown_2	0.00474944
18:42850894	DLPFCblue_1	2.72e-06	MSBB	PHG	PHGturquoise_2	0.0497867
9:79140572	DLPFCblue_3	2.72e-06	MSBB	PHG	PHGgreen_1	0.0230315
11:96463280	DLPFCyellow_3	2.74e-06	MSBB	PHG	PHGgreen_1	0.0215931
17:42515331	DLPFCbrown_1	2.76e-06	MSBB	PHG	PHGbrown_2	0.00398427
5:3731528	DLPFCyellow_2	2.77e-06	MSBB	PHG	PHGturquoise_1	0.0137494
10:131246957	DLPFCblue_4	2.77e-06	MSBB	PHG	PHGbrown_4	0.0219147
11:96499784	DLPFCyellow_3	2.86e-06	MSBB	PHG	PHGbrown_2	0.0237541
11:96500953	DLPFCyellow_3	2.86e-06	MSBB	PHG	PHGgreen_1	0.0131557
11:96502661	DLPFCyellow_3	2.86e-06	MSBB	PHG	PHGbrown_1	0.0136296
11:96502949	DLPFCyellow_3	2.86e-06	MSBB	PHG	PHGbrown_2	0.0237541
4:112248409	DLPFCblue_3	2.87e-06	MSBB	PHG	PHGblue_1	0.0331432
11:96500789	DLPFCyellow_3	2.88e-06	MSBB	PHG	PHGbrown_2	0.0237541
4:124368370	DLPFCblue_3	2.9e-06	MSBB	PHG	PHGbrown_4	0.0370589
2:10319158	A	2.91e-06	MSBB	PHG	A	0.0467065
1:223082643	DLPFCblue_2	2.92e-06	MSBB	PHG	PHGbrown_4	0.0326428
12:66394287	B	2.95e-06	MSBB	PHG	PHGbrown_2	0.00865056
18:70296849	DLPFCblue_1	2.98e-06	MSBB	PHG	PHGyellow_1	0.0190115
18:70297273	DLPFCblue_1	2.98e-06	MSBB	PHG	PHGyellow_1	0.0190115
11:96461802	DLPFCyellow_3	2.99e-06	MSBB	PHG	PHGgreen_1	0.00792816
2:10320961	A	2.99e-06	MSBB	PHG	A	0.0467065
2:10320978	A	2.99e-06	MSBB	PHG	A	0.0467065
5:3731620	DLPFCyellow_2	3e-06	MSBB	PHG	PHGturquoise_2	0.00508424
11:96502884	DLPFCyellow_3	3.02e-06	MSBB	PHG	PHGbrown_2	0.00718569
17:42549880	DLPFCbrown_1	3.05e-06	MSBB	PHG	PHGbrown_2	0.00474944
3:139615610	B	3.06e-06	MSBB	PHG	PHGblue_3	0.0188443
11:96462151	DLPFCyellow_3	3.06e-06	MSBB	PHG	PHGgreen_1	0.00161524
11:96508820	DLPFCyellow_3	3.13e-06	MSBB	PHG	PHGbrown_2	0.0237541
11:96509084	DLPFCyellow_3	3.13e-06	MSBB	PHG	PHGbrown_2	0.0237541
17:31930429	DLPFCyellow_1	3.16e-06	MSBB	PHG	A	0.0224333
1:223123797	DLPFCblue_2	3.18e-06	MSBB	PHG	A	0.0436878
9:79149233	DLPFCblue_3	3.19e-06	MSBB	PHG	PHGgreen_1	0.0346127
3:24989727	DLPFCbrown_2	3.19e-06	MSBB	PHG	PHGblue_1	0.0389836
9:79141796	DLPFCblue_3	3.2e-06	MSBB	PHG	PHGgreen_1	0.0341865
8:13274922	B	3.22e-06	MSBB	PHG	PHGbrown_2	0.00956399
18:70297485	DLPFCblue_1	3.23e-06	MSBB	PHG	PHGyellow_1	0.0190115
11:96505198	DLPFCyellow_3	3.24e-06	MSBB	PHG	PHGbrown_2	0.0237541
11:96505341	DLPFCyellow_3	3.24e-06	MSBB	PHG	PHGbrown_2	0.0237541
11:96508559	DLPFCyellow_3	3.24e-06	MSBB	PHG	PHGbrown_2	0.0237541
11:96509888	DLPFCyellow_3	3.24e-06	MSBB	PHG	PHGbrown_2	0.0237541
11:96514406	DLPFCyellow_3	3.24e-06	MSBB	PHG	PHGbrown_2	0.0237541
11:96514597	DLPFCyellow_3	3.24e-06	MSBB	PHG	PHGbrown_2	0.0237541
5:3729143	DLPFCyellow_2	3.26e-06	MSBB	PHG	PHGturquoise_1	0.0185867
5:3729956	DLPFCyellow_2	3.26e-06	MSBB	PHG	PHGturquoise_2	0.0204816
17:42570346	DLPFCbrown_1	3.27e-06	MSBB	PHG	PHGbrown_2	0.00589952
3:24989387	DLPFCbrown_2	3.28e-06	MSBB	PHG	PHGblue_1	0.0202871
19:47147226	DLPFCblue_2	3.29e-06	MSBB	PHG	PHGbrown_1	0.0418224
5:3734365	DLPFCyellow_2	3.29e-06	MSBB	PHG	PHGturquoise_2	0.0158674
5:3734420	DLPFCyellow_2	3.29e-06	MSBB	PHG	PHGturquoise_2	0.0282556
5:3735800	DLPFCyellow_2	3.29e-06	MSBB	PHG	PHGturquoise_2	0.0158674
5:3739306	DLPFCyellow_2	3.3e-06	MSBB	PHG	PHGturquoise_2	0.0114929
5:3739933	DLPFCyellow_2	3.3e-06	MSBB	PHG	PHGturquoise_1	0.0164742
5:3740517	DLPFCyellow_2	3.3e-06	MSBB	PHG	PHGturquoise_2	0.0114929
11:30044230	B	3.38e-06	MSBB	PHG	PHGyellow_1	0.0135456
11:96509840	DLPFCyellow_3	3.44e-06	MSBB	PHG	PHGbrown_2	0.00718569
11:96510584	DLPFCyellow_3	3.44e-06	MSBB	PHG	PHGbrown_2	0.00718569
9:79138639	DLPFCblue_3	3.44e-06	MSBB	PHG	PHGgreen_1	0.0271365
1:67117106	DLPFCturquoise_2	3.46e-06	MSBB	PHG	PHGbrown_1	0.0136842
13:29425911	B	3.46e-06	MSBB	PHG	PHGbrown_2	0.0453605
11:75299947	B	3.51e-06	MSBB	PHG	PHGturquoise_2	0.0386044
4:112318041	DLPFCblue_3	3.54e-06	MSBB	PHG	PHGblue_4	0.0136839
5:3737822	DLPFCyellow_2	3.57e-06	MSBB	PHG	PHGturquoise_2	0.00822147
11:2796167	DLPFCturquoise_1	3.62e-06	MSBB	PHG	PHGblue_3	0.0467558
11:30054754	DLPFCbrown_2	3.71e-06	MSBB	PHG	PHGyellow_1	0.00263068
11:30051385	B	3.75e-06	MSBB	PHG	PHGyellow_1	0.00586062
11:30054459	B	3.87e-06	MSBB	PHG	PHGyellow_1	0.00263068
4:112313373	DLPFCblue_3	3.89e-06	MSBB	PHG	PHGblue_4	0.0175852
17:42589924	DLPFCbrown_1	3.94e-06	MSBB	PHG	PHGbrown_2	0.00474944
6:102544330	DLPFCyellow_3	4.01e-06	MSBB	PHG	B	0.00631418
17:42449789	DLPFCyellow_2	4.15e-06	MSBB	PHG	PHGbrown_2	0.0307911
1:54848105	A	4.16e-06	MSBB	PHG	PHGblue_1	0.0347377
5:6302070	DLPFCbrown_2	4.21e-06	MSBB	PHG	PHGbrown_2	0.00819687
9:79124906	DLPFCblue_3	4.3e-06	MSBB	PHG	PHGbrown_2	0.0111865
1:54844602	A	4.3e-06	MSBB	PHG	PHGblue_1	0.0347377
1:54844688	A	4.3e-06	MSBB	PHG	PHGblue_1	0.0347377
1:54845044	A	4.3e-06	MSBB	PHG	PHGblue_1	0.0369092
1:54845525	A	4.3e-06	MSBB	PHG	PHGblue_1	0.0369092
1:54845600	A	4.3e-06	MSBB	PHG	PHGblue_1	0.0347377
1:54846297	A	4.3e-06	MSBB	PHG	PHGblue_1	0.0369092
1:54847632	A	4.3e-06	MSBB	PHG	PHGblue_1	0.0347377
1:54848731	A	4.3e-06	MSBB	PHG	PHGblue_1	0.0233739
1:54848840	A	4.3e-06	MSBB	PHG	PHGblue_1	0.0369092
1:54848912	A	4.3e-06	MSBB	PHG	PHGblue_1	0.0369092
1:54849029	A	4.3e-06	MSBB	PHG	PHGblue_1	0.0347377
1:54849281	A	4.3e-06	MSBB	PHG	PHGblue_1	0.0347377
1:54849373	A	4.3e-06	MSBB	PHG	PHGblue_1	0.0369092
1:54850617	A	4.3e-06	MSBB	PHG	PHGblue_1	0.0369092
1:54851810	A	4.3e-06	MSBB	PHG	PHGblue_1	0.0347377
1:54851897	A	4.3e-06	MSBB	PHG	PHGblue_1	0.0347377
11:30043350	DLPFCbrown_2	4.34e-06	MSBB	PHG	PHGyellow_1	0.0135456
17:42482291	DLPFCbrown_1	4.41e-06	MSBB	PHG	PHGbrown_2	0.00474944
5:98040686	DLPFCyellow_1	4.57e-06	MSBB	PHG	B	0.0236746
17:42466182	DLPFCyellow_2	4.58e-06	MSBB	PHG	PHGbrown_2	0.00241093
9:129322349	DLPFCyellow_3	4.6e-06	MSBB	PHG	PHGbrown_1	0.0256267
3:139616430	B	4.6e-06	MSBB	PHG	PHGblue_3	0.0347027
3:139617998	B	4.6e-06	MSBB	PHG	PHGblue_3	0.0347027
5:3727179	DLPFCyellow_2	4.61e-06	MSBB	PHG	PHGturquoise_1	0.0164807
17:9993932	DLPFCblue_1	4.65e-06	MSBB	PHG	PHGblue_3	0.00516638
7:140246894	DLPFCturquoise_1	4.74e-06	MSBB	PHG	PHGbrown_2	0.0489259
2:31872513	DLPFCyellow_2	4.79e-06	MSBB	PHG	PHGgreen_1	0.0356182
1:64138040	DLPFCblue_2	4.8e-06	MSBB	PHG	A	0.00267916
19:6929767	DLPFCbrown_1	4.86e-06	MSBB	PHG	PHGgreen_1	0.0473311
17:42443784	DLPFCyellow_2	4.95e-06	MSBB	PHG	PHGbrown_2	0.0419432
1:96133703	B	4.96e-06	MSBB	PHG	PHGbrown_3	0.0374092
1:64135712	DLPFCblue_2	4.96e-06	MSBB	PHG	A	0.0129974
3:146404763	DLPFCyellow_2	5e-06	MSBB	PHG	B	0.0272424
3:154825385	DLPFCbrown_1	5.06e-06	MSBB	PHG	PHGbrown_3	0.019282
21:27783039	DLPFCblue_1	5.08e-06	MSBB	PHG	PHGblue_1	0.0477227
17:42449025	DLPFCyellow_2	5.14e-06	MSBB	PHG	PHGbrown_2	0.0307911
17:42451305	DLPFCyellow_2	5.14e-06	MSBB	PHG	PHGbrown_2	0.0307911
17:42453065	DLPFCyellow_2	5.14e-06	MSBB	PHG	PHGbrown_2	0.034507
17:42454243	DLPFCyellow_2	5.14e-06	MSBB	PHG	PHGbrown_2	0.0307911
4:112319354	DLPFCblue_3	5.2e-06	MSBB	PHG	PHGblue_4	0.00960869
3:100633566	DLPFCyellow_1	5.22e-06	MSBB	PHG	PHGbrown_3	0.03356
9:79150527	DLPFCblue_3	5.31e-06	MSBB	PHG	PHGgreen_1	0.0469039
9:79150866	DLPFCblue_3	5.31e-06	MSBB	PHG	PHGgreen_1	0.0479144
11:96503971	DLPFCyellow_3	5.38e-06	MSBB	PHG	PHGbrown_2	0.0132555
11:30054303	DLPFCbrown_2	5.43e-06	MSBB	PHG	PHGyellow_1	0.00263068
11:96531210	DLPFCyellow_3	5.52e-06	MSBB	PHG	PHGgreen_1	0.00504336
9:79123172	DLPFCblue_3	5.6e-06	MSBB	PHG	PHGbrown_2	0.0151016
9:79123201	DLPFCblue_3	5.6e-06	MSBB	PHG	PHGbrown_2	0.0151016
3:154811761	DLPFCbrown_1	5.69e-06	MSBB	PHG	PHGbrown_3	0.0456995
6:102595588	DLPFCyellow_3	5.69e-06	MSBB	PHG	PHGturquoise_1	0.0045257
17:42502390	DLPFCyellow_2	5.72e-06	MSBB	PHG	PHGbrown_2	0.00434923
7:56404839	A	5.72e-06	MSBB	PHG	PHGblue_4	0.00668634
6:102593857	DLPFCyellow_3	5.75e-06	MSBB	PHG	PHGturquoise_1	0.0125733
6:102594313	DLPFCyellow_3	5.75e-06	MSBB	PHG	PHGturquoise_1	0.0113395
11:96506508	DLPFCyellow_3	5.79e-06	MSBB	PHG	PHGgreen_1	0.0103003
18:70236901	DLPFCyellow_2	5.86e-06	MSBB	PHG	B	0.0462384
18:70236929	DLPFCyellow_2	5.86e-06	MSBB	PHG	B	0.0462384
18:70244955	DLPFCyellow_2	5.86e-06	MSBB	PHG	PHGbrown_1	0.0285419
18:70247295	DLPFCyellow_2	5.86e-06	MSBB	PHG	B	0.0435667
1:223111650	DLPFCblue_2	5.86e-06	MSBB	PHG	PHGblue_1	0.0170284
6:102595335	DLPFCyellow_3	5.9e-06	MSBB	PHG	PHGturquoise_1	0.0113395
3:146404742	DLPFCyellow_2	5.94e-06	MSBB	PHG	B	0.0272424
3:146404744	DLPFCyellow_2	5.94e-06	MSBB	PHG	B	0.0272424
1:64146194	DLPFCblue_2	5.95e-06	MSBB	PHG	PHGturquoise_1	0.0175947
1:64146390	DLPFCblue_2	5.95e-06	MSBB	PHG	PHGgreen_1	0.0439255
1:64163691	DLPFCblue_2	5.95e-06	MSBB	PHG	PHGgreen_1	0.0439255
3:139619896	B	5.97e-06	MSBB	PHG	PHGblue_3	0.0188443
1:64117913	DLPFCblue_4	6.04e-06	MSBB	PHG	A	0.0155467
17:42446420	DLPFCyellow_2	6.06e-06	MSBB	PHG	PHGbrown_2	0.0361685
9:79122346	DLPFCblue_3	6.15e-06	MSBB	PHG	PHGbrown_2	0.00487535
3:192162203	DLPFCblue_2	6.28e-06	MSBB	PHG	PHGblue_2	0.0434563
11:131829849	DLPFCbrown_2	6.32e-06	MSBB	PHG	A	0.0048271
1:223116109	DLPFCblue_2	6.46e-06	MSBB	PHG	PHGbrown_4	0.0216359
2:124894579	DLPFCblue_3	6.49e-06	MSBB	PHG	PHGblue_1	0.0310384
1:54848352	A	6.54e-06	MSBB	PHG	PHGblue_1	0.0420816
1:54848827	A	6.54e-06	MSBB	PHG	PHGblue_1	0.0369092
8:26351778	DLPFCyellow_2	6.72e-06	MSBB	PHG	PHGblue_4	0.0106139
20:36498767	DLPFCblue_2	6.73e-06	MSBB	PHG	A	0.0314777
1:223086012	DLPFCblue_2	6.76e-06	MSBB	PHG	A	0.0413568
1:223098369	DLPFCblue_2	6.82e-06	MSBB	PHG	A	0.0413568
6:102592650	DLPFCyellow_3	6.86e-06	MSBB	PHG	PHGturquoise_1	0.0113395
11:96462958	DLPFCyellow_3	6.9e-06	MSBB	PHG	PHGgreen_1	0.0135823
11:96462962	DLPFCyellow_3	6.9e-06	MSBB	PHG	PHGgreen_1	0.0126282
4:112321704	DLPFCblue_3	7e-06	MSBB	PHG	PHGblue_4	0.0175852
1:157356558	DLPFCblue_4	7.06e-06	MSBB	PHG	A	0.0211706
14:90000267	DLPFCturquoise_2	7.4e-06	MSBB	PHG	PHGturquoise_2	0.0151576
18:70297772	DLPFCyellow_1	7.52e-06	MSBB	PHG	PHGyellow_1	0.0178681
6:19868404	DLPFCturquoise_2	7.6e-06	MSBB	PHG	PHGbrown_1	0.0453135
4:125047294	A	7.79e-06	MSBB	PHG	A	0.023855
20:24968639	A	7.81e-06	MSBB	PHG	PHGblue_1	0.0183232
17:30423368	DLPFCyellow_2	7.83e-06	MSBB	PHG	PHGbrown_3	0.0225066
7:56404837	A	7.86e-06	MSBB	PHG	PHGblue_3	0.00806697
3:154821173	DLPFCbrown_1	7.86e-06	MSBB	PHG	PHGbrown_3	0.0310656
3:146402002	DLPFCyellow_2	7.87e-06	MSBB	PHG	B	0.0133056
3:146405942	DLPFCyellow_2	7.87e-06	MSBB	PHG	B	0.0272424
3:146405983	DLPFCyellow_2	7.87e-06	MSBB	PHG	B	0.0272424
17:42582577	DLPFCyellow_2	7.87e-06	MSBB	PHG	PHGbrown_2	0.0023654
17:42454806	DLPFCyellow_2	7.88e-06	MSBB	PHG	PHGbrown_2	0.0239481
4:112314929	DLPFCblue_3	7.89e-06	MSBB	PHG	PHGblue_4	0.00960869
4:112318454	DLPFCblue_3	7.89e-06	MSBB	PHG	PHGblue_4	0.00960869
4:112321922	DLPFCblue_3	7.89e-06	MSBB	PHG	PHGblue_4	0.0175852
18:70229436	DLPFCyellow_2	7.93e-06	MSBB	PHG	B	0.0462384
10:7669500	DLPFCblue_3	8.02e-06	MSBB	PHG	PHGbrown_2	0.0100093
1:54846966	A	8.11e-06	MSBB	PHG	PHGblue_1	0.0347377
16:57075406	B	8.11e-06	MSBB	PHG	PHGblue_4	0.0356154
17:42521607	DLPFCyellow_2	8.19e-06	MSBB	PHG	PHGbrown_2	0.00496919
19:6930810	DLPFCbrown_1	8.21e-06	MSBB	PHG	PHGbrown_4	0.0114944
19:51485194	DLPFCyellow_1	8.38e-06	MSBB	PHG	PHGblue_4	0.0432193
3:146402108	DLPFCyellow_2	8.4e-06	MSBB	PHG	B	0.0133056
3:146402165	DLPFCyellow_2	8.4e-06	MSBB	PHG	B	0.0134409
3:146402171	DLPFCyellow_2	8.4e-06	MSBB	PHG	B	0.0134409
3:146405343	DLPFCyellow_2	8.4e-06	MSBB	PHG	B	0.0272424
17:42485044	DLPFCbrown_1	8.44e-06	MSBB	PHG	PHGbrown_2	0.00474944
11:131822439	DLPFCbrown_2	8.45e-06	MSBB	PHG	A	0.00738439
7:99589227	DLPFCblue_3	8.47e-06	MSBB	PHG	PHGbrown_4	0.000494944
7:99589234	DLPFCblue_3	8.47e-06	MSBB	PHG	PHGbrown_4	0.000494944
10:7673467	DLPFCblue_3	8.5e-06	MSBB	PHG	PHGbrown_2	0.0282553
17:42454463	DLPFCyellow_2	8.53e-06	MSBB	PHG	PHGbrown_2	0.0307911
19:6932520	DLPFCbrown_1	8.59e-06	MSBB	PHG	PHGbrown_4	0.0388292
22:50018651	DLPFCturquoise_1	8.6e-06	MSBB	PHG	PHGblue_4	0.047494
22:50018654	DLPFCturquoise_1	8.6e-06	MSBB	PHG	PHGblue_4	0.047494
3:29500962	DLPFCturquoise_1	8.69e-06	MSBB	PHG	PHGblue_1	0.0237989
10:7669924	DLPFCblue_3	8.72e-06	MSBB	PHG	PHGbrown_2	0.0298263
17:3817156	DLPFCblue_2	8.78e-06	MSBB	PHG	A	0.0307658
17:42514259	DLPFCyellow_2	8.95e-06	MSBB	PHG	PHGbrown_2	0.0023654
17:9977467	DLPFCblue_1	9.07e-06	MSBB	PHG	PHGturquoise_2	0.0203088
19:6933548	DLPFCbrown_1	9.08e-06	MSBB	PHG	PHGbrown_4	0.00457071
19:6933549	DLPFCbrown_1	9.08e-06	MSBB	PHG	PHGbrown_4	0.00457071
2:112302782	DLPFCbrown_2	9.09e-06	MSBB	PHG	PHGbrown_4	0.0044055
3:146404340	DLPFCyellow_2	9.15e-06	MSBB	PHG	B	0.0272424
17:42485610	DLPFCyellow_2	9.18e-06	MSBB	PHG	PHGbrown_2	0.0023654
17:42504526	DLPFCyellow_2	9.2e-06	MSBB	PHG	PHGbrown_2	0.0023654
11:96462167	DLPFCyellow_3	9.2e-06	MSBB	PHG	PHGgreen_1	0.0153424
1:157673417	DLPFCyellow_1	9.2e-06	MSBB	PHG	B	0.022418
17:42528530	DLPFCyellow_2	9.24e-06	MSBB	PHG	PHGbrown_2	0.00496919
19:6932562	DLPFCbrown_1	9.35e-06	MSBB	PHG	PHGbrown_4	0.00236987
5:20848391	DLPFCyellow_1	9.37e-06	MSBB	PHG	PHGbrown_3	0.0149213
19:6929171	DLPFCbrown_1	9.37e-06	MSBB	PHG	PHGbrown_4	0.0133889
17:9994334	DLPFCblue_1	9.47e-06	MSBB	PHG	PHGblue_3	0.00906707
3:154807271	DLPFCbrown_1	9.5e-06	MSBB	PHG	PHGbrown_3	0.0376862
3:139620430	B	9.75e-06	MSBB	PHG	PHGblue_2	0.0432134
9:83041560	DLPFCbrown_2	9.86e-06	MSBB	PHG	PHGbrown_4	0.00996247
17:42482623	DLPFCyellow_2	9.89e-06	MSBB	PHG	PHGbrown_2	0.0023654
17:42482882	DLPFCyellow_2	9.89e-06	MSBB	PHG	PHGbrown_2	0.0023654
17:42483531	DLPFCyellow_2	9.89e-06	MSBB	PHG	PHGbrown_2	0.0023654
17:42492556	DLPFCyellow_2	9.89e-06	MSBB	PHG	PHGbrown_2	0.0023654
17:42492860	DLPFCyellow_2	9.89e-06	MSBB	PHG	PHGbrown_2	0.0023654
17:42493687	DLPFCyellow_2	9.89e-06	MSBB	PHG	PHGbrown_2	0.0023654
17:42494708	DLPFCyellow_2	9.89e-06	MSBB	PHG	PHGbrown_2	0.0023654
17:42495690	DLPFCyellow_2	9.89e-06	MSBB	PHG	PHGbrown_2	0.0023654
17:42497376	DLPFCyellow_2	9.89e-06	MSBB	PHG	PHGbrown_2	0.0023654
17:42506828	DLPFCyellow_2	9.89e-06	MSBB	PHG	PHGbrown_2	0.0023654
17:42507346	DLPFCyellow_2	9.89e-06	MSBB	PHG	PHGbrown_2	0.0023654
17:42522230	DLPFCyellow_2	9.89e-06	MSBB	PHG	PHGbrown_2	0.0023654
17:42524892	DLPFCyellow_2	9.89e-06	MSBB	PHG	PHGbrown_2	0.0023654
17:42526428	DLPFCyellow_2	9.89e-06	MSBB	PHG	PHGbrown_2	0.0023654
17:42547688	DLPFCyellow_2	9.97e-06	MSBB	PHG	PHGbrown_2	0.00496919
2:31848637	DLPFCyellow_1	9.98e-06	MSBB	PHG	A	0.0487378
