# Supplementary material for: Transcriptomic stratification of late-onset Alzheimer's cases reveals novel genetic modifiers of disease pathology
Source: PLoS Genet. 2020 Jun 3;16(6):e1008775. doi: 10.1371/journal.pgen.1008775 (PMC7295244; doi:10.1371/journal.pgen.1008775)
Supplement: S13 Table — Genome-wide suggestive SNPs from the DLPFC region were assessed for replication in the summary SNPs provided by the NHGRI-EBI catalog (attached Excel workbook). (XLSX) [file pgen.1008775.s023.xlsx]

## Sheet: S13 Table
S13 Table: Genome-Wide Suggestive SNPs in DLPFC Replicated in the NHGRI-EBI Catalog
Genome-wide suggestive SNPs from the DLPFC region were assessed for replication in the summary SNPs provided by the NHGRI-EBI catalog.
SNP	PubMed ID	First Author	Date	Journal	Link	Disease Trait	Reported Genes	Mapped Genes
rs850734	27863252	Astle WJ	2016-11-17	Cell	www.ncbi.nlm.nih.gov/pubmed/27863252	Platelet distribution width	ITGA2B	RPL7L1P5 - ITGA2B
rs11509153	28441426	White CC	2017-04-25	PLoS Med	www.ncbi.nlm.nih.gov/pubmed/28441426	Residual cognition	TMEM106B	TMEM106B
rs1566691	27143689	Hertz DL	2016-05-03	Clin Cancer Res	www.ncbi.nlm.nih.gov/pubmed/27143689	Docetaxel-induced peripheral neuropathy in metastatic castrate-resistant prostate cancer	Intergenic	IRX1 - AC025773.1
rs6478746	29449654	Gharahkhani P	2018-02-15	Sci Rep	www.ncbi.nlm.nih.gov/pubmed/29449654	Open-angle glaucoma and optic cup area	LMX1B, LOC105376277	AL161908.1
rs6478746	29449654	Gharahkhani P	2018-02-15	Sci Rep	www.ncbi.nlm.nih.gov/pubmed/29449654	Glaucoma (primary open-angle)	LOC105376277, LMX1B	AL161908.1
rs10950398	29700475	Wray NR	2018-04-26	Nat Genet	www.ncbi.nlm.nih.gov/pubmed/29700475	Depression	TMEM106B, VWDE	TMEM106B
rs7791726	29724592	Pottier C	2018-04-30	Lancet Neurol	www.ncbi.nlm.nih.gov/pubmed/29724592	Frontotemporal dementia	TMEM106B	TMEM106B - VWDE
rs7791726	29724592	Pottier C	2018-04-30	Lancet Neurol	www.ncbi.nlm.nih.gov/pubmed/29724592	Frontotemporal dementia with GRN mutation	TMEM106B	TMEM106B - VWDE
rs6677006	29875488	Sun BB	2018-06-06	Nature	www.ncbi.nlm.nih.gov/pubmed/29875488	Blood protein levels	Not Reported	AL135929.1 - FCRL3
rs10514718	20125088	Shi J	2010-02-02	Mol Psychiatry	www.ncbi.nlm.nih.gov/pubmed/20125088	Major depressive disorder	FHIT, PTPRG	FHIT - PTPRG
rs5910	28892059	Chang D	2017-09-11	Nat Genet	www.ncbi.nlm.nih.gov/pubmed/28892059	Parkinson's disease	Not Reported	ITGA2B
rs1975487	27618452	Ehret GB	2016-09-12	Nat Genet	www.ncbi.nlm.nih.gov/pubmed/27618452	Systolic blood pressure	PNPT1	PPP4R3B
rs1975487	27618452	Ehret GB	2016-09-12	Nat Genet	www.ncbi.nlm.nih.gov/pubmed/27618452	Diastolic blood pressure	PNPT1	PPP4R3B
rs11509880	29212778	van der Harst P	2017-12-06	Circ Res	www.ncbi.nlm.nih.gov/pubmed/29212778	Coronary artery disease	TMEM106B	TMEM106B
rs11509880	29212778	van der Harst P	2017-12-06	Circ Res	www.ncbi.nlm.nih.gov/pubmed/29212778	Coronary artery disease	TMEM106B	TMEM106B
rs57506017	29255261	Luciano M	2017-12-18	Nat Genet	www.ncbi.nlm.nih.gov/pubmed/29255261	Neuroticism	TMEM106B	THSD7A - TMEM106B
rs6782972	29608257	Painter JN	2018-04-02	Cancer Med	www.ncbi.nlm.nih.gov/pubmed/29608257	Endometriosis or endometrial cancer (pleiotropy)	Not Reported	AC092422.1
rs5011432	29662059	Howard DM	2018-04-16	Nat Commun	www.ncbi.nlm.nih.gov/pubmed/29662059	Major depressive disorder (probable)	Not Reported	TMEM106B
rs3807865	29662059	Howard DM	2018-04-16	Nat Commun	www.ncbi.nlm.nih.gov/pubmed/29662059	Depression (broad)	Not Reported	THSD7A - TMEM106B
rs782590	22399527	Kristiansson K	2012-03-07	Circ Cardiovasc Genet	www.ncbi.nlm.nih.gov/pubmed/22399527	Metabolic syndrome	SMEK2	PPP4R3B
rs14978	22952603	Hart AB	2012-08-28	PLoS One	www.ncbi.nlm.nih.gov/pubmed/22952603	Response to amphetamines	TMEM106B	TMEM106B
rs1912785	22961001	Su Z	2012-09-09	Nat Genet	www.ncbi.nlm.nih.gov/pubmed/22961001	Barrett's esophagus	Not Reported	PLSCR5 - AC092957.1
rs6478746	30054594	MacGregor S	2018-07-27	Nat Genet	www.ncbi.nlm.nih.gov/pubmed/30054594	Intraocular pressure	LMX1B	AL161908.1
rs6478746	30054594	MacGregor S	2018-07-27	Nat Genet	www.ncbi.nlm.nih.gov/pubmed/30054594	Glaucoma	LMX1B	AL161908.1
rs945686	30054594	MacGregor S	2018-07-27	Nat Genet	www.ncbi.nlm.nih.gov/pubmed/30054594	Glaucoma	LMX1B	LMX1B
rs3823612	29942085	Nagel M	2018-06-25	Nat Genet	www.ncbi.nlm.nih.gov/pubmed/29942085	Depression	Not Reported	TMEM106B
rs10950393	29942085	Nagel M	2018-06-25	Nat Genet	www.ncbi.nlm.nih.gov/pubmed/29942085	Depressed affect	Not Reported	TMEM106B
rs57506017	29942085	Nagel M	2018-06-25	Nat Genet	www.ncbi.nlm.nih.gov/pubmed/29942085	Depressed affect	Not Reported	THSD7A - TMEM106B
rs11509880	29942085	Nagel M	2018-06-25	Nat Genet	www.ncbi.nlm.nih.gov/pubmed/29942085	Neuroticism	Not Reported	TMEM106B
rs111900181	29403010	Kanai M	2018-02-05	Nat Genet	www.ncbi.nlm.nih.gov/pubmed/29403010	Blood urea nitrogen levels	SSBP3	SSBP3
rs11509880	29500382	Nagel M	2018-03-02	Nat Commun	www.ncbi.nlm.nih.gov/pubmed/29500382	Experiencing mood swings	TMEM106B	TMEM106B
rs10262428	30072576	Emilsson V	2018-08-02	Science	www.ncbi.nlm.nih.gov/pubmed/30072576	Blood protein levels	SEMA3C	SEMA3C - AC004972.1
rs10950398	30072576	Emilsson V	2018-08-02	Science	www.ncbi.nlm.nih.gov/pubmed/30072576	Blood protein levels	TMEM106B	TMEM106B
rs11509880	29500382	Nagel M	2018-03-02	Nat Commun	www.ncbi.nlm.nih.gov/pubmed/29500382	Neurociticism	TMEM106B	TMEM106B
rs3173615	30275531	Klarin D	2018-10-01	Nat Genet	www.ncbi.nlm.nih.gov/pubmed/30275531	Triglycerides	TMEM106B	TMEM106B
rs3173615	30275531	Klarin D	2018-10-01	Nat Genet	www.ncbi.nlm.nih.gov/pubmed/30275531	HDL cholesterol	TMEM106B	TMEM106B
rs11509880	29500382	Nagel M	2018-03-02	Nat Commun	www.ncbi.nlm.nih.gov/pubmed/29500382	Feeling tense	VWDE	TMEM106B
rs1536907	29891935	Choquet H	2018-06-11	Nat Commun	www.ncbi.nlm.nih.gov/pubmed/29891935	Glaucoma (primary open-angle)	LMX1B	LMX1B
rs7805419	30643256	Baselmans BML	2019-01-14	Nat Genet	www.ncbi.nlm.nih.gov/pubmed/30643256	Well-being spectrum (multivariate analysis)	Not Reported	TMEM106B
rs62435692	30643256	Baselmans BML	2019-01-14	Nat Genet	www.ncbi.nlm.nih.gov/pubmed/30643256	Neuroticism	Not Reported	THSD7A - TMEM106B
rs6460895	30643256	Baselmans BML	2019-01-14	Nat Genet	www.ncbi.nlm.nih.gov/pubmed/30643256	Depressive symptoms	Not Reported	TMEM106B
rs2043539	30718901	Howard DM	2019-02-04	Nat Neurosci	www.ncbi.nlm.nih.gov/pubmed/30718901	Depression	Not Reported	TMEM106B
rs7805419	30867560	Hill WD	2019-03-13	Mol Psychiatry	www.ncbi.nlm.nih.gov/pubmed/30867560	General factor of neuroticism	TMEM106B	TMEM106B
