# Supplementary material for: Transcriptomic stratification of late-onset Alzheimer's cases reveals novel genetic modifiers of disease pathology
Source: PLoS Genet. 2020 Jun 3;16(6):e1008775. doi: 10.1371/journal.pgen.1008775 (PMC7295244; doi:10.1371/journal.pgen.1008775)
Supplement: S14 Table — Enrichment of KEGG pathway annotations was assessed for differentially expressed genes between controls and each subtype using the clusterProfiler R package. Enrichment of Reactome pathway annotations was similarly assessed using the ReactomePA R package. Pathways and associated scores are reported (attached Excel workbook). (XLSX) [file pgen.1008775.s024.xlsx]

## Sheet: S14 Table
S14 Table: KEGG and Reactome Pathway Annotations of Differentially Expressed Genes in ROSMAP Subtypes
Enrichment of KEGG pathway annotations was assessed for differentially expressed genes between controls and each subtype using the clusterProfiler R package. Enrichment of Reactome pathway annotations was similarly assessed using the ReactomePA R package. Pathways and associated scores are reported.
Subtype	Accession	Description	P-Value	Adjusted P-Value	Q-Value	Database
A	hsa04010	MAPK signaling pathway	0.00141643	0.00395396	0.00135652	KEGG
A	hsa04151	PI3K-Akt signaling pathway	0.00143062	0.00395396	0.00135652	KEGG
A	hsa04014	Ras signaling pathway	0.0014881	0.00395396	0.00135652	KEGG
A	hsa04015	Rap1 signaling pathway	0.00151976	0.00395396	0.00135652	KEGG
A	hsa05166	Human T-cell leukemia virus 1 infection	0.00151976	0.00395396	0.00135652	KEGG
A	hsa05169	Epstein-Barr virus infection	0.00152439	0.00395396	0.00135652	KEGG
A	hsa05203	Viral carcinogenesis	0.00153139	0.00395396	0.00135652	KEGG
A	hsa04510	Focal adhesion	0.0015361	0.00395396	0.00135652	KEGG
A	hsa04810	Regulation of actin cytoskeleton	0.00153846	0.00395396	0.00135652	KEGG
A	hsa05163	Human cytomegalovirus infection	0.00154083	0.00395396	0.00135652	KEGG
A	hsa05205	Proteoglycans in cancer	0.00154083	0.00395396	0.00135652	KEGG
A	hsa05225	Hepatocellular carcinoma	0.00154799	0.00395396	0.00135652	KEGG
A	hsa05170	Human immunodeficiency virus 1 infection	0.00155039	0.00395396	0.00135652	KEGG
A	hsa04530	Tight junction	0.0015528	0.00395396	0.00135652	KEGG
A	hsa05167	Kaposi sarcoma-associated herpesvirus infection	0.00155521	0.00395396	0.00135652	KEGG
A	hsa05161	Hepatitis B	0.00155763	0.00395396	0.00135652	KEGG
A	hsa05206	MicroRNAs in cancer	0.0015674	0.00395396	0.00135652	KEGG
A	hsa05135	Yersinia infection	0.00156986	0.00395396	0.00135652	KEGG
A	hsa04390	Hippo signaling pathway	0.00157233	0.00395396	0.00135652	KEGG
A	hsa05202	Transcriptional misregulation in cancer	0.00157233	0.00395396	0.00135652	KEGG
B	hsa04010	MAPK signaling pathway	0.00132626	0.00395898	0.00141099	KEGG
B	hsa04151	PI3K-Akt signaling pathway	0.00132626	0.00395898	0.00141099	KEGG
B	hsa05165	Human papillomavirus infection	0.00132802	0.00395898	0.00141099	KEGG
B	hsa05168	Herpes simplex virus 1 infection	0.00134589	0.00395898	0.00141099	KEGG
B	hsa05163	Human cytomegalovirus infection	0.00142045	0.00395898	0.00141099	KEGG
B	hsa04510	Focal adhesion	0.00142653	0.00395898	0.00141099	KEGG
B	hsa04810	Regulation of actin cytoskeleton	0.00142653	0.00395898	0.00141099	KEGG
B	hsa05205	Proteoglycans in cancer	0.00142653	0.00395898	0.00141099	KEGG
B	hsa05170	Human immunodeficiency virus 1 infection	0.00143062	0.00395898	0.00141099	KEGG
B	hsa04015	Rap1 signaling pathway	0.00143267	0.00395898	0.00141099	KEGG
B	hsa05166	Human T-cell leukemia virus 1 infection	0.00143267	0.00395898	0.00141099	KEGG
B	hsa05169	Epstein-Barr virus infection	0.00145985	0.00395898	0.00141099	KEGG
B	hsa05167	Kaposi sarcoma-associated herpesvirus infection	0.00146413	0.00395898	0.00141099	KEGG
B	hsa05161	Hepatitis B	0.00147493	0.00395898	0.00141099	KEGG
B	hsa04141	Protein processing in endoplasmic reticulum	0.00148148	0.00395898	0.00141099	KEGG
B	hsa05203	Viral carcinogenesis	0.00148148	0.00395898	0.00141099	KEGG
B	hsa04218	Cellular senescence	0.00148368	0.00395898	0.00141099	KEGG
B	hsa04621	NOD-like receptor signaling pathway	0.00149701	0.00395898	0.00141099	KEGG
B	hsa03010	Ribosome	0.0015083	0.00395898	0.00141099	KEGG
B	hsa05225	Hepatocellular carcinoma	0.0015083	0.00395898	0.00141099	KEGG
A	R-HSA-76005	Response to elevated platelet cytosolic Ca2+	5.5e-09	4.77e-06	4.37e-06	Reactome
A	R-HSA-114608	Platelet degranulation	1.18e-08	4.77e-06	4.37e-06	Reactome
A	R-HSA-76002	Platelet activation, signaling and aggregation	1.5e-08	4.77e-06	4.37e-06	Reactome
A	R-HSA-1474244	Extracellular matrix organization	5.51e-08	1.31e-05	1.2e-05	Reactome
A	R-HSA-5660526	Response to metal ions	7.02e-08	1.34e-05	1.23e-05	Reactome
A	R-HSA-5661231	Metallothioneins bind metals	1.75e-07	2.79e-05	2.55e-05	Reactome
A	R-HSA-6785807	Interleukin-4 and 13 signaling	2.13e-07	2.91e-05	2.66e-05	Reactome
A	R-HSA-3000178	ECM proteoglycans	4.79e-07	5.71e-05	5.23e-05	Reactome
A	R-HSA-449147	Signaling by Interleukins	5.56e-07	5.89e-05	5.39e-05	Reactome
A	R-HSA-2029481	FCGR activation	9.39e-06	0.000895345	0.000819967	Reactome
A	R-HSA-216083	Integrin cell surface interactions	1.3e-05	0.00112996	0.00103483	Reactome
A	R-HSA-877300	Interferon gamma signaling	3.46e-05	0.00275352	0.00252171	Reactome
A	R-HSA-1566948	Elastic fibre formation	4.74e-05	0.00348089	0.00318784	Reactome
A	R-HSA-2129379	Molecules associated with elastic fibres	6.66e-05	0.00420438	0.00385042	Reactome
A	R-HSA-8874081	MET activates PTK2 signaling	6.84e-05	0.00420438	0.00385042	Reactome
A	R-HSA-977606	Regulation of Complement cascade	7.05e-05	0.00420438	0.00385042	Reactome
A	R-HSA-8875878	MET promotes cell motility	0.000125657	0.00705156	0.0064579	Reactome
A	R-HSA-888590	GABA synthesis, release, reuptake and degradation	0.000205552	0.0107644	0.00985818	Reactome
A	R-HSA-913531	Interferon Signaling	0.000221535	0.0107644	0.00985818	Reactome
A	R-HSA-8957275	Post-translational protein phosphorylation	0.000225669	0.0107644	0.00985818	Reactome
B	R-HSA-449147	Signaling by Interleukins	1.93e-09	1.43e-06	1.29e-06	Reactome
B	R-HSA-6798695	Neutrophil degranulation	4.53e-09	1.68e-06	1.52e-06	Reactome
B	R-HSA-6785807	Interleukin-4 and 13 signaling	8.76e-08	2.17e-05	1.96e-05	Reactome
B	R-HSA-210500	Glutamate Neurotransmitter Release Cycle	1.54e-06	0.000285347	0.000257514	Reactome
B	R-HSA-112310	Neurotransmitter release cycle	4.71e-06	0.000699281	0.000631072	Reactome
B	R-HSA-2029481	FCGR activation	7.07e-06	0.000875084	0.000789727	Reactome
B	R-HSA-5660526	Response to metal ions	1.71e-05	0.00157564	0.00142195	Reactome
B	R-HSA-166663	Initial triggering of complement	1.81e-05	0.00157564	0.00142195	Reactome
B	R-HSA-877300	Interferon gamma signaling	2.06e-05	0.00157564	0.00142195	Reactome
B	R-HSA-977606	Regulation of Complement cascade	2.12e-05	0.00157564	0.00142195	Reactome
B	R-HSA-112316	Neuronal System	2.36e-05	0.00159244	0.00143711	Reactome
B	R-HSA-1474244	Extracellular matrix organization	2.65e-05	0.00162921	0.00147029	Reactome
B	R-HSA-6783783	Interleukin-10 signaling	2.91e-05	0.00162921	0.00147029	Reactome
B	R-HSA-198933	Immunoregulatory interactions between a Lymphoid and a non-Lymphoid cell	3.07e-05	0.00162921	0.00147029	Reactome
B	R-HSA-909733	Interferon alpha/beta signaling	5.87e-05	0.0029099	0.00262606	Reactome
B	R-HSA-5578775	Ion homeostasis	7.86e-05	0.00364891	0.00329299	Reactome
B	R-HSA-888590	GABA synthesis, release, reuptake and degradation	8.96e-05	0.00381493	0.00344282	Reactome
B	R-HSA-8957275	Post-translational protein phosphorylation	9.24e-05	0.00381493	0.00344282	Reactome
B	R-HSA-166658	Complement cascade	0.000101469	0.00396799	0.00358094	Reactome
B	R-HSA-114608	Platelet degranulation	0.000108061	0.00401448	0.0036229	Reactome
